# Supplementary material for: Shift in tuna catches due to ocean warming
Source: PLoS One. 2017 Jun 7;12(6):e0178196. doi: 10.1371/journal.pone.0178196 (PMC5462356; doi:10.1371/journal.pone.0178196)
Supplement: S1 File — (XLSX) [file pone.0178196.s001.xlsx]

## Sheet: Indian
year	lat	lon	%trop	Effort (hooks)	SST (ºC)
1967	-37.5	42.5	4.23241	227734	18.1772
1967	-32.5	37.5	5.92627	1092121	20.8727
1967	-32.5	42.5	4.99636	1735050	20.3579
1967	-32.5	47.5	4.0447	1528638	19.7419
1967	-32.5	52.5	5.29938	676418	19.1204
1967	-27.5	37.5	3.18681	488727	23.6936
1967	-27.5	42.5	5.40085	429518	23.3924
1967	-27.5	47.5	4.60095	928685	22.8986
1967	-27.5	52.5	9.25041	818198	22.3824
1967	-27.5	57.5	10.3497	702020	22.0324
1967	-22.5	52.5	21.9912	892755	24.7905
1967	-22.5	57.5	12.0337	827798	24.4154
1967	-22.5	62.5	9.30915	348717	24.0221
1967	-17.5	52.5	30.8086	348867	25.9777
1967	-17.5	57.5	34.9551	1025602	25.7963
1967	-17.5	62.5	28.469	1260859	25.651
1967	-17.5	67.5	10.2096	614723	25.5936
1967	-12.5	52.5	78.3405	1346319	26.6329
1967	-12.5	57.5	43.9517	2233913	26.7168
1967	-12.5	62.5	70.6537	689590	26.8048
1967	-12.5	67.5	46.2472	211116	26.8408
1967	-12.5	72.5	0	525734	26.8084
1967	-12.5	77.5	7.18222	520100	26.7459
1967	-12.5	82.5	8.74797	285101	26.6804
1967	-12.5	92.5	73.7527	188919	26.8028
1967	-7.5	52.5	39.1731	767301	27.1062
1967	-7.5	57.5	31.5092	837941	27.3348
1967	-7.5	62.5	55.7007	1236979	27.6273
1967	-7.5	67.5	40.1813	1422999	27.7829
1967	-7.5	72.5	23.4211	1367116	27.8257
1967	-7.5	82.5	82.7046	748914	27.8754
1967	-7.5	87.5	32.5587	403673	27.8256
1967	-7.5	92.5	34.3423	528532	27.7037
1967	-2.5	62.5	64.5922	1345890	28.2553
1967	-2.5	67.5	49.2767	1190368	28.4478
1967	-2.5	77.5	48.4813	1179725	28.4747
1967	-2.5	82.5	43.5011	979814	28.4557
1967	-2.5	87.5	57.5992	676733	28.4126
1967	-2.5	92.5	68.7922	871111	28.349
1967	2.5	67.5	80.6568	1220385	28.8316
1967	2.5	82.5	56.9919	773959	28.6142
1967	2.5	87.5	47.9754	528823	28.6444
1967	2.5	92.5	40.3103	1517805	28.6724
1967	7.5	67.5	58.899	2309768	28.699
1967	7.5	87.5	94.0045	421862	28.5369
1967	7.5	92.5	59.2404	757879	28.573
1968	-37.5	37.5	52.9068	533442	18.4238
1968	-37.5	42.5	64.2266	167872	18.0454
1968	-37.5	47.5	65.7118	103100	17.6898
1968	-32.5	32.5	53.814	299001	21.0048
1968	-32.5	37.5	22.4163	414821	20.7119
1968	-32.5	42.5	3.28436	1567223	20.0078
1968	-32.5	47.5	4.75716	1046981	19.3028
1968	-32.5	52.5	3.23749	584742	18.8545
1968	-32.5	57.5	4.50029	392850	18.6711
1968	-32.5	62.5	0	143870	18.7194
1968	-27.5	37.5	19.6946	296925	23.4237
1968	-27.5	42.5	6.02574	801288	22.9194
1968	-27.5	47.5	5.03042	811891	22.4093
1968	-27.5	52.5	24.3241	485789	22.0168
1968	-27.5	57.5	6.60033	760460	21.8912
1968	-27.5	62.5	19.6999	118106	21.8097
1968	-27.5	82.5	36.6906	28164	20.2085
1968	-22.5	47.5	5.17024	449641	24.6111
1968	-22.5	52.5	13.5672	163471	24.6182
1968	-22.5	57.5	13.7772	303580	24.3128
1968	-22.5	62.5	30.719	145153	24.0253
1968	-22.5	67.5	8.51811	175560	23.6981
1968	-17.5	52.5	63.4486	417327	25.8967
1968	-17.5	57.5	57.9295	583089	25.6745
1968	-17.5	62.5	16.9059	227712	25.3664
1968	-12.5	52.5	80.2015	1407897	26.5241
1968	-12.5	57.5	81.3543	2204660	26.4474
1968	-12.5	62.5	72.3519	552212	26.3385
1968	-12.5	67.5	60.0309	220390	26.204
1968	-12.5	72.5	28.2751	337840	26.0724
1968	-12.5	77.5	27.2239	563056	26.0515
1968	-12.5	82.5	38.0433	363856	26.1167
1968	-12.5	87.5	29.4442	343702	26.1877
1968	-12.5	92.5	57.0833	366829	26.3505
1968	-7.5	47.5	72.7081	5224836	27.0839
1968	-7.5	52.5	82.0426	6989303	27.1163
1968	-7.5	57.5	76.6774	2649383	27.2265
1968	-7.5	62.5	57.6031	1361644	27.3011
1968	-7.5	67.5	73.4933	832932	27.3136
1968	-7.5	72.5	49.3399	738792	27.264
1968	-7.5	77.5	76.5077	823960	27.285
1968	-7.5	82.5	38.2434	764073	27.4428
1968	-7.5	87.5	41.1215	594264	27.6285
1968	-7.5	92.5	34.7679	848449	27.9019
1968	-7.5	97.5	35.4853	636004	28.0897
1968	-2.5	52.5	82.3811	4276657	27.6467
1968	-2.5	57.5	82.423	2823597	27.9312
1968	-2.5	62.5	71.7954	1500717	28.1605
1968	-2.5	67.5	75.035	830559	28.2638
1968	-2.5	72.5	65.7716	823948	28.271
1968	-2.5	77.5	69.8576	542707	28.2687
1968	-2.5	82.5	57.8066	633648	28.3423
1968	-2.5	87.5	61.4309	519872	28.4041
1968	-2.5	92.5	60.0724	987986	28.6501
1968	2.5	52.5	40.1686	3695178	27.4529
1968	2.5	57.5	78.1606	1584219	28.03
1968	2.5	62.5	75.431	1223483	28.4626
1968	2.5	67.5	65.1131	776778	28.6128
1968	2.5	72.5	75.9809	556107	28.5791
1968	2.5	77.5	77.3009	403656	28.4719
1968	2.5	82.5	63.5715	453060	28.4493
1968	2.5	87.5	55.7553	835387	28.5366
1968	2.5	92.5	58.4892	1022365	28.6858
1968	7.5	57.5	49.09	257504	27.6006
1968	7.5	62.5	48.5839	192969	28.2446
1968	7.5	67.5	79.0064	467063	28.5469
1968	7.5	72.5	66.8397	75176	28.5165
1968	7.5	82.5	61.1884	175816	28.2188
1968	7.5	87.5	61.7045	381475	28.3757
1968	7.5	92.5	54.9253	305142	28.4417
1968	12.5	82.5	54.9428	165991	28.3566
1968	12.5	87.5	26.5749	216256	28.3803
1969	-37.5	37.5	1.14355	4290051	18.5746
1969	-37.5	42.5	4.85735	586115	18.1982
1969	-37.5	47.5	0.757379	367082	17.6606
1969	-32.5	32.5	5.74196	659535	21.2499
1969	-32.5	37.5	6.19668	1086576	20.9967
1969	-32.5	42.5	1.35401	2215095	20.5594
1969	-32.5	47.5	0.967386	1393226	19.974
1969	-32.5	52.5	1.56355	1330511	19.4193
1969	-32.5	57.5	4.42535	1157122	18.8339
1969	-32.5	62.5	1.21546	229544	18.6493
1969	-32.5	67.5	0	132981	18.4893
1969	-27.5	37.5	0	227273	24.042
1969	-27.5	42.5	26.3033	263804	23.9322
1969	-27.5	47.5	25.6286	272541	23.5107
1969	-27.5	52.5	8.60433	513182	23.0251
1969	-27.5	57.5	5.80306	219677	22.5981
1969	-27.5	62.5	1.1274	57672	22.3378
1969	-22.5	47.5	15.539	477756	25.4342
1969	-22.5	52.5	9.19881	492777	25.2854
1969	-22.5	57.5	11.8152	703560	24.8826
1969	-22.5	62.5	11.9066	473607	24.4818
1969	-22.5	67.5	4.78011	38968	24.1706
1969	-17.5	52.5	16.6911	216477	26.2697
1969	-17.5	57.5	27.5914	308651	26.0378
1969	-17.5	62.5	23.5711	311846	25.8159
1969	-17.5	67.5	4.68125	575811	25.7648
1969	-17.5	72.5	5.93825	734952	25.5342
1969	-17.5	77.5	0	39529	25.3334
1969	-17.5	87.5	0	26720	24.9389
1969	-12.5	52.5	43.3104	446708	26.838
1969	-12.5	57.5	76.5823	1040901	26.8538
1969	-12.5	62.5	79.0968	192748	26.898
1969	-12.5	67.5	19.2647	241259	26.9569
1969	-12.5	72.5	8.5231	375708	26.8408
1969	-12.5	77.5	14.1804	347008	26.7821
1969	-12.5	82.5	16.8421	110145	26.7491
1969	-12.5	87.5	46.6245	132653	26.776
1969	-12.5	92.5	82.986	202194	26.8803
1969	-7.5	47.5	80.9721	435945	27.2436
1969	-7.5	52.5	71.0375	1434292	27.3108
1969	-7.5	57.5	74.8662	881695	27.5871
1969	-7.5	62.5	80.6032	638372	27.7752
1969	-7.5	67.5	71.4872	224741	27.8426
1969	-7.5	72.5	67.1393	725297	27.799
1969	-7.5	77.5	73.8678	603312	27.887
1969	-7.5	82.5	45.1041	213152	27.9878
1969	-7.5	87.5	65.4544	267164	28.1311
1969	-7.5	92.5	69.3865	190774	28.2544
1969	-7.5	97.5	39.1003	988351	28.2924
1969	-2.5	52.5	82.3857	3942028	27.6829
1969	-2.5	57.5	74.7977	2309119	28.1358
1969	-2.5	62.5	74.3195	1547635	28.5294
1969	-2.5	67.5	70.0614	1034884	28.6601
1969	-2.5	72.5	70.9575	915365	28.6328
1969	-2.5	77.5	68.3158	1451225	28.6881
1969	-2.5	82.5	61.702	879347	28.7535
1969	-2.5	87.5	53.2823	835754	28.8105
1969	-2.5	92.5	59.7765	672291	28.924
1969	2.5	52.5	71.0942	2726443	27.482
1969	2.5	57.5	63.1218	3250655	28.2426
1969	2.5	62.5	62.8115	1668268	28.8658
1969	2.5	67.5	73.239	2149987	29.0545
1969	2.5	72.5	68.9574	1102275	28.9938
1969	2.5	77.5	71.2095	1069795	28.8933
1969	2.5	82.5	61.1845	1138003	28.8432
1969	2.5	87.5	58.2843	1422927	28.8702
1969	2.5	92.5	64.2574	1969827	28.9723
1969	7.5	57.5	66.0221	1571434	27.7934
1969	7.5	62.5	52.1082	2105764	28.544
1969	7.5	67.5	65.1675	1767865	28.8695
1969	7.5	72.5	81.9537	847829	28.8904
1969	7.5	82.5	85.5312	620204	28.6165
1969	7.5	87.5	75.8661	1506472	28.7369
1969	7.5	92.5	59.2485	1203217	28.8255
1969	12.5	82.5	94.7035	980345	28.6691
1969	12.5	87.5	87.9537	1463951	28.7316
1970	-37.5	37.5	68.6679	743568	18.6763
1970	-32.5	32.5	16.185	413113	21.2405
1970	-32.5	37.5	6.38067	1002544	20.9078
1970	-32.5	42.5	3.31383	717483	20.4636
1970	-32.5	47.5	5.51896	468446	19.8081
1970	-32.5	52.5	1.8724	1056313	19.2008
1970	-32.5	57.5	6.09344	227447	18.7362
1970	-27.5	37.5	12.1046	386532	23.7289
1970	-27.5	42.5	12.3746	300698	23.5258
1970	-27.5	47.5	11.9829	254108	23.0673
1970	-27.5	52.5	43.4667	54214	22.5184
1970	-27.5	57.5	43.7018	26284	22.2173
1970	-22.5	47.5	10.3127	380243	25.1444
1970	-22.5	52.5	14.7195	92925	24.9747
1970	-22.5	57.5	19.8271	134066	24.5938
1970	-22.5	62.5	18.3333	72477	24.1713
1970	-22.5	67.5	0	27464	23.895
1970	-22.5	72.5	20.2857	23113	23.6121
1970	-22.5	102.5	12.3534	718774	22.5611
1970	-17.5	52.5	19.9153	437824	26.1292
1970	-17.5	57.5	21.3197	397034	25.9314
1970	-17.5	62.5	8.454	279138	25.7103
1970	-17.5	67.5	10.2225	458449	25.6371
1970	-17.5	72.5	11.1818	498181	25.405
1970	-17.5	77.5	5.6338	124486	25.2472
1970	-17.5	82.5	22.0842	93872	25.115
1970	-17.5	87.5	70.4441	97963	24.9965
1970	-17.5	92.5	35.5263	20447	24.896
1970	-12.5	52.5	59.5382	786756	26.8386
1970	-12.5	57.5	62.1292	826591	26.8688
1970	-12.5	62.5	67.5689	447345	26.8787
1970	-12.5	67.5	54.4041	348609	26.8548
1970	-12.5	72.5	47.2191	306730	26.698
1970	-12.5	77.5	51.4114	426333	26.6958
1970	-12.5	82.5	52.7086	385429	26.7442
1970	-12.5	87.5	70.5549	470383	26.7798
1970	-12.5	92.5	64.1016	772153	26.9279
1970	-7.5	47.5	73.8109	717721	27.2772
1970	-7.5	52.5	59.0906	768178	27.4573
1970	-7.5	57.5	66.5687	692347	27.6612
1970	-7.5	62.5	40.5559	708752	27.7566
1970	-7.5	67.5	38.6571	1154171	27.7835
1970	-7.5	72.5	50.5963	1416744	27.767
1970	-7.5	77.5	46.5124	1338568	27.8833
1970	-7.5	82.5	50.2097	1607733	28.0128
1970	-7.5	87.5	45.0705	2047445	28.1146
1970	-7.5	92.5	51.7391	2332974	28.207
1970	-7.5	97.5	48.3223	2462785	28.1621
1970	-2.5	52.5	58.4963	309792	27.8542
1970	-2.5	57.5	57.4612	441061	28.2496
1970	-2.5	62.5	58.4097	268717	28.4965
1970	-2.5	67.5	58.498	506252	28.547
1970	-2.5	72.5	69.7374	713008	28.5401
1970	-2.5	77.5	50.7942	726957	28.6529
1970	-2.5	82.5	55.4161	1534660	28.7488
1970	-2.5	87.5	52.8445	1634658	28.8
1970	-2.5	92.5	45.7676	1705717	28.8581
1970	2.5	52.5	64.4399	203618	27.5294
1970	2.5	57.5	59.5004	315052	28.2452
1970	2.5	62.5	29.8077	284492	28.7486
1970	2.5	67.5	63.9295	1062834	28.9143
1970	2.5	72.5	58.7455	363832	28.8812
1970	2.5	77.5	49.6887	1236808	28.856
1970	2.5	82.5	59.7993	807029	28.8419
1970	2.5	87.5	51.6202	1172196	28.8907
1970	2.5	92.5	54.068	1492453	28.9517
1970	7.5	57.5	0	79769	27.767
1970	7.5	62.5	66.2822	299888	28.4331
1970	7.5	67.5	59.1285	1108896	28.7788
1970	7.5	72.5	50.6231	492110	28.8283
1970	7.5	82.5	53.492	302039	28.5615
1970	7.5	87.5	60.7226	232305	28.6799
1970	7.5	92.5	58.7685	988150	28.7327
1970	12.5	82.5	89.6557	975678	28.5676
1970	12.5	87.5	85.988	362579	28.6081
1971	-37.5	37.5	20.4819	680906	18.7873
1971	-32.5	32.5	12.9564	49393	21.2509
1971	-32.5	37.5	5.0236	372814	21.0409
1971	-32.5	42.5	26.6667	42036	20.5276
1971	-32.5	47.5	34.9687	111952	19.9975
1971	-32.5	52.5	16.6527	1715328	19.5578
1971	-32.5	57.5	11.2587	552086	19.2136
1971	-27.5	52.5	16.9267	94462	22.782
1971	-27.5	57.5	15.8398	109585	22.4976
1971	-22.5	47.5	8.07834	40920	25.1646
1971	-22.5	52.5	17.2555	589522	25.0172
1971	-22.5	57.5	10.6298	637558	24.6173
1971	-22.5	62.5	8.45736	211818	24.1816
1971	-22.5	72.5	25.1314	29529	23.5665
1971	-22.5	102.5	14.6667	133028	22.1687
1971	-17.5	52.5	38.3295	139700	25.9445
1971	-17.5	57.5	18.0929	403233	25.6574
1971	-17.5	62.5	19.5828	658664	25.4307
1971	-17.5	67.5	24.2805	84187	25.328
1971	-17.5	72.5	23.9726	8325	25.228
1971	-17.5	77.5	25.0794	6400	25.1572
1971	-17.5	82.5	22.2069	71915	25.0009
1971	-17.5	87.5	23.7223	211023	24.8323
1971	-17.5	92.5	10.431	457600	24.7211
1971	-12.5	52.5	68.1415	600776	26.3204
1971	-12.5	57.5	77.6402	509056	26.2418
1971	-12.5	62.5	53.7076	277842	26.3115
1971	-12.5	67.5	69.8218	110476	26.4553
1971	-12.5	72.5	48.1919	89327	26.515
1971	-12.5	77.5	36.6811	141568	26.5637
1971	-12.5	82.5	32.6389	38403	26.6428
1971	-12.5	87.5	29.2157	90808	26.6971
1971	-12.5	92.5	34.3807	646152	26.7986
1971	-7.5	47.5	58.3746	2328947	26.8836
1971	-7.5	52.5	71.2349	3645211	26.8753
1971	-7.5	57.5	79.2995	3083911	27.0439
1971	-7.5	62.5	80.6985	1421487	27.2818
1971	-7.5	67.5	71.4875	568673	27.4693
1971	-7.5	72.5	67.9866	272094	27.4947
1971	-7.5	77.5	66.7406	283946	27.554
1971	-7.5	82.5	51.8685	391783	27.7253
1971	-7.5	87.5	67.2584	435469	27.8386
1971	-7.5	92.5	54.8337	845091	27.9184
1971	-7.5	97.5	59.6755	1175998	27.8955
1971	-2.5	52.5	69.4559	4374569	27.4405
1971	-2.5	57.5	83.9255	2494578	27.8302
1971	-2.5	62.5	86.6031	2777710	28.1574
1971	-2.5	67.5	66.6885	934364	28.2983
1971	-2.5	72.5	75.633	517336	28.3105
1971	-2.5	77.5	73.5476	788354	28.33
1971	-2.5	82.5	74.2001	774928	28.3889
1971	-2.5	87.5	70.1757	738806	28.4492
1971	-2.5	92.5	65.9788	878810	28.5202
1971	2.5	52.5	64.9297	549751	27.2701
1971	2.5	57.5	80.9566	910160	27.9838
1971	2.5	62.5	59.4285	821780	28.4844
1971	2.5	67.5	68.437	1000801	28.6128
1971	2.5	72.5	79.1848	94561	28.5979
1971	2.5	77.5	52.6791	1221199	28.5216
1971	2.5	82.5	63.6655	1086842	28.4931
1971	2.5	87.5	56.1678	1484770	28.5292
1971	2.5	92.5	56.8641	1081026	28.68
1971	7.5	57.5	88.2353	205593	27.557
1971	7.5	62.5	4.82759	488871	28.227
1971	7.5	67.5	67.7746	843931	28.5107
1971	7.5	72.5	63.9839	287218	28.4993
1971	7.5	82.5	49.4718	1196366	28.171
1971	7.5	87.5	49.7909	952846	28.2965
1971	7.5	92.5	66.0298	438312	28.4267
1971	12.5	82.5	93.9793	1179687	28.2285
1971	12.5	87.5	80.0719	400235	28.2762
1972	-37.5	37.5	4.56565	312017	18.9362
1972	-37.5	42.5	5.22658	414100	18.4407
1972	-37.5	47.5	3.67516	280500	18.1117
1972	-37.5	52.5	6.28507	11400	17.5178
1972	-32.5	32.5	7.97119	233055	21.4624
1972	-32.5	37.5	7.61356	47512	21.2367
1972	-32.5	42.5	8.21867	173571	20.682
1972	-32.5	47.5	7.64466	586796	20.2136
1972	-32.5	52.5	8.2286	1091780	19.6672
1972	-32.5	57.5	6.24206	436800	19.1771
1972	-27.5	42.5	4.49141	28735	23.6915
1972	-27.5	47.5	12.6513	326586	23.2713
1972	-27.5	52.5	10.677	378500	22.8046
1972	-27.5	57.5	11.4836	147600	22.5367
1972	-27.5	92.5	5.34884	231818	20.4416
1972	-22.5	47.5	9.95774	509758	25.1783
1972	-22.5	52.5	13.4439	2506000	25.0889
1972	-22.5	57.5	15.2733	898600	24.767
1972	-22.5	62.5	36.867	158300	24.5118
1972	-22.5	67.5	21.1429	44300	24.2924
1972	-22.5	102.5	43.6066	20632	22.4541
1972	-17.5	52.5	22.4071	234700	26.2257
1972	-17.5	57.5	32.7439	602521	26.147
1972	-17.5	62.5	28.6949	48800	26.0337
1972	-17.5	67.5	49.6055	19900	25.8995
1972	-17.5	92.5	20.4428	127900	24.7764
1972	-12.5	52.5	56.8613	455970	26.9131
1972	-12.5	57.5	77.3263	304297	26.9412
1972	-12.5	62.5	82.4033	472135	26.9381
1972	-12.5	67.5	70.6222	574300	26.8941
1972	-12.5	72.5	69.7826	66929	26.8001
1972	-12.5	77.5	53.6217	102800	26.7599
1972	-12.5	82.5	64.0693	29205	26.7633
1972	-12.5	87.5	49.9115	187293	26.7463
1972	-12.5	92.5	34.8603	354416	26.707
1972	-7.5	47.5	71.1803	728373	27.5902
1972	-7.5	52.5	84.5238	1094423	27.5809
1972	-7.5	57.5	85.9138	1093951	27.7754
1972	-7.5	62.5	81.0223	591084	27.926
1972	-7.5	67.5	83.0333	584948	27.8956
1972	-7.5	72.5	68.6335	552115	27.8547
1972	-7.5	77.5	62.9221	375606	27.9052
1972	-7.5	82.5	58.4824	404450	27.9314
1972	-7.5	87.5	57.8648	791156	27.94
1972	-7.5	92.5	49.8775	1103889	27.9749
1972	-7.5	97.5	45.0352	2062963	27.9505
1972	-2.5	52.5	81.0348	1143743	28.1474
1972	-2.5	57.5	86.8835	841192	28.4235
1972	-2.5	62.5	72.622	786398	28.6348
1972	-2.5	67.5	74.6021	846219	28.6648
1972	-2.5	72.5	73.7822	681224	28.6688
1972	-2.5	77.5	71.9444	722307	28.7001
1972	-2.5	82.5	72.1343	652714	28.7096
1972	-2.5	87.5	61.3486	486725	28.6752
1972	-2.5	92.5	52.4329	200396	28.6506
1972	2.5	52.5	49.8974	1497284	27.9748
1972	2.5	57.5	65.7147	1894108	28.515
1972	2.5	62.5	69.2814	1753656	28.881
1972	2.5	67.5	67.7183	1281767	28.9497
1972	2.5	72.5	64.354	408310	28.8999
1972	2.5	77.5	56.7171	303376	28.853
1972	2.5	82.5	37.952	532194	28.7974
1972	2.5	87.5	46.8939	520402	28.7562
1972	2.5	92.5	56.892	867936	28.822
1972	7.5	57.5	8.57745	1799610	28.0557
1972	7.5	62.5	64.8306	3333281	28.6165
1972	7.5	67.5	62.7737	1210052	28.8514
1972	7.5	72.5	51.5846	310427	28.8641
1972	7.5	82.5	57.5733	179655	28.4793
1972	7.5	87.5	45.1997	218805	28.5241
1972	7.5	92.5	57.2899	255336	28.6067
1972	12.5	82.5	92.258	572493	28.4809
1972	12.5	87.5	78.2224	362829	28.4451
1973	-37.5	37.5	6.04208	2325294	18.6086
1973	-37.5	42.5	3.14197	1124183	18.1512
1973	-37.5	47.5	0.929872	613168	17.8648
1973	-32.5	32.5	0	11543	21.3791
1973	-32.5	37.5	2.99184	19166	20.9865
1973	-32.5	42.5	8.55282	187508	20.3808
1973	-32.5	47.5	3.31036	1278800	19.9194
1973	-32.5	52.5	2.61961	1857000	19.4027
1973	-32.5	57.5	1.33584	944400	19.0196
1973	-32.5	62.5	0.997992	743800	18.8252
1973	-32.5	67.5	1.27566	256900	18.5979
1973	-32.5	72.5	9.2511	110000	18.2787
1973	-32.5	77.5	28.4794	279252	17.8575
1973	-32.5	82.5	0	58326	17.4005
1973	-32.5	97.5	0	420793	16.3339
1973	-27.5	37.5	14.714	167676	24.0318
1973	-27.5	42.5	63.647	796923	23.6811
1973	-27.5	47.5	9.47686	520763	23.193
1973	-27.5	52.5	11.2182	606148	22.7077
1973	-27.5	57.5	4.04649	281346	22.5229
1973	-27.5	62.5	2.77123	200000	22.3306
1973	-27.5	67.5	1.1713	38700	22.0017
1973	-27.5	72.5	11.5583	22800	21.4869
1973	-27.5	82.5	13.2494	129700	20.539
1973	-27.5	87.5	3.21335	286837	20.1266
1973	-22.5	47.5	24.969	460512	25.2647
1973	-22.5	52.5	17.6423	1203650	25.1431
1973	-22.5	57.5	18.7447	143300	24.8239
1973	-22.5	62.5	25.4065	18900	24.5665
1973	-22.5	67.5	20.2918	170000	24.2869
1973	-22.5	72.5	3.27869	19200	23.8367
1973	-22.5	102.5	18.8103	317020	22.2866
1973	-17.5	52.5	15.9947	1049798	26.3954
1973	-17.5	57.5	37.4132	417500	26.2191
1973	-17.5	62.5	18.0312	118900	25.9975
1973	-17.5	67.5	6.72358	651800	25.8937
1973	-17.5	72.5	3.52346	406600	25.5892
1973	-17.5	77.5	23.6619	394500	25.2517
1973	-17.5	82.5	17.5543	393600	24.931
1973	-17.5	87.5	9.12477	627688	24.8087
1973	-17.5	92.5	20.9128	524200	24.7452
1973	-12.5	52.5	46.4161	54656	27.0582
1973	-12.5	57.5	54.0249	244728	27.0067
1973	-12.5	62.5	57.6577	64900	26.9049
1973	-12.5	67.5	49.4349	170486	26.8665
1973	-12.5	72.5	48.1305	696695	26.7678
1973	-12.5	77.5	37.4778	692000	26.6392
1973	-12.5	82.5	31.2508	781348	26.4855
1973	-12.5	87.5	48.2873	313825	26.5677
1973	-12.5	92.5	36.1039	795247	26.846
1973	-7.5	47.5	71.9799	25552	27.6003
1973	-7.5	52.5	69.4078	216613	27.5382
1973	-7.5	57.5	77.3195	357228	27.6569
1973	-7.5	62.5	67.2192	137853	27.7308
1973	-7.5	67.5	77.4655	376277	27.7441
1973	-7.5	72.5	61.1811	363763	27.776
1973	-7.5	77.5	44.0641	341548	27.7415
1973	-7.5	82.5	37.5431	213815	27.7729
1973	-7.5	87.5	61.4282	296729	27.9486
1973	-7.5	92.5	50.186	295000	28.1859
1973	-7.5	97.5	41.1193	775805	28.2856
1973	-2.5	52.5	80.5513	506209	27.9668
1973	-2.5	57.5	86.9338	231011	28.2691
1973	-2.5	72.5	65.6064	219307	28.56
1973	-2.5	77.5	56.5757	109594	28.5449
1973	-2.5	82.5	60.4842	230158	28.5894
1973	-2.5	87.5	59.5023	244364	28.6972
1973	-2.5	92.5	62.1368	538624	28.8901
1973	2.5	52.5	75.7576	123821	27.7686
1973	2.5	67.5	48.7245	580129	28.9507
1973	2.5	77.5	46.8596	136065	28.783
1973	2.5	82.5	47.9813	226664	28.7344
1973	2.5	87.5	60.6554	240750	28.8341
1973	2.5	92.5	53.5359	465397	29.0432
1973	7.5	67.5	16.8224	1176538	28.8356
1973	7.5	72.5	54.117	123067	28.818
1973	7.5	82.5	52.1541	300839	28.5395
1973	7.5	87.5	51.8976	163878	28.6961
1973	7.5	92.5	61.8561	71847	28.8913
1973	12.5	82.5	93.4037	346401	28.6421
1973	12.5	87.5	39.5334	112656	28.6595
1974	-37.5	37.5	2.29181	1641671	18.8074
1974	-37.5	42.5	1.21406	903696	18.4737
1974	-37.5	47.5	0.381336	369857	18.3743
1974	-37.5	52.5	0.661901	239486	17.8948
1974	-37.5	82.5	0.03143	1203952	15.2603
1974	-37.5	87.5	0.0324819	418900	14.8025
1974	-32.5	37.5	2.31823	72241	21.2664
1974	-32.5	42.5	3.7268	253009	20.7705
1974	-32.5	47.5	2.3455	448398	20.4301
1974	-32.5	52.5	1.38135	1004700	20.03
1974	-32.5	57.5	0.786658	1562800	19.5374
1974	-32.5	62.5	2.2642	326517	19.2175
1974	-32.5	67.5	1.17086	111322	18.8656
1974	-32.5	72.5	0.364655	669674	18.3608
1974	-32.5	77.5	0.975796	786370	17.9065
1974	-32.5	82.5	0.546481	978087	17.434
1974	-32.5	87.5	0.883831	486676	17.037
1974	-32.5	92.5	0.870142	915670	16.6475
1974	-32.5	97.5	0.379998	3359580	16.3623
1974	-27.5	37.5	68.2401	298075	24.0928
1974	-27.5	42.5	25.8752	198701	23.8775
1974	-27.5	47.5	7.12685	219776	23.4905
1974	-27.5	52.5	2.67804	571100	23.0328
1974	-27.5	57.5	2.61191	419100	22.7044
1974	-27.5	62.5	1.00146	233090	22.2738
1974	-27.5	67.5	3.47487	295900	21.828
1974	-27.5	72.5	0.594328	162170	21.2262
1974	-27.5	77.5	1.4554	291673	20.7224
1974	-27.5	82.5	1.3662	664493	20.2758
1974	-27.5	87.5	3.27979	838214	19.9297
1974	-27.5	92.5	0.959934	973369	19.5952
1974	-22.5	47.5	2.8308	136408	25.286
1974	-22.5	52.5	3.97402	1204421	24.9469
1974	-22.5	57.5	2.10523	1552400	24.5358
1974	-22.5	62.5	5.52672	588159	24.0956
1974	-22.5	67.5	2.76146	144430	23.6794
1974	-22.5	72.5	1.62284	184300	23.1774
1974	-22.5	102.5	2.94747	545300	21.9171
1974	-17.5	52.5	6.15323	445200	25.8522
1974	-17.5	57.5	19.3425	245192	25.5422
1974	-17.5	62.5	15.2102	192500	25.2499
1974	-17.5	67.5	5.64115	397100	25.0271
1974	-17.5	72.5	12.3023	207936	24.8324
1974	-17.5	77.5	8.46391	293200	24.6541
1974	-17.5	82.5	3.04367	851500	24.481
1974	-17.5	87.5	2.99848	655100	24.4478
1974	-17.5	92.5	1.93099	855900	24.423
1974	-12.5	52.5	15.4976	66300	26.4216
1974	-12.5	57.5	29.3744	129200	26.2727
1974	-12.5	62.5	7.19394	101300	26.1441
1974	-12.5	67.5	12.7085	321300	26.1611
1974	-12.5	77.5	29.2474	199120	26.2189
1974	-12.5	82.5	8.37933	277909	26.1937
1974	-12.5	87.5	24.4673	531791	26.3102
1974	-12.5	92.5	23.4551	825518	26.5218
1974	-7.5	47.5	19.6736	366081	27.1538
1974	-7.5	52.5	48.4758	337601	27.0094
1974	-7.5	57.5	52.7808	110124	27.0489
1974	-7.5	62.5	34.8724	297822	27.2534
1974	-7.5	67.5	36.5529	100479	27.3769
1974	-7.5	72.5	40.8983	339952	27.389
1974	-7.5	77.5	26.7591	743577	27.3878
1974	-7.5	82.5	30.2194	310078	27.4044
1974	-7.5	87.5	37.2013	475249	27.528
1974	-7.5	92.5	32.2485	1092454	27.7637
1974	-7.5	97.5	28.4632	2741102	27.8955
1974	-2.5	52.5	65.7519	1016703	27.6353
1974	-2.5	57.5	68.0391	845809	27.8784
1974	-2.5	62.5	57.1963	295620	28.2121
1974	-2.5	67.5	48.3395	30560	28.3156
1974	-2.5	77.5	26.7516	223882	28.163
1974	-2.5	82.5	63.0642	291528	28.1381
1974	-2.5	87.5	54.2155	570542	28.2284
1974	-2.5	92.5	44.6438	969691	28.3965
1974	2.5	52.5	52.6503	1062920	27.4603
1974	2.5	57.5	63.8456	1011521	28.075
1974	2.5	62.5	54.0642	709517	28.5346
1974	2.5	77.5	22.2047	255092	28.3915
1974	2.5	82.5	38.0279	286696	28.331
1974	2.5	87.5	29.4365	559942	28.4351
1974	2.5	92.5	50.0172	804088	28.6265
1974	7.5	82.5	35.8118	116072	28.1423
1974	7.5	87.5	45.6933	699763	28.3037
1974	7.5	92.5	73.1668	698400	28.4518
1974	12.5	87.5	80.7534	597451	28.3034
1975	-37.5	82.5	0.136139	1164800	15.2917
1975	-37.5	87.5	0	229532	15.0332
1975	-32.5	37.5	4.65188	358634	20.6903
1975	-32.5	42.5	3.57849	670450	20.0393
1975	-32.5	47.5	3.44978	351400	19.4638
1975	-32.5	52.5	0	34538	19.0145
1975	-32.5	57.5	0.790905	44700	18.8544
1975	-32.5	62.5	0.869093	60602	18.6845
1975	-32.5	72.5	1.65803	143614	18.1801
1975	-32.5	82.5	0	46754	17.6484
1975	-32.5	87.5	0.148967	1074023	17.4138
1975	-32.5	92.5	0.0350181	796642	17.2087
1975	-32.5	97.5	0.64433	437553	17.0535
1975	-27.5	37.5	6.13443	568663	23.4265
1975	-27.5	42.5	3.24851	149662	23.0595
1975	-27.5	47.5	2.09452	236252	22.6533
1975	-27.5	52.5	11.3744	26200	22.2701
1975	-27.5	57.5	0	26200	22.1739
1975	-27.5	67.5	15.8631	26600	21.7263
1975	-27.5	87.5	4.98877	531745	20.5624
1975	-27.5	92.5	5.10329	507611	20.2502
1975	-22.5	52.5	13.0678	670130	24.8669
1975	-22.5	57.5	11.9197	296272	24.5893
1975	-22.5	62.5	0	48410	24.2989
1975	-22.5	67.5	0	16400	24.0163
1975	-22.5	102.5	0.332523	245300	22.2634
1975	-17.5	52.5	28.3255	202328	26.1331
1975	-17.5	57.5	23.2723	201450	25.9752
1975	-17.5	62.5	17.0365	369252	25.6887
1975	-17.5	67.5	13.997	46000	25.4369
1975	-17.5	72.5	2.13385	41100	25.2841
1975	-17.5	77.5	3.54304	162726	25.1582
1975	-17.5	82.5	3.66845	155400	24.9317
1975	-17.5	87.5	8.41221	242000	24.7167
1975	-17.5	92.5	2.87912	771100	24.5708
1975	-12.5	52.5	44.1736	574108	26.658
1975	-12.5	57.5	65.0372	334206	26.5349
1975	-12.5	62.5	64.089	171658	26.411
1975	-12.5	67.5	34.2126	141194	26.4193
1975	-12.5	72.5	20.4762	267732	26.4742
1975	-12.5	77.5	34.5375	513264	26.4588
1975	-12.5	82.5	41.2093	457958	26.3691
1975	-12.5	87.5	32.2165	221237	26.3471
1975	-12.5	92.5	30.993	675539	26.44
1975	-7.5	47.5	52.1898	260906	27.0818
1975	-7.5	52.5	87.4257	301092	27.0461
1975	-7.5	57.5	73.4372	472335	27.1472
1975	-7.5	62.5	28.6667	705396	27.2898
1975	-7.5	67.5	52.454	705600	27.4476
1975	-7.5	72.5	29.912	402703	27.4316
1975	-7.5	77.5	36.9605	478555	27.3523
1975	-7.5	82.5	30.1022	311722	27.3796
1975	-7.5	87.5	18.5361	1645681	27.5122
1975	-7.5	92.5	37.4676	2732562	27.751
1975	-7.5	97.5	32.6681	2255990	27.9449
1975	-2.5	57.5	45.4561	541706	27.8287
1975	-2.5	62.5	70.5345	795396	28.1518
1975	-2.5	67.5	49.8081	1095796	28.3509
1975	-2.5	72.5	39.9642	730597	28.3448
1975	-2.5	77.5	65.7883	482343	28.2746
1975	-2.5	82.5	37.5271	1014816	28.3107
1975	-2.5	87.5	29.4538	1594749	28.37
1975	-2.5	92.5	47.4834	2336247	28.525
1975	2.5	57.5	6.61601	739584	27.9435
1975	2.5	62.5	30.2405	1026713	28.4421
1975	2.5	67.5	62.2991	982996	28.6297
1975	2.5	72.5	53.7569	537182	28.5992
1975	2.5	77.5	47.1906	1128189	28.4694
1975	2.5	82.5	47.1363	1910081	28.4188
1975	2.5	87.5	30.1635	1859904	28.4964
1975	2.5	92.5	38.0145	1062689	28.6676
1975	7.5	62.5	72.568	1006603	28.0912
1975	7.5	67.5	10.3789	856775	28.4067
1975	7.5	72.5	34.1588	317395	28.4124
1975	7.5	82.5	80.1777	798517	28.1282
1975	7.5	87.5	54.4341	247305	28.3158
1975	7.5	92.5	72.4731	284072	28.3893
1975	12.5	82.5	94.3335	629248	28.3105
1975	12.5	87.5	95.2278	662622	28.3676
1976	-37.5	37.5	7.46461	457224	18.7785
1976	-37.5	42.5	1.59809	425864	18.4157
1976	-37.5	47.5	13.9688	87391	18.1022
1976	-37.5	52.5	4	56728	17.6396
1976	-37.5	82.5	0	114243	15.2251
1976	-37.5	87.5	0.188898	566537	14.9169
1976	-32.5	42.5	26.7365	811275	20.5428
1976	-32.5	47.5	17.1166	1712976	20.0196
1976	-32.5	52.5	6.27059	1300940	19.5724
1976	-32.5	57.5	6.83853	1482820	19.2673
1976	-32.5	62.5	4.82277	322900	19.032
1976	-32.5	67.5	6.16502	287100	18.8032
1976	-32.5	72.5	4.80641	244043	18.4003
1976	-32.5	77.5	6.09534	342517	18.0826
1976	-32.5	82.5	5.44568	208743	17.7645
1976	-32.5	87.5	6.39161	82400	17.4967
1976	-32.5	92.5	0.378188	566543	17.2185
1976	-32.5	97.5	0	249346	17.079
1976	-27.5	37.5	30.916	155412	23.779
1976	-27.5	42.5	45.1852	33783	23.5233
1976	-27.5	47.5	7.21537	602936	23.2051
1976	-27.5	52.5	5.93402	879600	22.8359
1976	-27.5	57.5	7.39116	2038100	22.6311
1976	-27.5	62.5	7.74973	216700	22.3912
1976	-27.5	67.5	11.9709	198700	22.1443
1976	-27.5	72.5	15.9307	67900	21.7101
1976	-27.5	77.5	12.521	292000	21.3915
1976	-27.5	82.5	8.15461	92100	21.028
1976	-27.5	87.5	12.1986	327300	20.7675
1976	-27.5	92.5	10.3187	233700	20.4735
1976	-22.5	47.5	1.33333	101272	25.1559
1976	-22.5	52.5	8.74926	1865817	25.1124
1976	-22.5	57.5	3.92626	411230	24.8352
1976	-22.5	62.5	11.215	128900	24.5496
1976	-22.5	67.5	12.0521	58073	24.2385
1976	-22.5	72.5	14.3134	207400	23.7759
1976	-22.5	102.5	1.3346	411100	22.6095
1976	-17.5	52.5	9.53216	443847	26.1384
1976	-17.5	57.5	28.888	932084	25.9802
1976	-17.5	62.5	23.4184	863640	25.7244
1976	-17.5	67.5	12.2759	489084	25.4567
1976	-17.5	72.5	10.3151	213800	25.2692
1976	-17.5	77.5	9.72084	160100	25.1555
1976	-17.5	82.5	7.46038	2050086	25.015
1976	-17.5	87.5	6.06411	166700	24.8939
1976	-17.5	92.5	2.20621	70800	24.8074
1976	-12.5	52.5	46.5116	347811	26.5924
1976	-12.5	57.5	89.2857	883446	26.5381
1976	-12.5	62.5	86.9388	182797	26.4799
1976	-12.5	82.5	10.2052	234525	26.6754
1976	-12.5	87.5	73.0028	140569	26.6731
1976	-12.5	92.5	5.46841	179390	26.6742
1976	-7.5	57.5	81.1504	292094	27.0964
1976	-7.5	62.5	96.8442	309403	27.3478
1976	-7.5	67.5	48.7836	362637	27.5476
1976	-7.5	72.5	67.1018	332291	27.6255
1976	-7.5	77.5	29.7189	252576	27.7227
1976	-7.5	82.5	31.5403	734929	27.7959
1976	-7.5	87.5	41.8913	978434	27.7889
1976	-7.5	92.5	32.5478	1723085	27.7187
1976	-7.5	97.5	25.4549	1141517	27.7019
1976	-2.5	62.5	55.0661	610311	28.2381
1976	-2.5	67.5	78.982	832287	28.4144
1976	-2.5	72.5	68.828	314354	28.4416
1976	-2.5	77.5	44.8195	662614	28.483
1976	-2.5	82.5	19.4175	298207	28.4815
1976	-2.5	87.5	42.0364	1436245	28.4414
1976	-2.5	92.5	56.2308	1423467	28.4183
1976	2.5	77.5	62.5551	386186	28.6696
1976	2.5	82.5	58.651	314446	28.5911
1976	2.5	87.5	23.7693	648442	28.6019
1976	2.5	92.5	36.4161	1432964	28.6849
1976	7.5	82.5	39.8062	287523	28.2921
1976	7.5	87.5	20.9239	277376	28.4139
1976	7.5	92.5	23.2558	166348	28.4797
1976	12.5	82.5	81.7445	2317487	28.3615
1976	12.5	87.5	84.5886	587088	28.4048
1977	-37.5	37.5	6.39213	549716	18.6517
1977	-37.5	42.5	12.7043	732620	18.2465
1977	-37.5	47.5	3.58253	985500	17.8088
1977	-37.5	52.5	2.49547	255700	17.3384
1977	-37.5	82.5	0	18900	15.3362
1977	-37.5	87.5	1.3895	648326	15.1072
1977	-32.5	37.5	1.1551	156306	20.9471
1977	-32.5	42.5	7.42768	278100	20.4516
1977	-32.5	47.5	4.08176	2237100	19.9158
1977	-32.5	52.5	4.79672	2243100	19.4353
1977	-32.5	57.5	2.55608	283600	19.0744
1977	-32.5	62.5	23.9032	405400	18.9069
1977	-32.5	67.5	13.0664	107700	18.7733
1977	-32.5	77.5	13.8167	21600	18.2612
1977	-32.5	82.5	34.5238	20200	18.0043
1977	-32.5	87.5	7.30233	596084	17.8137
1977	-32.5	92.5	2.20125	709800	17.5319
1977	-32.5	97.5	6.33498	315141	17.3485
1977	-27.5	42.5	59.4595	2600	23.721
1977	-27.5	47.5	6.78705	158700	23.3043
1977	-27.5	52.5	9.85119	327800	22.8815
1977	-27.5	57.5	7.05813	110500	22.7033
1977	-27.5	62.5	19.1489	5200	22.5391
1977	-27.5	67.5	10.9551	24900	22.3416
1977	-27.5	72.5	0	7500	22.0157
1977	-27.5	82.5	17.2973	72300	21.4181
1977	-27.5	87.5	30.6647	117000	21.1427
1977	-27.5	92.5	0.195465	193900	20.8091
1977	-22.5	47.5	10.243	57200	25.3528
1977	-22.5	52.5	18.2538	368400	25.2961
1977	-22.5	57.5	3.01891	156500	25.0551
1977	-22.5	62.5	5.35714	51800	24.8487
1977	-22.5	67.5	14.3158	167600	24.5905
1977	-22.5	72.5	0	23700	24.215
1977	-22.5	102.5	1.48191	144700	22.6516
1977	-17.5	52.5	17.7849	717930	26.4917
1977	-17.5	57.5	33.951	588640	26.4097
1977	-17.5	62.5	33.8969	862121	26.2015
1977	-17.5	67.5	19.2975	1052115	25.9725
1977	-17.5	72.5	8.93334	873700	25.6564
1977	-17.5	77.5	14.3875	550972	25.4374
1977	-17.5	82.5	13.5456	678626	25.2133
1977	-17.5	87.5	14.1393	551400	25.0679
1977	-17.5	92.5	8.74636	288200	24.9105
1977	-12.5	52.5	41.5083	467130	27.046
1977	-12.5	57.5	77.2992	1465129	27.0798
1977	-12.5	62.5	76.9982	229454	27.0035
1977	-12.5	67.5	81.8998	193279	26.9395
1977	-12.5	72.5	11.9953	270288	26.8649
1977	-12.5	77.5	33.9869	85217	26.7885
1977	-12.5	87.5	17.3284	227498	26.6025
1977	-12.5	92.5	26.714	153414	26.6279
1977	-7.5	47.5	53.1804	3324962	27.3697
1977	-7.5	52.5	47.872	3847895	27.3641
1977	-7.5	57.5	81.0231	4273014	27.5929
1977	-7.5	62.5	60.0746	2514123	27.7994
1977	-7.5	67.5	63.915	1904645	27.886
1977	-7.5	72.5	77.6419	1265204	27.8552
1977	-7.5	77.5	48.2705	962164	27.8372
1977	-7.5	82.5	42.4389	1170709	27.7922
1977	-7.5	87.5	33.6321	1803885	27.791
1977	-7.5	92.5	38.326	1602608	27.8467
1977	-7.5	97.5	37.9911	1439319	27.906
1977	-2.5	52.5	97.3378	2612461	27.7466
1977	-2.5	57.5	59.589	2717059	28.1977
1977	-2.5	62.5	85.5543	3318964	28.5629
1977	-2.5	67.5	76.9698	1437639	28.6885
1977	-2.5	72.5	70.5323	1161718	28.6202
1977	-2.5	77.5	52.7636	1191784	28.6015
1977	-2.5	82.5	50.7117	615393	28.6056
1977	-2.5	87.5	62.0543	742789	28.6138
1977	-2.5	92.5	43.8124	1075933	28.6252
1977	2.5	82.5	65.0639	173885	28.7436
1977	2.5	87.5	45.7657	611413	28.7436
1977	2.5	92.5	39.4154	998092	28.8166
1977	7.5	82.5	80.9765	61200	28.431
1977	7.5	87.5	70.2517	317423	28.538
1977	7.5	92.5	34.9593	24956	28.644
1977	12.5	82.5	82.4508	38800	28.4626
1977	12.5	87.5	95.3873	1153172	28.4977
1978	-37.5	37.5	1.28721	879344	18.8813
1978	-37.5	42.5	4.0515	778850	18.4244
1978	-37.5	47.5	5.50808	937955	18.0364
1978	-37.5	52.5	2.74566	713396	17.5054
1978	-37.5	82.5	0.179964	130900	15.6064
1978	-37.5	87.5	0.207299	1063600	15.4806
1978	-32.5	37.5	0.790361	244420	21.2566
1978	-32.5	42.5	1.33139	445379	20.6338
1978	-32.5	47.5	1.2605	1795266	20.0928
1978	-32.5	52.5	2.13098	1832186	19.5682
1978	-32.5	57.5	1.19458	1429560	19.2091
1978	-32.5	62.5	5.78811	183020	19.0117
1978	-32.5	72.5	0	2200	18.5728
1978	-32.5	77.5	0	2400	18.3036
1978	-32.5	82.5	1.39771	13200	18.106
1978	-32.5	87.5	0.240484	607900	18.0401
1978	-32.5	92.5	1.87278	842525	17.9102
1978	-32.5	97.5	0.281722	764412	17.6642
1978	-27.5	42.5	4.3554	208301	23.7687
1978	-27.5	47.5	14.0628	573353	23.3905
1978	-27.5	52.5	15.6378	614938	22.9631
1978	-27.5	57.5	10.2286	180488	22.6628
1978	-27.5	62.5	5.77895	120880	22.3433
1978	-27.5	67.5	9.76801	43800	22.1406
1978	-27.5	72.5	14.1671	31800	21.8502
1978	-27.5	77.5	14.4295	18100	21.5709
1978	-27.5	82.5	4.47824	70700	21.3472
1978	-27.5	87.5	16.6972	215100	21.1216
1978	-27.5	92.5	5.41962	401670	20.9186
1978	-22.5	47.5	18.4696	555410	25.3513
1978	-22.5	52.5	24.6158	2142550	25.2356
1978	-22.5	57.5	20.1043	685642	24.9296
1978	-22.5	62.5	31.749	208817	24.6567
1978	-22.5	67.5	13.354	83720	24.3476
1978	-22.5	72.5	16.8496	48300	23.9451
1978	-22.5	102.5	3.42773	382100	22.6358
1978	-17.5	52.5	33.7802	943210	26.2857
1978	-17.5	57.5	27.3398	1002616	26.1282
1978	-17.5	62.5	21.6648	447527	25.8797
1978	-17.5	67.5	11.9276	87800	25.5975
1978	-17.5	72.5	13.0216	352200	25.3063
1978	-17.5	77.5	7.86348	951300	25.0855
1978	-17.5	82.5	9.57592	541275	24.8956
1978	-17.5	87.5	3.08808	91900	24.719
1978	-17.5	92.5	15.8	70000	24.6087
1978	-12.5	52.5	42.3801	582558	26.8454
1978	-12.5	57.5	51.3021	983255	26.7612
1978	-12.5	62.5	39.5327	597826	26.6469
1978	-12.5	67.5	28.792	193099	26.5558
1978	-12.5	72.5	27.5871	321398	26.4393
1978	-12.5	77.5	36.7538	266189	26.3466
1978	-12.5	82.5	44.7873	153104	26.2216
1978	-12.5	87.5	10.387	592041	26.1982
1978	-12.5	92.5	19.9353	479879	26.2866
1978	-7.5	47.5	56.5789	2638256	27.3142
1978	-7.5	52.5	83.5688	2457886	27.3087
1978	-7.5	57.5	89.5722	2256239	27.4327
1978	-7.5	62.5	45.0309	1910661	27.5434
1978	-7.5	67.5	38.3971	1743535	27.583
1978	-7.5	72.5	45.3155	1371175	27.5617
1978	-7.5	77.5	45.3787	1683106	27.5102
1978	-7.5	82.5	36.662	1454918	27.3776
1978	-7.5	87.5	21.3034	1422245	27.453
1978	-7.5	92.5	38.9652	730670	27.7387
1978	-7.5	97.5	37.0232	1401206	28.0289
1978	-2.5	52.5	58.2278	2652134	27.8501
1978	-2.5	57.5	75.3292	2176639	28.1421
1978	-2.5	62.5	63.8428	1721233	28.3988
1978	-2.5	67.5	42.6744	1314306	28.497
1978	-2.5	72.5	54.5382	912205	28.4964
1978	-2.5	77.5	65.9282	597138	28.4408
1978	-2.5	82.5	47.6014	536578	28.409
1978	-2.5	87.5	29.6126	883672	28.4664
1978	-2.5	92.5	32.8519	1193884	28.6542
1978	2.5	62.5	28.0912	2269645	28.6703
1978	2.5	67.5	30.1887	1635502	28.8149
1978	2.5	72.5	45.2648	326310	28.7569
1978	2.5	77.5	70.9677	549975	28.6265
1978	2.5	82.5	32.0736	541861	28.5483
1978	2.5	87.5	33.0189	1346746	28.6152
1978	2.5	92.5	28.6992	1634361	28.8154
1978	7.5	62.5	21.6039	2019053	28.2276
1978	7.5	67.5	27.5407	905248	28.5557
1978	7.5	82.5	83.949	97862	28.31
1978	7.5	87.5	56.3656	982119	28.4313
1978	7.5	92.5	33.4056	64379	28.5504
1978	12.5	82.5	87.8935	450078	28.4368
1978	12.5	87.5	77.4096	2471807	28.4249
1979	-37.5	37.5	2.11999	2006019	18.7016
1979	-37.5	42.5	4.26591	895690	18.2405
1979	-37.5	47.5	7.94596	899010	17.9212
1979	-37.5	52.5	3.34616	1008830	17.5009
1979	-37.5	82.5	3.68904	356800	15.3988
1979	-37.5	87.5	2.4448	1171165	15.1187
1979	-32.5	32.5	3.37458	43400	21.4284
1979	-32.5	37.5	4.68547	245678	21.0725
1979	-32.5	42.5	3.67231	649828	20.4116
1979	-32.5	47.5	2.1317	1711600	19.8876
1979	-32.5	52.5	2.51579	3681100	19.4823
1979	-32.5	57.5	1.72327	2185700	19.2054
1979	-32.5	62.5	3.67839	464600	19.0846
1979	-32.5	67.5	5.08809	563700	18.9578
1979	-32.5	72.5	2.04502	637400	18.6415
1979	-32.5	77.5	21.2817	101200	18.2998
1979	-32.5	82.5	11.6134	96200	17.9673
1979	-32.5	87.5	1.5627	338600	17.7032
1979	-32.5	92.5	6.68855	598000	17.4684
1979	-32.5	97.5	0.104753	642229	17.2266
1979	-27.5	37.5	16.5529	195000	23.858
1979	-27.5	42.5	51.7118	481993	23.536
1979	-27.5	47.5	8.09579	877491	23.1304
1979	-27.5	52.5	5.86913	977600	22.7021
1979	-27.5	57.5	6.27825	529810	22.5867
1979	-27.5	62.5	7.24828	142400	22.4577
1979	-27.5	67.5	8.22297	129800	22.2706
1979	-27.5	72.5	5.98041	134600	21.9106
1979	-27.5	77.5	9.18491	33200	21.5706
1979	-27.5	82.5	21.8152	87100	21.2408
1979	-27.5	87.5	9.56001	210300	20.9598
1979	-27.5	92.5	8.69482	332283	20.6488
1979	-22.5	47.5	21.433	574340	25.1675
1979	-22.5	52.5	15.4993	2408234	25.1741
1979	-22.5	57.5	9.45541	1122210	24.9185
1979	-22.5	62.5	7.38326	601140	24.7128
1979	-22.5	67.5	3.2438	241930	24.4424
1979	-22.5	72.5	3.34821	429800	24.0408
1979	-22.5	102.5	5.33076	222200	22.4054
1979	-17.5	52.5	8.29822	1393300	26.4041
1979	-17.5	57.5	16.8007	493875	26.3119
1979	-17.5	62.5	7.32054	496660	26.0889
1979	-17.5	67.5	4.1221	643690	25.8596
1979	-17.5	72.5	4.22083	433800	25.6056
1979	-17.5	77.5	6.45972	163600	25.39
1979	-17.5	82.5	3.77054	290025	25.1736
1979	-17.5	87.5	6.24592	407576	25.0043
1979	-17.5	92.5	10.5209	295163	24.8082
1979	-12.5	52.5	46.7337	683765	27.0479
1979	-12.5	57.5	38.0081	880415	27.0464
1979	-12.5	62.5	75.2577	216967	26.9006
1979	-12.5	67.5	73.3131	218184	26.792
1979	-12.5	72.5	56.2588	88483	26.7669
1979	-12.5	77.5	18.0431	307643	26.741
1979	-12.5	82.5	17.3529	154850	26.6613
1979	-12.5	87.5	12.9854	416124	26.6393
1979	-12.5	92.5	13.8918	364081	26.6291
1979	-7.5	47.5	71.8434	1821034	27.3951
1979	-7.5	52.5	83.7987	2053742	27.3386
1979	-7.5	57.5	56.3708	1881229	27.5486
1979	-7.5	62.5	22.0583	973680	27.6944
1979	-7.5	67.5	61.8483	969085	27.7541
1979	-7.5	72.5	32.3194	401877	27.7963
1979	-7.5	77.5	37.3481	685513	27.805
1979	-7.5	82.5	24.6328	609661	27.8104
1979	-7.5	87.5	24.5239	1258762	27.8993
1979	-7.5	92.5	21.6901	2126920	28.0084
1979	-7.5	97.5	14.6512	1882061	28.0988
1979	-2.5	52.5	85.327	1159252	27.6823
1979	-2.5	57.5	0	784027	28.0918
1979	-2.5	62.5	48.878	1424485	28.4662
1979	-2.5	67.5	36.1685	1275124	28.6121
1979	-2.5	72.5	55.5845	967016	28.6213
1979	-2.5	77.5	45.3375	1769381	28.6111
1979	-2.5	82.5	39.2023	1247976	28.6347
1979	-2.5	87.5	33.4585	1471818	28.6764
1979	-2.5	92.5	32.0611	2143906	28.755
1979	2.5	52.5	51.634	2449290	27.4076
1979	2.5	57.5	37.4737	2536216	28.1959
1979	2.5	62.5	40.9985	2600669	28.7683
1979	2.5	67.5	50.4	2232338	28.9627
1979	2.5	72.5	100	283552	28.9584
1979	2.5	77.5	69.1659	1253934	28.8455
1979	2.5	82.5	26.083	1212625	28.7941
1979	2.5	87.5	21.6272	2471033	28.8409
1979	2.5	92.5	24.7035	2507796	28.9363
1979	7.5	62.5	13.8228	2781283	28.4483
1979	7.5	67.5	14.3113	1907571	28.8093
1979	7.5	72.5	26.0504	103535	28.8808
1979	7.5	82.5	23.3739	164897	28.562
1979	7.5	87.5	34.6799	1446487	28.6972
1979	7.5	92.5	14.0249	129950	28.8137
1979	12.5	82.5	63.7131	381310	28.57
1979	12.5	87.5	60.7045	1146262	28.6265
1980	-37.5	37.5	0.925926	1067840	18.702
1980	-37.5	42.5	0.885863	952370	18.2362
1980	-37.5	47.5	0.497122	1246000	17.9271
1980	-37.5	52.5	0.413811	952840	17.5196
1980	-37.5	82.5	0.237824	390300	15.1113
1980	-37.5	87.5	0.14305	1036982	14.8053
1980	-32.5	32.5	4.91953	92490	21.5178
1980	-32.5	37.5	2.37853	132075	21.0583
1980	-32.5	42.5	1.07258	869410	20.3267
1980	-32.5	47.5	1.01968	2030150	19.8738
1980	-32.5	52.5	0.644285	1977610	19.4543
1980	-32.5	57.5	1.00121	827430	19.1976
1980	-32.5	62.5	3.62151	221600	18.9949
1980	-32.5	67.5	2.48165	304700	18.7381
1980	-32.5	72.5	7.22618	61800	18.33
1980	-32.5	77.5	2.44532	138800	17.9482
1980	-32.5	82.5	0.928433	77000	17.5911
1980	-32.5	87.5	1.04746	347200	17.2701
1980	-32.5	92.5	1.64902	418500	17.0154
1980	-32.5	97.5	2.12294	275360	16.828
1980	-27.5	37.5	2.06941	912742	23.8703
1980	-27.5	42.5	2.45144	366263	23.5443
1980	-27.5	47.5	6.02288	426503	23.158
1980	-27.5	52.5	2.89523	165200	22.7078
1980	-27.5	57.5	2.11875	161500	22.5466
1980	-27.5	62.5	2.94527	254300	22.3313
1980	-27.5	67.5	6.44258	157100	22.0312
1980	-27.5	72.5	7.78982	125400	21.6184
1980	-27.5	77.5	9.30169	80400	21.2508
1980	-27.5	82.5	0	4800	20.8596
1980	-27.5	87.5	29.1682	92100	20.5316
1980	-27.5	92.5	13.6214	86700	20.2332
1980	-22.5	47.5	1.89873	287900	25.1912
1980	-22.5	52.5	7.57436	1159709	25.143
1980	-22.5	57.5	4.71129	210540	24.8062
1980	-22.5	62.5	3.13477	292500	24.5368
1980	-22.5	67.5	4.63187	459700	24.2132
1980	-22.5	72.5	4.88389	241500	23.7635
1980	-22.5	102.5	5.34325	275662	22.4393
1980	-17.5	52.5	11.8282	1125900	26.3659
1980	-17.5	57.5	6.0424	624042	26.2284
1980	-17.5	62.5	8.46742	752400	25.9559
1980	-17.5	67.5	5.30366	365600	25.6532
1980	-17.5	72.5	4.13847	330800	25.3409
1980	-17.5	77.5	4.51527	270300	25.1181
1980	-17.5	82.5	2.69173	315620	24.9805
1980	-17.5	87.5	4.23696	423080	24.9516
1980	-17.5	92.5	5.6615	233790	24.8947
1980	-12.5	52.5	21.4548	1296924	27.014
1980	-12.5	57.5	26.9607	1686039	26.9921
1980	-12.5	62.5	69.2308	370765	26.8374
1980	-12.5	67.5	15.625	410619	26.686
1980	-12.5	72.5	23.0672	652009	26.6263
1980	-12.5	77.5	26.4955	551780	26.6621
1980	-12.5	82.5	19.8579	550504	26.7028
1980	-12.5	87.5	23.3575	561649	26.7907
1980	-12.5	92.5	19.5893	1029935	26.8423
1980	-7.5	47.5	86.2475	1433630	27.4371
1980	-7.5	52.5	77.2538	1233197	27.3743
1980	-7.5	57.5	57.3872	1137584	27.5354
1980	-7.5	62.5	31.1648	1626475	27.6733
1980	-7.5	67.5	37.9424	1567762	27.7206
1980	-7.5	72.5	28.859	1503790	27.7837
1980	-7.5	77.5	21.0115	1630217	27.8606
1980	-7.5	82.5	27.8662	2054470	27.9677
1980	-7.5	87.5	18.6566	2080811	28.0543
1980	-7.5	92.5	20.8855	2879079	28.1223
1980	-7.5	97.5	23.4148	2745980	28.2166
1980	-2.5	52.5	77.3663	1479909	27.7331
1980	-2.5	57.5	83.8143	963986	28.1079
1980	-2.5	62.5	90.2593	1471521	28.4782
1980	-2.5	67.5	45.7943	1750898	28.6192
1980	-2.5	72.5	34.5746	1377220	28.626
1980	-2.5	77.5	48.5284	2585578	28.6187
1980	-2.5	82.5	28.2112	1167127	28.6555
1980	-2.5	87.5	28.9457	1870226	28.7384
1980	-2.5	92.5	26.096	3736200	28.8858
1980	2.5	52.5	0	1976527	27.4913
1980	2.5	57.5	36.0269	2823367	28.2377
1980	2.5	62.5	25.2371	2667222	28.8319
1980	2.5	67.5	53.5866	2278789	29.0122
1980	2.5	72.5	30.2158	273012	28.9706
1980	2.5	77.5	37.8167	2158718	28.8442
1980	2.5	82.5	21.3416	1857622	28.8044
1980	2.5	87.5	19.6753	3216020	28.8722
1980	2.5	92.5	25.3043	3515386	29.0281
1980	7.5	57.5	5.58333	1136670	27.7843
1980	7.5	62.5	4.96115	1980166	28.5473
1980	7.5	67.5	31.6667	1763264	28.8757
1980	7.5	72.5	31.8605	171858	28.8877
1980	7.5	82.5	47.3215	511417	28.53
1980	7.5	87.5	45.6135	2320778	28.6696
1980	7.5	92.5	63.8776	130941	28.8343
1980	12.5	82.5	76.4216	856806	28.577
1980	12.5	87.5	80.9896	2805167	28.6069
1981	-37.5	37.5	1.98804	632874	18.5158
1981	-37.5	42.5	0.68071	1088387	18.1614
1981	-37.5	47.5	0.828768	270540	17.9457
1981	-37.5	52.5	0.74371	560510	17.482
1981	-37.5	82.5	0.835224	358700	15.6471
1981	-37.5	87.5	0.549721	728906	15.2888
1981	-32.5	32.5	11.1776	93700	21.2949
1981	-32.5	37.5	1.29668	139829	20.8668
1981	-32.5	42.5	2.92127	604900	20.2771
1981	-32.5	47.5	3.44036	1000700	19.8332
1981	-32.5	52.5	2.83538	1415700	19.3548
1981	-32.5	57.5	3.52261	977900	19.1588
1981	-32.5	62.5	4.81095	443100	19.0972
1981	-32.5	67.5	0.673656	467600	18.9894
1981	-32.5	72.5	0.828181	797843	18.6774
1981	-32.5	77.5	1.97658	263995	18.354
1981	-32.5	82.5	6.32462	503900	18.0279
1981	-32.5	87.5	3.43306	472395	17.6327
1981	-32.5	92.5	2.85158	785650	17.1736
1981	-32.5	97.5	0.362181	768704	16.8382
1981	-27.5	37.5	16.5935	870352	23.7643
1981	-27.5	42.5	18.0931	315862	23.4014
1981	-27.5	47.5	6.3814	325480	23.0664
1981	-27.5	52.5	7.66818	191000	22.6596
1981	-27.5	57.5	4.8944	240500	22.53
1981	-27.5	62.5	3.3286	354600	22.4237
1981	-27.5	67.5	2.67565	380600	22.2231
1981	-27.5	72.5	7.71001	293300	21.7946
1981	-27.5	77.5	13.3251	214730	21.4061
1981	-27.5	82.5	11.5372	210300	21.0055
1981	-27.5	87.5	14.024	63460	20.6119
1981	-27.5	92.5	9.53294	281700	20.198
1981	-22.5	47.5	18.4154	24000	25.0861
1981	-22.5	52.5	9.29525	1362600	25.1101
1981	-22.5	57.5	8.5299	641300	24.8362
1981	-22.5	62.5	5.52476	399500	24.6603
1981	-22.5	67.5	7.32401	205210	24.3603
1981	-22.5	72.5	10.0405	115800	23.8668
1981	-22.5	102.5	0.682077	99535	22.1584
1981	-17.5	52.5	17.0298	1052750	26.3534
1981	-17.5	57.5	16.0972	993730	26.2617
1981	-17.5	62.5	11.5492	1169120	25.9921
1981	-17.5	67.5	3.31193	935310	25.6743
1981	-17.5	72.5	3.21976	502600	25.4296
1981	-17.5	77.5	3.16617	801300	25.2748
1981	-17.5	82.5	3.53791	403300	25.1074
1981	-17.5	87.5	7.4702	237600	24.9465
1981	-17.5	92.5	6.22977	420600	24.7722
1981	-12.5	52.5	60.6162	613900	26.9866
1981	-12.5	57.5	52.5406	1678579	26.9873
1981	-12.5	62.5	41.1565	288620	26.8391
1981	-12.5	67.5	26.5086	314441	26.6862
1981	-12.5	72.5	13.5367	240342	26.6848
1981	-12.5	77.5	2.88958	158839	26.756
1981	-12.5	82.5	5.27833	173208	26.8329
1981	-12.5	87.5	17.8591	633924	26.8419
1981	-12.5	92.5	12.8603	1115682	26.7991
1981	-7.5	52.5	49.2481	2155614	27.3589
1981	-7.5	57.5	48.2014	813058	27.5716
1981	-7.5	62.5	50.0912	944021	27.7171
1981	-7.5	67.5	44.0938	1881745	27.7587
1981	-7.5	72.5	42.3321	702228	27.7742
1981	-7.5	77.5	37.1779	717979	27.8417
1981	-7.5	82.5	22.5883	493542	27.9819
1981	-7.5	87.5	21.304	608018	28.0404
1981	-7.5	92.5	16.7955	1218603	28.1044
1981	-7.5	97.5	23.2945	1086496	28.2621
1981	-2.5	62.5	53.3411	2899022	28.5146
1981	-2.5	67.5	47.5496	3552952	28.6829
1981	-2.5	72.5	59.7567	2321014	28.6963
1981	-2.5	77.5	41.8	1631871	28.6701
1981	-2.5	82.5	38.3648	973388	28.7171
1981	-2.5	87.5	42.9758	1255101	28.7599
1981	-2.5	92.5	32.2018	1539303	28.8982
1981	2.5	57.5	15.0469	3478690	28.2095
1981	2.5	62.5	9.89568	3400080	28.772
1981	2.5	67.5	23.5105	3019490	28.9377
1981	2.5	77.5	25.597	1902690	28.7939
1981	2.5	82.5	31.1374	1708657	28.7446
1981	2.5	87.5	22.4492	1964897	28.7822
1981	2.5	92.5	24.7311	3491501	28.9535
1981	7.5	57.5	14.8125	1181191	27.7405
1981	7.5	62.5	12.1782	1304981	28.4385
1981	7.5	67.5	100	1096405	28.753
1981	7.5	72.5	76.3158	55966	28.7803
1981	7.5	82.5	77.5226	394622	28.3402
1981	7.5	87.5	40.0936	2691511	28.4863
1981	7.5	92.5	45.2482	338575	28.6047
1981	12.5	82.5	74.5549	369128	28.4281
1981	12.5	87.5	84.8822	3245135	28.466
1982	-37.5	37.5	1.03049	1512906	18.6517
1982	-37.5	42.5	0.889762	1497377	18.4445
1982	-37.5	47.5	1.11207	1199400	18.2549
1982	-37.5	52.5	0.582126	1351600	17.815
1982	-37.5	82.5	0.0703708	1391400	15.5862
1982	-37.5	87.5	0.0345944	2354519	15.135
1982	-32.5	32.5	2.49468	172221	21.3921
1982	-32.5	37.5	2.02747	778542	21.0394
1982	-32.5	42.5	2.23546	1269200	20.4678
1982	-32.5	47.5	1.18238	2357800	19.9644
1982	-32.5	52.5	1.42997	2716944	19.5631
1982	-32.5	57.5	2.88734	1369832	19.4149
1982	-32.5	62.5	1.48202	731800	19.2479
1982	-32.5	67.5	2.23303	490000	18.9975
1982	-32.5	72.5	1.51627	501200	18.5753
1982	-32.5	77.5	0.652929	512300	18.2021
1982	-32.5	82.5	0.489396	142900	17.7137
1982	-32.5	87.5	0.126008	524400	17.2431
1982	-32.5	92.5	0.130227	609700	16.6915
1982	-32.5	97.5	0	582900	16.3945
1982	-27.5	37.5	6.59039	632633	23.856
1982	-27.5	42.5	5.73653	187341	23.4232
1982	-27.5	47.5	7.04424	181785	22.9741
1982	-27.5	52.5	3.77384	537400	22.6154
1982	-27.5	57.5	3.9547	709932	22.5718
1982	-27.5	62.5	3.9324	920500	22.3475
1982	-27.5	67.5	4.72115	721700	21.9371
1982	-27.5	72.5	6.12677	696500	21.3601
1982	-27.5	77.5	0.928255	199700	20.9927
1982	-27.5	82.5	2.61354	280300	20.5317
1982	-27.5	87.5	3.2584	458600	20.1168
1982	-27.5	92.5	1.73367	816900	19.6613
1982	-22.5	47.5	6.99983	127000	25.1263
1982	-22.5	52.5	7.6313	1506300	25.1039
1982	-22.5	57.5	9.49906	827600	24.7323
1982	-22.5	62.5	11.0617	650200	24.3827
1982	-22.5	67.5	4.60247	331900	24.0499
1982	-22.5	72.5	8.24475	112700	23.6127
1982	-22.5	102.5	1.49153	114000	21.88
1982	-17.5	52.5	11.123	1634055	26.4192
1982	-17.5	57.5	14.2653	2082444	26.208
1982	-17.5	62.5	16.6676	1930140	25.9404
1982	-17.5	67.5	7.38124	1370330	25.7814
1982	-17.5	72.5	6.60208	794600	25.6451
1982	-17.5	77.5	3.10541	708800	25.4349
1982	-17.5	82.5	4.59529	388000	25.1245
1982	-17.5	87.5	2.69886	133600	24.9656
1982	-17.5	92.5	3.10982	316000	24.7781
1982	-12.5	52.5	28.9708	666067	27.1113
1982	-12.5	57.5	23.7318	1521577	27.0339
1982	-12.5	62.5	30.9494	552223	26.8869
1982	-12.5	67.5	27.4432	320796	26.9106
1982	-12.5	72.5	28.5435	417202	27.0454
1982	-12.5	77.5	28.1988	279074	26.9749
1982	-12.5	82.5	20.6646	400250	26.8044
1982	-12.5	87.5	12.9149	485518	26.8024
1982	-12.5	92.5	12.6625	305355	26.898
1982	-7.5	52.5	12.1076	2593622	27.547
1982	-7.5	57.5	54.1132	2513767	27.734
1982	-7.5	62.5	35.2204	2908569	27.8018
1982	-7.5	67.5	39.8663	2111124	27.9089
1982	-7.5	72.5	39.8063	790857	27.9632
1982	-7.5	77.5	30.0196	911535	27.9011
1982	-7.5	82.5	23.2235	1161159	27.8808
1982	-7.5	87.5	16.3983	2247888	27.9854
1982	-7.5	92.5	17.4573	2248476	28.1102
1982	-7.5	97.5	17.6337	1761602	28.1395
1982	-2.5	52.5	56.3136	2958667	27.9852
1982	-2.5	57.5	72.4701	3254733	28.3474
1982	-2.5	62.5	56.031	4560709	28.6304
1982	-2.5	67.5	43.126	4227862	28.7099
1982	-2.5	72.5	42.6987	2309530	28.6677
1982	-2.5	77.5	35.2215	2537713	28.6333
1982	-2.5	82.5	26.3243	1492631	28.6143
1982	-2.5	87.5	22.9697	2355518	28.613
1982	-2.5	92.5	22.9453	2922285	28.6808
1982	2.5	52.5	75.3391	4472712	27.7972
1982	2.5	57.5	46.2161	4613268	28.453
1982	2.5	62.5	29.107	6204142	28.891
1982	2.5	67.5	21.548	4541546	28.9777
1982	2.5	72.5	7.11401	218268	28.943
1982	2.5	77.5	17.1618	2204073	28.8732
1982	2.5	82.5	19.3178	2255527	28.8031
1982	2.5	87.5	17.846	3273247	28.7983
1982	2.5	92.5	23.9386	2304679	28.9016
1982	7.5	57.5	7.34806	1961784	28.0001
1982	7.5	62.5	7.12129	2278065	28.6381
1982	7.5	67.5	10.7467	1878443	28.9179
1982	7.5	87.5	50.2388	860739	28.6778
1982	7.5	92.5	20.2469	26923	28.7992
1982	12.5	82.5	99.639	384455	28.5589
1982	12.5	87.5	93.5814	1955039	28.6321
1983	-37.5	37.5	1.66499	1381241	18.8329
1983	-37.5	42.5	1.67898	836404	18.5452
1983	-37.5	47.5	1.52513	860754	18.2179
1983	-37.5	52.5	0.635873	1091289	17.8298
1983	-37.5	82.5	1.04784	1114752	15.1182
1983	-37.5	87.5	0.713506	1035100	14.7906
1983	-32.5	32.5	32.9171	61314	21.6023
1983	-32.5	37.5	0	5400	21.259
1983	-32.5	42.5	1.46576	334100	20.791
1983	-32.5	47.5	0.974825	1429600	20.3142
1983	-32.5	52.5	1.47711	2152400	19.8909
1983	-32.5	57.5	2.11135	1570400	19.4997
1983	-32.5	62.5	3.39039	207000	19.0926
1983	-32.5	67.5	5.00136	224800	18.6816
1983	-32.5	72.5	2.23823	437400	18.222
1983	-32.5	77.5	9.04364	779500	17.8196
1983	-32.5	82.5	0.885564	1210800	17.4413
1983	-32.5	87.5	0.767108	1909500	17.0899
1983	-32.5	92.5	0.703608	2654600	16.8891
1983	-32.5	97.5	1.05165	1655293	16.982
1983	-27.5	37.5	19.0164	49463	24.1194
1983	-27.5	42.5	6.92308	14526	23.9269
1983	-27.5	47.5	6.43894	196000	23.4833
1983	-27.5	52.5	7.87172	280300	23.0164
1983	-27.5	57.5	4.82227	294600	22.7789
1983	-27.5	62.5	3.78834	309000	22.3786
1983	-27.5	67.5	10.9266	238900	21.8612
1983	-27.5	72.5	7.13779	409825	21.3261
1983	-27.5	77.5	10.4266	987800	21.0086
1983	-27.5	82.5	10.4368	376956	20.5941
1983	-27.5	87.5	4.09998	1077100	20.3864
1983	-27.5	92.5	3.78776	1085900	20.2976
1983	-22.5	47.5	9.02013	381300	25.4471
1983	-22.5	52.5	8.38216	1470100	25.2443
1983	-22.5	57.5	10.7363	833800	24.8347
1983	-22.5	62.5	9.96686	403600	24.3825
1983	-22.5	67.5	5.72949	407500	23.9704
1983	-22.5	72.5	4.60694	553800	23.5275
1983	-22.5	102.5	3.62903	269398	23.1809
1983	-17.5	52.5	8.99861	1222000	26.4041
1983	-17.5	57.5	21.0841	1503100	26.1842
1983	-17.5	62.5	12.1865	1608362	25.9521
1983	-17.5	67.5	5.1463	1111100	25.7791
1983	-17.5	72.5	3.93245	789400	25.5021
1983	-17.5	77.5	4.71932	837500	25.2728
1983	-17.5	82.5	3.79691	551000	25.2152
1983	-17.5	87.5	7.43506	542800	25.3835
1983	-17.5	92.5	9.55192	1736000	25.4954
1983	-12.5	52.5	28.9675	825418	27.1586
1983	-12.5	57.5	35.9333	1380840	27.1986
1983	-12.5	62.5	28.8584	315454	27.1574
1983	-12.5	67.5	12.2127	432314	27.0675
1983	-12.5	72.5	19.2824	359844	26.9741
1983	-12.5	77.5	22.8311	418880	26.9664
1983	-12.5	82.5	22.5819	824177	27.0389
1983	-12.5	87.5	22.6887	1118575	27.2359
1983	-12.5	92.5	16.2433	1376532	27.4595
1983	-7.5	47.5	71.2329	3010902	27.6381
1983	-7.5	52.5	46.1073	3156210	27.6505
1983	-7.5	57.5	45.4545	2081580	27.9119
1983	-7.5	62.5	73.9726	2324037	28.0665
1983	-7.5	67.5	74.4913	2365196	28.0616
1983	-7.5	72.5	34.3548	2064686	28.0489
1983	-7.5	77.5	28.0154	2111852	28.1037
1983	-7.5	82.5	21.055	2123704	28.1894
1983	-7.5	87.5	20.8773	2945728	28.342
1983	-7.5	92.5	18.4055	5486920	28.3948
1983	-7.5	97.5	22.2024	4563204	28.4313
1983	-2.5	57.5	32.6087	1205435	28.4305
1983	-2.5	62.5	36.7045	1778098	28.7249
1983	-2.5	67.5	65.0345	2280223	28.7708
1983	-2.5	72.5	33.4957	1104647	28.7353
1983	-2.5	77.5	41.0175	1309211	28.7996
1983	-2.5	82.5	34.9777	1101743	28.8683
1983	-2.5	87.5	28.5861	2388014	28.9661
1983	-2.5	92.5	26.4138	5195799	29.0013
1983	2.5	57.5	37.6667	4486268	28.4125
1983	2.5	62.5	33.9025	4853118	28.8971
1983	2.5	67.5	18.1238	4444260	29.0889
1983	2.5	72.5	55.8603	33010	29.117
1983	2.5	77.5	31.1925	1346399	29.0752
1983	2.5	82.5	25.7445	1506533	29.0251
1983	2.5	87.5	27.731	1840829	29.0553
1983	2.5	92.5	25.337	2333893	29.1881
1983	7.5	57.5	14.7857	4650789	27.9817
1983	7.5	62.5	16.6961	4949179	28.5685
1983	7.5	67.5	30.0923	4158607	28.8975
1983	7.5	72.5	13.5338	21320	29.0422
1983	7.5	82.5	55.8583	130657	28.7594
1983	7.5	87.5	62.1827	2350618	28.8497
1983	7.5	92.5	57.4032	106946	28.9367
1983	12.5	82.5	96.421	1479060	28.7332
1983	12.5	87.5	90.932	3693199	28.7308
1984	-37.5	37.5	2.79565	527582	18.9399
1984	-37.5	42.5	1.88367	371966	18.5322
1984	-37.5	47.5	1.51033	2319020	18.2227
1984	-37.5	52.5	0.99199	2072700	17.7673
1984	-37.5	82.5	0.323708	1550100	15.2083
1984	-37.5	87.5	0.496776	3823800	14.992
1984	-32.5	37.5	1.17188	10500	21.0949
1984	-32.5	42.5	6.15004	344400	20.5747
1984	-32.5	47.5	1.89891	1742132	20.0099
1984	-32.5	52.5	2.23197	2806300	19.6002
1984	-32.5	57.5	4.56531	1072400	19.2605
1984	-32.5	62.5	3.79107	376000	18.926
1984	-32.5	67.5	3.44456	113900	18.6449
1984	-32.5	72.5	2.44998	446100	18.1827
1984	-32.5	77.5	1.35765	588700	17.9456
1984	-32.5	82.5	0.859978	748900	17.7299
1984	-32.5	87.5	0.915765	1379300	17.454
1984	-32.5	92.5	0.356101	1451600	17.2451
1984	-32.5	97.5	0.569149	1061358	17.2816
1984	-27.5	47.5	7.26965	179100	23.0339
1984	-27.5	52.5	3.70704	193300	22.5521
1984	-27.5	57.5	5.46043	474500	22.4002
1984	-27.5	62.5	2.39954	616900	22.1267
1984	-27.5	67.5	1.37326	427300	21.8048
1984	-27.5	72.5	3.42439	661300	21.3743
1984	-27.5	77.5	0.867292	620200	21.1661
1984	-27.5	82.5	0	213800	20.9106
1984	-27.5	87.5	2.43385	370800	20.7404
1984	-27.5	92.5	0.534862	546800	20.5652
1984	-22.5	47.5	4.88347	665300	25.0247
1984	-22.5	52.5	8.7606	2002100	24.8084
1984	-22.5	57.5	11.7335	830700	24.5233
1984	-22.5	62.5	8.914	831600	24.2153
1984	-22.5	67.5	6.52557	231900	23.8925
1984	-22.5	72.5	4.114	206800	23.467
1984	-22.5	102.5	2.70024	274600	23.0594
1984	-17.5	52.5	8.3925	837400	25.8712
1984	-17.5	57.5	18.3799	1061300	25.6886
1984	-17.5	62.5	20.7879	762800	25.5203
1984	-17.5	67.5	6.16296	437400	25.3476
1984	-17.5	72.5	8.56358	220800	25.1605
1984	-17.5	77.5	6.77621	247800	25.0955
1984	-17.5	82.5	5.59177	144000	25.1663
1984	-17.5	87.5	3.96365	369900	25.2851
1984	-17.5	92.5	7.00318	459700	25.3832
1984	-12.5	52.5	13.5794	289807	26.4283
1984	-12.5	57.5	14.6728	520637	26.3995
1984	-12.5	62.5	47.6731	224792	26.3866
1984	-12.5	67.5	8.9852	152960	26.4118
1984	-12.5	72.5	14.5471	632544	26.5261
1984	-12.5	77.5	10.1926	395498	26.7007
1984	-12.5	82.5	7.44186	177266	26.8334
1984	-12.5	87.5	27.6923	256359	26.9742
1984	-12.5	92.5	25.2551	398001	27.1165
1984	-7.5	47.5	47.1698	3196196	26.9807
1984	-7.5	52.5	47.7273	2211278	26.8281
1984	-7.5	57.5	0	1227382	26.9564
1984	-7.5	67.5	14.7077	607294	27.5075
1984	-7.5	72.5	11.6199	224240	27.596
1984	-7.5	77.5	17.0192	557847	27.6456
1984	-7.5	82.5	21.4934	700115	27.7374
1984	-7.5	87.5	20.8193	1009209	27.853
1984	-7.5	92.5	21.9253	2881216	27.9162
1984	-7.5	97.5	25.4969	6194842	28.0353
1984	-2.5	52.5	30	2200678	27.3187
1984	-2.5	57.5	82.6333	1084738	27.7457
1984	-2.5	62.5	34.6423	1086494	28.1414
1984	-2.5	67.5	44.4282	1209026	28.3227
1984	-2.5	72.5	0	325988	28.3317
1984	-2.5	77.5	32.6886	1338873	28.36
1984	-2.5	82.5	28.5177	1668997	28.3959
1984	-2.5	87.5	26.4473	1674810	28.4748
1984	-2.5	92.5	26.4025	5993493	28.5338
1984	2.5	52.5	66.6667	3512723	27.045
1984	2.5	57.5	36.2421	2343369	27.9117
1984	2.5	62.5	37.5958	3653970	28.4597
1984	2.5	67.5	45.6908	3271185	28.6709
1984	2.5	72.5	30.3448	8688	28.7397
1984	2.5	77.5	25.1076	2521561	28.6802
1984	2.5	82.5	23.4749	1800031	28.625
1984	2.5	87.5	29.5126	2938488	28.6861
1984	2.5	92.5	29.9795	4380791	28.8376
1984	7.5	57.5	29.1866	1925260	27.4199
1984	7.5	62.5	18.634	1913600	28.1217
1984	7.5	67.5	31.2924	3653398	28.5058
1984	7.5	82.5	45.1811	142161	28.3528
1984	7.5	87.5	54.2325	3642726	28.5292
1984	7.5	92.5	45.5341	104441	28.6478
1984	12.5	82.5	96.8197	540056	28.3522
1984	12.5	87.5	89.5621	2635264	28.5027
1985	-37.5	37.5	4.56866	1604643	19.1694
1985	-37.5	42.5	4.31472	269300	18.7225
1985	-37.5	47.5	1.83594	660705	18.4189
1985	-37.5	52.5	1.441	554100	17.9212
1985	-37.5	82.5	0	171800	15.2959
1985	-37.5	87.5	0	362870	15.017
1985	-32.5	37.5	2.9383	47290	21.4632
1985	-32.5	42.5	3.58744	30820	20.9276
1985	-32.5	47.5	0.832524	760560	20.3985
1985	-32.5	52.5	1.33945	1750620	19.86
1985	-32.5	57.5	2.81174	1284800	19.4193
1985	-32.5	62.5	0.644231	426800	19.0543
1985	-32.5	67.5	1.83348	91000	18.7379
1985	-32.5	72.5	12.3881	131300	18.3764
1985	-32.5	82.5	1.45985	49080	17.8015
1985	-32.5	92.5	2.10816	56475	17.2788
1985	-32.5	97.5	0	420355	17.2196
1985	-27.5	42.5	61.235	110797	23.8925
1985	-27.5	47.5	16.0088	120960	23.4853
1985	-27.5	52.5	4.83857	359740	22.9641
1985	-27.5	57.5	4.77431	86900	22.6247
1985	-27.5	62.5	0	52800	22.2553
1985	-27.5	67.5	5.64823	302400	21.9221
1985	-27.5	77.5	0	243900	21.3278
1985	-27.5	82.5	0.872324	53600	21.0193
1985	-27.5	87.5	0	30300	20.817
1985	-27.5	92.5	0	54185	20.6097
1985	-22.5	47.5	6.18596	308700	25.303
1985	-22.5	52.5	5.39617	2146400	25.0539
1985	-22.5	57.5	11.265	901100	24.7396
1985	-22.5	62.5	3.8851	780200	24.4096
1985	-22.5	67.5	1.19872	713100	24.0671
1985	-22.5	72.5	0.576473	207600	23.678
1985	-17.5	52.5	6.80933	507300	26.0623
1985	-17.5	57.5	26.8511	660500	25.8849
1985	-17.5	62.5	22.5106	365257	25.6994
1985	-17.5	67.5	0.764669	250400	25.5038
1985	-17.5	72.5	0	56585	25.2643
1985	-17.5	77.5	2.80682	64800	25.1336
1985	-17.5	82.5	0	3000	25.1424
1985	-17.5	87.5	22.2222	36700	25.2191
1985	-17.5	92.5	4.28177	33080	25.236
1985	-12.5	57.5	40.2002	859279	26.6461
1985	-12.5	62.5	80.2913	266868	26.6627
1985	-12.5	67.5	25.9325	404533	26.6192
1985	-12.5	72.5	14.0351	37502	26.5877
1985	-12.5	77.5	15.748	47270	26.6889
1985	-12.5	82.5	25.5845	113233	26.8508
1985	-12.5	87.5	9.50485	312666	27.0137
1985	-7.5	52.5	58.0645	584229	26.9887
1985	-7.5	57.5	45.4762	721456	27.1367
1985	-7.5	62.5	76.391	756646	27.4501
1985	-7.5	67.5	36.93	628144	27.5985
1985	-7.5	72.5	24.7779	272787	27.7022
1985	-7.5	77.5	20.7132	785416	27.8011
1985	-7.5	82.5	16.6996	1483337	27.9134
1985	-7.5	87.5	17.6733	2272584	27.9803
1985	-7.5	92.5	27.1423	2978460	27.9613
1985	-7.5	97.5	31.6203	3547186	27.974
1985	-2.5	52.5	64.1791	1363623	27.4057
1985	-2.5	57.5	53.29	1427234	27.797
1985	-2.5	62.5	51.0791	1943616	28.2089
1985	-2.5	67.5	49.2703	2225341	28.3603
1985	-2.5	72.5	43.5673	1039621	28.4247
1985	-2.5	77.5	38.4701	3072584	28.4735
1985	-2.5	82.5	32.2024	2989811	28.4793
1985	-2.5	87.5	33.9924	2672746	28.5223
1985	-2.5	92.5	40.0401	5704024	28.5528
1985	2.5	57.5	32.6274	3421879	28.0595
1985	2.5	62.5	32.3235	6712498	28.6022
1985	2.5	67.5	22.7745	6359631	28.7903
1985	2.5	72.5	12.3842	88560	28.8011
1985	2.5	77.5	18.9786	4440489	28.689
1985	2.5	82.5	24.7672	3738835	28.614
1985	2.5	87.5	29.1191	3558275	28.6747
1985	2.5	92.5	32.2757	4175200	28.8011
1985	7.5	57.5	13.8659	2961771	27.5252
1985	7.5	62.5	20.2051	4496497	28.2696
1985	7.5	67.5	20.8051	4966382	28.6161
1985	7.5	82.5	59.3842	217405	28.3848
1985	7.5	87.5	63.294	3314932	28.5753
1985	7.5	92.5	35.6341	132356	28.7042
1985	12.5	82.5	94.7099	418154	28.3895
1985	12.5	87.5	90.4406	3945259	28.5039
1986	-37.5	37.5	0.466137	1989687	19.0723
1986	-37.5	42.5	0.267559	315275	18.7394
1986	-37.5	47.5	5.17635	151923	18.4352
1986	-37.5	52.5	2.22869	602900	17.9322
1986	-37.5	82.5	0	520900	15.5004
1986	-37.5	87.5	0	506988	15.2544
1986	-32.5	32.5	0	301369	21.607
1986	-32.5	37.5	6.89705	150880	21.3159
1986	-32.5	42.5	2.42962	74903	20.8185
1986	-32.5	47.5	1.04391	374574	20.2779
1986	-32.5	52.5	0.825901	1426020	19.7564
1986	-32.5	57.5	1.87297	740800	19.3469
1986	-32.5	62.5	4.49679	25160	19.0286
1986	-32.5	67.5	0	3700	18.7722
1986	-32.5	72.5	0.586591	377400	18.4518
1986	-32.5	77.5	0.417307	309100	18.1867
1986	-32.5	82.5	0.731152	930640	17.9545
1986	-32.5	87.5	0.427745	420871	17.6815
1986	-32.5	92.5	0	927212	17.3528
1986	-32.5	97.5	0	641069	17.0838
1986	-27.5	37.5	6.46568	1129960	23.9285
1986	-27.5	42.5	64.2915	235196	23.6729
1986	-27.5	47.5	0.308057	963900	23.2092
1986	-27.5	52.5	2.92829	379300	22.6882
1986	-27.5	57.5	0	77700	22.4279
1986	-27.5	62.5	5.1395	99700	22.0839
1986	-27.5	67.5	4.83092	45200	21.7785
1986	-27.5	72.5	3.83834	188900	21.4954
1986	-27.5	77.5	0.907163	125700	21.2644
1986	-27.5	82.5	1.99081	70800	21.036
1986	-27.5	87.5	0.830105	706381	20.7409
1986	-27.5	92.5	0.962991	198745	20.3688
1986	-22.5	47.5	12.2045	174800	25.1598
1986	-22.5	52.5	6.23793	1771200	24.9535
1986	-22.5	57.5	11.6833	465600	24.6269
1986	-22.5	62.5	6.77861	92500	24.3165
1986	-22.5	67.5	4.7561	69800	24.0295
1986	-22.5	72.5	6.94444	7000	23.7524
1986	-22.5	102.5	1.22383	227900	22.1605
1986	-17.5	52.5	7.39433	965500	26.0894
1986	-17.5	57.5	9.35434	904530	26.0015
1986	-17.5	62.5	12.4849	747500	25.8965
1986	-17.5	67.5	5.86954	250900	25.7459
1986	-17.5	72.5	10.1124	62300	25.586
1986	-17.5	77.5	6.93141	56911	25.4426
1986	-17.5	82.5	0.81266	73900	25.2634
1986	-17.5	87.5	0	89569	25.0465
1986	-17.5	92.5	0.622557	191000	24.7058
1986	-12.5	57.5	52.6322	3682874	26.9471
1986	-12.5	62.5	47.0827	981556	26.9429
1986	-12.5	67.5	29.6026	2003827	26.8579
1986	-12.5	72.5	27.1577	1573715	26.8041
1986	-12.5	77.5	26.923	1971384	26.7929
1986	-12.5	82.5	21.5335	1232354	26.7348
1986	-12.5	87.5	30.3989	1057176	26.6218
1986	-12.5	92.5	16.3479	404037	26.4962
1986	-7.5	57.5	45.19	2184775	27.5482
1986	-7.5	62.5	41.078	2472555	27.7579
1986	-7.5	67.5	30.4002	1724748	27.7859
1986	-7.5	72.5	32.5828	1247794	27.776
1986	-7.5	77.5	20.6314	1148883	27.8035
1986	-7.5	82.5	30.2484	1697436	27.7978
1986	-7.5	87.5	21.2899	2578900	27.7491
1986	-7.5	92.5	15.2096	3534706	27.841
1986	-7.5	97.5	19.2961	2789441	27.9756
1986	-2.5	57.5	44.104	1278207	28.0312
1986	-2.5	62.5	46.2983	3403389	28.3993
1986	-2.5	67.5	39.5163	3332239	28.5222
1986	-2.5	72.5	41.2325	1530590	28.5301
1986	-2.5	77.5	38.4621	2928186	28.5371
1986	-2.5	82.5	25.7803	1899613	28.5337
1986	-2.5	87.5	26.8351	1378297	28.53
1986	-2.5	92.5	24.8941	2242250	28.6367
1986	2.5	52.5	69.5222	3824923	27.3162
1986	2.5	57.5	63.2733	3910452	28.1242
1986	2.5	62.5	36.1214	7034303	28.6637
1986	2.5	67.5	37.954	6318132	28.8051
1986	2.5	72.5	37.1652	310060	28.7897
1986	2.5	77.5	34.8928	4498322	28.6817
1986	2.5	82.5	25.1257	3010056	28.631
1986	2.5	87.5	26.6535	1907859	28.7178
1986	2.5	92.5	32.5748	1684518	28.8834
1986	7.5	57.5	47.5102	3789948	27.6646
1986	7.5	62.5	38.3663	7063254	28.3669
1986	7.5	67.5	58.3247	6288215	28.6602
1986	7.5	72.5	61.0756	427380	28.6645
1986	7.5	82.5	35.5042	114574	28.3472
1986	7.5	87.5	49.3526	5213330	28.5186
1986	7.5	92.5	23.8971	61360	28.635
1986	12.5	82.5	97.4242	735488	28.4218
1986	12.5	87.5	73.5078	2752244	28.4944
1987	-37.5	37.5	1.65148	2892297	18.958
1987	-37.5	42.5	0.898968	632550	18.6562
1987	-37.5	47.5	1.48069	824772	18.3148
1987	-37.5	52.5	0.661724	960271	17.8887
1987	-37.5	82.5	0.215285	564480	16.0381
1987	-37.5	87.5	0.585962	823483	15.8036
1987	-32.5	32.5	12.9398	236113	21.4175
1987	-32.5	37.5	6.3934	145085	21.2233
1987	-32.5	42.5	4.63516	421820	20.7709
1987	-32.5	47.5	2.79212	1012500	20.2351
1987	-32.5	52.5	0.715034	2331221	19.7535
1987	-32.5	57.5	1.33349	1357156	19.5131
1987	-32.5	62.5	0.692218	974800	19.4261
1987	-32.5	67.5	1.10955	1669500	19.2841
1987	-32.5	72.5	2.72568	2045300	19.0271
1987	-32.5	77.5	3.52059	1722100	18.8125
1987	-32.5	82.5	3.2659	1373832	18.671
1987	-32.5	87.5	4.2813	884315	18.2589
1987	-32.5	92.5	1.29221	1180770	17.7829
1987	-32.5	97.5	1.75072	1026845	17.508
1987	-27.5	37.5	7.58879	282895	23.9134
1987	-27.5	42.5	3.52034	502320	23.7315
1987	-27.5	47.5	13.4608	67300	23.3377
1987	-27.5	52.5	4.9892	103400	22.8822
1987	-27.5	57.5	2.57511	40300	22.7622
1987	-27.5	62.5	13.8614	13600	22.6677
1987	-27.5	67.5	2.83688	9200	22.3919
1987	-27.5	77.5	0	14700	21.7932
1987	-27.5	82.5	0	37000	21.5259
1987	-27.5	87.5	5.32741	158799	21.1668
1987	-27.5	92.5	9.71915	242000	20.7609
1987	-22.5	47.5	17.0182	195400	25.3768
1987	-22.5	52.5	6.74852	1153600	25.4297
1987	-22.5	57.5	12.1025	263700	25.0946
1987	-22.5	62.5	9.25527	197300	24.8427
1987	-22.5	67.5	5.49383	84400	24.5751
1987	-22.5	72.5	4.19418	135800	24.0566
1987	-22.5	102.5	0.117786	326400	22.5522
1987	-17.5	52.5	3.20546	578800	26.685
1987	-17.5	57.5	7.15169	685448	26.6082
1987	-17.5	62.5	5.8773	1373565	26.292
1987	-17.5	67.5	6.69905	627300	26.0235
1987	-17.5	72.5	2.58085	679500	25.6673
1987	-17.5	77.5	1.49184	195460	25.4528
1987	-17.5	82.5	4.56409	512700	25.3641
1987	-17.5	87.5	2.44815	920900	25.3205
1987	-17.5	92.5	3.63879	1119900	25.1746
1987	-12.5	52.5	25.6773	889375	27.2833
1987	-12.5	57.5	37.7465	1158221	27.3149
1987	-12.5	62.5	16.2247	465131	27.2121
1987	-12.5	67.5	19.9293	684534	27.0641
1987	-12.5	72.5	19.2481	779682	26.9344
1987	-12.5	77.5	25.3105	1160866	26.9661
1987	-12.5	82.5	17.8679	581890	27.1291
1987	-12.5	87.5	24.0453	829359	27.2054
1987	-12.5	92.5	3.94904	761533	27.3148
1987	-7.5	47.5	40.0597	3308541	27.6835
1987	-7.5	52.5	34.5189	3614149	27.7085
1987	-7.5	57.5	63.352	3774477	27.8563
1987	-7.5	62.5	25.5775	3302296	28.0494
1987	-7.5	67.5	12.9368	2692581	28.0856
1987	-7.5	72.5	26.5845	1175385	28.1133
1987	-7.5	77.5	24.7375	2262034	28.3068
1987	-7.5	82.5	16.3249	2402885	28.5807
1987	-7.5	87.5	11.111	3800738	28.6109
1987	-7.5	92.5	11.1208	2822403	28.6034
1987	-7.5	97.5	19.0973	3278996	28.5436
1987	-2.5	52.5	48.8057	2627247	28.0293
1987	-2.5	57.5	44.3253	1626675	28.3889
1987	-2.5	62.5	35.5265	3481882	28.7544
1987	-2.5	67.5	35.9593	2986712	28.878
1987	-2.5	72.5	64.8009	986039	28.8854
1987	-2.5	77.5	34.7888	2854316	28.982
1987	-2.5	82.5	23.8056	2185435	29.1295
1987	-2.5	87.5	19.3206	2248447	29.1732
1987	-2.5	92.5	23.7458	2399259	29.1888
1987	2.5	52.5	42.0879	3216014	27.739
1987	2.5	57.5	37.271	3225992	28.5098
1987	2.5	62.5	41.8927	4057181	29.0803
1987	2.5	67.5	33.5699	3630843	29.2451
1987	2.5	72.5	27.5243	201982	29.2098
1987	2.5	77.5	32.8101	2834820	29.1209
1987	2.5	82.5	23.6505	1497570	29.1193
1987	2.5	87.5	24.7945	2444552	29.1945
1987	2.5	92.5	37.9533	3158914	29.2313
1987	7.5	57.5	48.5214	4712360	28.0635
1987	7.5	62.5	41.0629	6380769	28.8292
1987	7.5	67.5	67.6284	6712492	29.1167
1987	7.5	72.5	96.5561	897247	29.1446
1987	7.5	82.5	55.5846	256983	28.7815
1987	7.5	87.5	47.4768	4275379	28.9481
1987	7.5	92.5	76.4254	103000	29.1035
1987	12.5	82.5	79.8978	558519	28.8113
1987	12.5	87.5	86.4917	3775135	28.8598
1988	-37.5	37.5	8.24484	3312000	18.7118
1988	-37.5	42.5	11.3066	2627522	18.2334
1988	-37.5	47.5	10.0132	1163803	17.9877
1988	-37.5	52.5	3.61975	1486300	17.4827
1988	-37.5	82.5	0.761386	2069900	15.4318
1988	-37.5	87.5	0.000930224	617400	15.3074
1988	-32.5	32.5	1.74107	781931	21.4902
1988	-32.5	37.5	36.6472	117100	21.1423
1988	-32.5	42.5	4.11482	310446	20.5764
1988	-32.5	47.5	3.15771	751920	20.27
1988	-32.5	52.5	3.23503	1781166	19.7673
1988	-32.5	57.5	2.00184	2120104	19.2528
1988	-32.5	62.5	0.693544	1692000	19.0253
1988	-32.5	67.5	0.787688	1522600	18.8011
1988	-32.5	72.5	0.782609	1980600	18.4898
1988	-32.5	77.5	0.430171	1412900	18.2383
1988	-32.5	82.5	3.03217	336730	18.1037
1988	-32.5	92.5	0.275365	495920	17.4969
1988	-32.5	97.5	0	457107	17.3022
1988	-27.5	37.5	4.74202	1051320	24.1476
1988	-27.5	42.5	6	143056	23.9861
1988	-27.5	47.5	19.0973	355500	23.7009
1988	-27.5	52.5	22.8799	65600	23.2094
1988	-27.5	57.5	5.22042	101600	22.7985
1988	-27.5	62.5	20	32800	22.5142
1988	-27.5	67.5	11.1345	20600	22.2338
1988	-27.5	72.5	5.55796	160800	21.8969
1988	-27.5	77.5	0.700652	273400	21.5854
1988	-27.5	82.5	6.96095	98700	21.3067
1988	-27.5	87.5	0	90680	21.0373
1988	-27.5	92.5	1.22978	226190	20.7324
1988	-22.5	47.5	6.55697	208700	25.5547
1988	-22.5	52.5	6.20163	1420500	25.4474
1988	-22.5	57.5	12.9939	371100	25.0061
1988	-22.5	62.5	14.5175	344000	24.7164
1988	-22.5	67.5	13.5707	26200	24.4902
1988	-22.5	72.5	3.6329	478400	24.1497
1988	-22.5	102.5	0.671141	63100	22.8706
1988	-17.5	52.5	9.2823	22400	26.5657
1988	-17.5	57.5	26.5609	523100	26.3942
1988	-17.5	62.5	11.1144	997400	26.1843
1988	-17.5	67.5	6.61504	221800	26.0702
1988	-17.5	72.5	10.1021	355700	25.8571
1988	-17.5	77.5	0.263174	448600	25.6164
1988	-17.5	82.5	2.92442	357100	25.4402
1988	-17.5	87.5	3.9777	163400	25.3724
1988	-17.5	92.5	0.936768	177600	25.2421
1988	-12.5	52.5	61.0647	145655	27.1461
1988	-12.5	57.5	71.0421	697400	27.1786
1988	-12.5	62.5	44.1284	346219	27.1428
1988	-12.5	67.5	46.4923	559965	27.1655
1988	-12.5	72.5	31.8856	743711	27.2017
1988	-12.5	77.5	33.9577	663892	27.177
1988	-12.5	82.5	34.3521	614511	27.1212
1988	-12.5	87.5	14.5111	335779	27.1789
1988	-12.5	92.5	5.16045	113650	27.2976
1988	-7.5	47.5	43.1628	229606	27.5595
1988	-7.5	52.5	53.7399	198864	27.4989
1988	-7.5	57.5	52.5983	204010	27.6603
1988	-7.5	62.5	27.6838	836485	27.9622
1988	-7.5	67.5	38.0149	1585419	28.0989
1988	-7.5	72.5	34.1238	477121	28.2542
1988	-7.5	77.5	27.3797	1808065	28.4004
1988	-7.5	82.5	22.6058	2155145	28.4465
1988	-7.5	87.5	24.5824	2728625	28.3911
1988	-7.5	92.5	18.3612	2191087	28.428
1988	-7.5	97.5	19.3101	1542138	28.4692
1988	-2.5	52.5	51.0766	617904	27.9452
1988	-2.5	57.5	35.5382	737907	28.3116
1988	-2.5	62.5	45.5489	2497955	28.7333
1988	-2.5	67.5	38.8199	4492635	28.8779
1988	-2.5	72.5	47.5342	1154079	28.9078
1988	-2.5	77.5	39.2684	3297976	28.9702
1988	-2.5	82.5	27.8817	2786131	28.9815
1988	-2.5	87.5	25.3331	2272855	29.0053
1988	-2.5	92.5	25.2426	3395321	29.045
1988	2.5	52.5	51.6382	1924836	27.7398
1988	2.5	57.5	43.3897	4870640	28.5381
1988	2.5	62.5	43.4574	8475199	29.0625
1988	2.5	67.5	37.4082	11243675	29.1751
1988	2.5	72.5	51.9314	295540	29.1585
1988	2.5	77.5	32.8219	2289419	29.111
1988	2.5	82.5	21.1408	2561341	29.0702
1988	2.5	87.5	32.2555	3194041	29.1501
1988	2.5	92.5	43.0102	1266393	29.2308
1988	7.5	57.5	61.6777	6298962	28.0164
1988	7.5	62.5	36.2197	4978173	28.7732
1988	7.5	67.5	43.2138	6138520	29.0474
1988	7.5	72.5	54.3668	61500	29.091
1988	7.5	87.5	35.3544	2954630	28.9506
1988	7.5	92.5	27.3333	24404	29.0997
1988	12.5	82.5	99.5653	528729	28.754
1988	12.5	87.5	81.4333	2676689	28.8398
1989	-37.5	37.5	8.13953	2244543	18.9101
1989	-37.5	42.5	16.129	53620	18.5983
1989	-37.5	47.5	9.5683	166000	18.266
1989	-37.5	52.5	2.07345	599471	17.7975
1989	-37.5	82.5	0	523950	15.5591
1989	-32.5	37.5	39.8792	169012	21.1857
1989	-32.5	42.5	13.0685	113100	20.5957
1989	-32.5	47.5	9.41828	38600	20.0437
1989	-32.5	52.5	6.12307	747180	19.5557
1989	-32.5	57.5	6.91871	611500	19.3049
1989	-32.5	62.5	10.5291	616700	19.0886
1989	-32.5	67.5	7.22665	1741000	18.7736
1989	-32.5	72.5	10.309	6560390	18.3664
1989	-32.5	77.5	11.8739	5327726	18.0583
1989	-32.5	82.5	5.60152	6239784	17.895
1989	-32.5	87.5	3.66932	2209100	17.7512
1989	-32.5	92.5	13.476	507140	17.5001
1989	-32.5	97.5	0	72077	17.398
1989	-27.5	47.5	25.5034	31800	23.1401
1989	-27.5	52.5	12.5	15900	22.6163
1989	-27.5	62.5	31.7073	15200	22.0872
1989	-27.5	67.5	0	6300	21.6869
1989	-27.5	72.5	3.12695	123400	21.2552
1989	-27.5	77.5	13.6505	295200	21.0716
1989	-27.5	82.5	0.713069	252075	20.9011
1989	-27.5	87.5	0.461758	376076	20.7429
1989	-22.5	52.5	4.37186	109500	25.0319
1989	-22.5	57.5	13.4888	102300	24.5571
1989	-22.5	62.5	11.7589	39800	24.1316
1989	-22.5	67.5	100	31000	23.8172
1989	-22.5	72.5	0	199500	23.4639
1989	-17.5	57.5	27.7343	302000	25.9416
1989	-17.5	62.5	35.6643	22800	25.6454
1989	-17.5	67.5	0.540763	396100	25.4073
1989	-17.5	72.5	8.09761	1847100	25.2127
1989	-17.5	77.5	2.81478	768600	25.0484
1989	-17.5	82.5	9.22362	188600	25.0039
1989	-17.5	87.5	4.52978	363500	24.964
1989	-17.5	92.5	10.5242	244629	24.9197
1989	-12.5	57.5	55.4302	579012	26.7031
1989	-12.5	62.5	41.7709	227940	26.5828
1989	-12.5	67.5	29.4583	648206	26.4992
1989	-12.5	72.5	19.2322	560386	26.4727
1989	-12.5	77.5	7.56757	783813	26.5514
1989	-12.5	82.5	9.77058	650820	26.6407
1989	-12.5	87.5	12.9069	493556	26.7514
1989	-12.5	92.5	15.2423	480556	26.8997
1989	-7.5	47.5	100	92309	27.2452
1989	-7.5	52.5	64.2857	88758	27.1924
1989	-7.5	57.5	32.5266	205610	27.2788
1989	-7.5	62.5	43.1253	593857	27.479
1989	-7.5	67.5	28.5387	1305114	27.5926
1989	-7.5	72.5	12.9274	489782	27.6901
1989	-7.5	77.5	17.4082	742395	27.822
1989	-7.5	82.5	21.8885	1012693	27.915
1989	-7.5	87.5	8.83278	2635233	27.9722
1989	-7.5	92.5	13.2436	2072342	28.1598
1989	-7.5	97.5	14.4576	1570364	28.2812
1989	-2.5	52.5	36.3331	652698	27.7621
1989	-2.5	57.5	35.548	2084307	28.0346
1989	-2.5	62.5	28.7691	3681091	28.3333
1989	-2.5	67.5	35.1135	5282582	28.4619
1989	-2.5	72.5	34.3962	1662500	28.4797
1989	-2.5	77.5	26.6113	3325557	28.495
1989	-2.5	82.5	19.2389	3684814	28.523
1989	-2.5	87.5	19.1118	3212756	28.6154
1989	-2.5	92.5	20.3434	4109362	28.8458
1989	2.5	52.5	13.7521	1015102	27.5958
1989	2.5	57.5	23.8162	4186094	28.2046
1989	2.5	62.5	24.9407	8214353	28.6001
1989	2.5	67.5	39.9909	5166820	28.7415
1989	2.5	72.5	29.4403	497000	28.7168
1989	2.5	77.5	21.3152	1060370	28.6307
1989	2.5	82.5	18.6162	1891397	28.6046
1989	2.5	87.5	13.4796	2428572	28.7682
1989	2.5	92.5	18.0858	893190	28.9966
1989	7.5	57.5	12.3291	4868013	27.6387
1989	7.5	62.5	14.9277	5651250	28.3157
1989	7.5	67.5	25.8575	1784004	28.6171
1989	7.5	72.5	91.3201	184700	28.6371
1989	7.5	82.5	40.3561	110400	28.3304
1989	7.5	87.5	55.6809	2438041	28.552
1989	7.5	92.5	100	55900	28.7015
1989	12.5	82.5	98.9657	5163522	28.3833
1989	12.5	87.5	94.5064	2319392	28.4832
1990	-37.5	37.5	9.38739	960624	18.8813
1990	-37.5	42.5	8.02124	1530055	18.5303
1990	-37.5	47.5	6.76546	353862	18.2443
1990	-37.5	52.5	11.0133	193545	17.8142
1990	-32.5	32.5	14.0328	1958323	21.5886
1990	-32.5	37.5	12.1437	2697003	21.2724
1990	-32.5	42.5	7.31734	3079960	20.5979
1990	-32.5	47.5	3.47306	1693431	20.2045
1990	-32.5	52.5	1.14183	961012	19.7727
1990	-32.5	57.5	3.31195	340018	19.3923
1990	-32.5	62.5	1.49813	566372	19.1059
1990	-32.5	67.5	9.05468	3060397	18.9209
1990	-32.5	72.5	18.372	6770855	18.5525
1990	-32.5	77.5	31.9903	2717026	18.1878
1990	-32.5	82.5	0.700525	681195	17.906
1990	-32.5	87.5	0.467237	1190464	17.5878
1990	-32.5	92.5	0	277639	17.3209
1990	-32.5	97.5	0	233680	17.1708
1990	-27.5	37.5	27.5547	1022561	23.9586
1990	-27.5	42.5	12.0365	987734	23.6819
1990	-27.5	47.5	9.21162	507361	23.3548
1990	-27.5	52.5	13.016	605047	22.9292
1990	-27.5	57.5	53.6232	19231	22.6254
1990	-27.5	67.5	54.2259	32337	22.0796
1990	-27.5	72.5	72.5055	51311	21.7499
1990	-27.5	87.5	0	295827	20.9359
1990	-22.5	47.5	8.89496	433860	25.2949
1990	-22.5	52.5	8.59787	326714	25.1712
1990	-22.5	57.5	57.1788	19231	24.7792
1990	-22.5	62.5	15.5932	58504	24.4387
1990	-22.5	67.5	22.3433	23915	24.2533
1990	-22.5	72.5	30.6358	14518	23.9543
1990	-17.5	52.5	10.3352	3117550	26.2214
1990	-17.5	62.5	60.5456	43031	25.8529
1990	-17.5	67.5	2.55023	123025	25.7237
1990	-17.5	72.5	9.47331	1076371	25.5694
1990	-17.5	77.5	10.4575	42465	25.4146
1990	-17.5	82.5	4.08188	378880	25.2911
1990	-17.5	92.5	4.28322	386631	25.0072
1990	-12.5	62.5	31.5951	423188	26.7507
1990	-12.5	67.5	20.5192	2613723	26.7327
1990	-12.5	72.5	13.7385	1543159	26.7812
1990	-12.5	77.5	22.5794	4264336	26.8508
1990	-12.5	82.5	21.5443	2160478	26.9213
1990	-12.5	87.5	28.9999	1138563	26.9385
1990	-12.5	92.5	10.6557	541956	27.0142
1990	-7.5	57.5	30.9686	132264	27.4726
1990	-7.5	62.5	53.5587	314026	27.6899
1990	-7.5	67.5	33.6925	1472723	27.806
1990	-7.5	72.5	29.0523	115771	27.938
1990	-7.5	77.5	26.957	1375100	28.0541
1990	-7.5	82.5	25.1621	3320144	28.1637
1990	-7.5	87.5	23.6631	4319975	28.281
1990	-7.5	92.5	17.7704	2853063	28.4425
1990	-7.5	97.5	10.0172	1901811	28.4763
1990	-2.5	52.5	49.4421	1030933	27.9322
1990	-2.5	57.5	55.6514	2186977	28.2228
1990	-2.5	62.5	41.7235	2154036	28.5737
1990	-2.5	67.5	39.3547	3151199	28.7251
1990	-2.5	72.5	38.0497	524494	28.7846
1990	-2.5	77.5	25.8076	3006748	28.8024
1990	-2.5	82.5	22.2292	3353264	28.8583
1990	-2.5	87.5	21.8327	3548655	28.9636
1990	-2.5	92.5	15.8525	1676847	29.1633
1990	2.5	52.5	30.5451	1531998	27.8091
1990	2.5	57.5	37.03	7321433	28.4274
1990	2.5	62.5	35.2503	8573132	28.8515
1990	2.5	67.5	39.0797	2316474	28.9992
1990	2.5	72.5	43.7239	285404	28.9912
1990	2.5	77.5	36.5537	593613	28.9112
1990	2.5	82.5	20.473	663266	28.8632
1990	2.5	87.5	16.1058	1952961	28.9764
1990	2.5	92.5	13.1431	678989	29.1921
1990	7.5	57.5	24.1264	3829877	27.8954
1990	7.5	62.5	26.9242	4378253	28.5635
1990	7.5	67.5	11.2483	2762403	28.8429
1990	7.5	72.5	100	51310	28.8814
1990	7.5	87.5	42.3184	2276260	28.711
1990	12.5	82.5	95.4491	385512	28.5659
1990	12.5	87.5	100	760147	28.6246
1991	-37.5	37.5	7.497	2165682	18.9742
1991	-37.5	42.5	5.9303	1281711	18.6456
1991	-37.5	47.5	2.24369	1126929	18.2578
1991	-32.5	32.5	16.8865	1941180	21.7028
1991	-32.5	37.5	11.5921	1326166	21.3054
1991	-32.5	42.5	23.33	356964	20.847
1991	-32.5	47.5	9.63823	451162	20.3868
1991	-32.5	52.5	1.17064	1410130	19.8151
1991	-32.5	57.5	2.1862	176266	19.385
1991	-32.5	67.5	35.9946	1587620	18.7261
1991	-32.5	72.5	28.6255	4999950	18.4184
1991	-32.5	77.5	42.446	6263103	18.148
1991	-32.5	82.5	24.2737	1759884	18.0112
1991	-32.5	87.5	0	368289	17.7601
1991	-32.5	92.5	13.2408	3755494	17.5339
[truncated: 1,912 more rows]

## Sheet: Pacific
year	lat	lon	%trop	Effort (hooks)	SST (ºC)
1967	12.5	112.5	64.6879	27607.9	27.6043
1967	12.5	117.5	66.6447	20649.7	27.8664
1967	12.5	127.5	72.0653	14467.8	28.1519
1967	12.5	132.5	72.4155	13111.6	28.3643
1967	-12.5	-132.5	9.09774	14983.2	27.1525
1967	12.5	137.5	57.0936	3730.82	28.4352
1967	-12.5	-137.5	11.8686	31273.7	27.4521
1967	-12.5	-142.5	12.648	19185.7	27.9078
1967	12.5	147.5	42.5661	1737.62	28.6469
1967	-12.5	147.5	71.8703	5064.88	26.8068
1967	-12.5	-147.5	13.0743	16938.8	28.1219
1967	12.5	152.5	41.4093	8552.49	28.6616
1967	-12.5	152.5	52.2261	8584.12	27.36
1967	12.5	-152.5	1.42946	1741.4	27.1956
1967	-12.5	-152.5	10.6468	4161.77	28.3808
1967	12.5	157.5	45.1442	9119.72	28.6731
1967	-12.5	157.5	58.3858	4312.64	27.8264
1967	12.5	-157.5	2.94637	4015.48	27.3023
1967	-12.5	-157.5	7.55212	6393.02	28.5029
1967	12.5	162.5	43.0506	4172.92	28.6271
1967	-12.5	162.5	25.5879	9868.83	28.0271
1967	12.5	-162.5	5.93274	9440.73	27.4993
1967	-12.5	-162.5	15.2832	4631.2	28.5657
1967	12.5	167.5	12.8887	813.6	28.5504
1967	-12.5	167.5	27.2208	5100.26	28.0735
1967	12.5	-167.5	12.4951	16439.1	27.6682
1967	-12.5	-167.5	11.2023	6521.6	28.5422
1967	12.5	172.5	25.9447	11660.7	28.3984
1967	-12.5	172.5	22.1043	2293.31	28.2693
1967	12.5	-172.5	21.4241	11451.9	27.9581
1967	-12.5	-172.5	10.7951	10088.1	28.4742
1967	12.5	177.5	21.7736	19949.9	28.2535
1967	-12.5	177.5	19.685	8835.09	28.3411
1967	12.5	-177.5	29.3116	7904.91	28.0319
1967	17.5	112.5	69.915	15407.1	27.011
1967	17.5	117.5	71.9739	15074.4	27.2684
1967	17.5	122.5	69.7484	30015.8	27.7636
1967	17.5	127.5	70.7267	29739.2	27.8705
1967	17.5	132.5	45.9639	4477.7	28.1175
1967	-17.5	-132.5	9.45601	9162.85	26.5697
1967	-17.5	-147.5	6.62072	3728.75	27.0406
1967	-17.5	152.5	57.194	2656.77	26.295
1967	17.5	-152.5	1.53646	3229.65	26.3099
1967	-17.5	157.5	47.8933	2527.3	26.5114
1967	17.5	-157.5	7.60673	3623.92	26.4994
1967	-17.5	162.5	9.74089	2496.54	26.625
1967	-17.5	167.5	13.7062	4299.48	26.8102
1967	-17.5	172.5	18.2844	8094.28	27.0307
1967	-17.5	-172.5	8.4045	11024.5	27.1758
1967	-17.5	177.5	13.0335	4049.58	27.1233
1967	-17.5	-177.5	23.4171	5599.91	27.1462
1967	2.5	132.5	75.0467	9997.23	28.6524
1967	2.5	137.5	79.4876	10870.4	28.8482
1967	2.5	142.5	71.4602	12697.9	29.0827
1967	2.5	147.5	75.597	9084.42	29.2512
1967	2.5	152.5	80.0314	16216.2	29.3707
1967	2.5	-152.5	43.9771	10836.7	27.2731
1967	2.5	157.5	73.9461	10954.4	29.3448
1967	-2.5	157.5	91.1216	2395.36	29.3774
1967	2.5	-157.5	65.7344	11390.2	27.4583
1967	2.5	162.5	69.4599	15099.2	29.1948
1967	-2.5	162.5	88.2464	1322.13	29.3236
1967	2.5	-162.5	51.2597	10588	27.6958
1967	-2.5	-162.5	24.808	3203.64	28.0092
1967	2.5	167.5	69.3428	15113.1	29.0147
1967	-2.5	167.5	82.6826	2779.76	29.1271
1967	2.5	-167.5	56.7065	5123.2	27.8668
1967	-2.5	-167.5	14.5414	5016.34	28.1497
1967	2.5	172.5	60.7556	4429.87	28.7094
1967	-2.5	172.5	81.5238	6573.2	28.8404
1967	2.5	-172.5	65.4325	6876.99	28.2508
1967	-2.5	-172.5	40.3425	7139.36	28.5225
1967	2.5	177.5	50.3698	10246.6	28.5166
1967	-2.5	177.5	64.0636	2181.66	28.7261
1967	2.5	-177.5	60.8978	4185.68	28.3067
1967	-2.5	-177.5	77.3054	3748.88	28.5847
1967	22.5	122.5	70.8701	22736.3	26.0467
1967	22.5	127.5	75.7054	36219	26.412
1967	22.5	132.5	54.2084	15009.7	26.6028
1967	22.5	147.5	5.38851	7195.31	27.2069
1967	22.5	152.5	15.2088	12010.4	27.1923
1967	22.5	157.5	21.3893	22508.7	27.0681
1967	-22.5	157.5	39.081	2657.18	24.289
1967	22.5	162.5	6.11683	8548.68	26.8605
1967	-22.5	172.5	30.1327	1423.9	24.3581
1967	27.5	137.5	5.13206	30645.9	24.9223
1967	-27.5	-137.5	1.92054	2342.35	22.4383
1967	27.5	142.5	5.37955	34118.2	25.1813
1967	27.5	147.5	1.43409	44044.9	25.335
1967	27.5	152.5	1.84775	31008.9	25.3744
1967	-27.5	152.5	24.5883	5301.34	23.2675
1967	27.5	-152.5	1.71642	4051.98	24.0906
1967	-27.5	-152.5	8.88077	3589.28	21.6523
1967	27.5	157.5	3.77375	22322	25.3249
1967	-27.5	157.5	22.3037	11678.8	22.9738
1967	27.5	-157.5	14.3101	1295.28	24.4386
1967	-27.5	-157.5	11.7819	5308.13	21.5189
1967	27.5	162.5	1.0764	16159.6	25.167
1967	-27.5	162.5	13.508	7849.77	22.3633
1967	-27.5	-162.5	10.8229	3658.28	21.5644
1967	27.5	167.5	0.41968	26538.5	25.0862
1967	-27.5	-167.5	6.4218	6226.93	21.5948
1967	27.5	172.5	0.312445	9454.01	24.8218
1967	-27.5	172.5	19.351	2800.65	22.1632
1967	-27.5	-172.5	7.79949	8177.04	22.2771
1967	27.5	177.5	2.55096	18311.1	24.7169
1967	-27.5	177.5	12.4103	7544.96	22.2293
1967	32.5	137.5	30.2394	82685.6	22.336
1967	32.5	142.5	17.1272	120253	22.3995
1967	32.5	147.5	2.67443	52765.4	22.3621
1967	-32.5	-147.5	3.86351	6026.34	18.6412
1967	32.5	152.5	2.70798	50920.6	22.1644
1967	-32.5	152.5	13.6676	4421.81	20.8783
1967	32.5	-152.5	2.42557	4788.72	21.3236
1967	32.5	157.5	2.17339	65114.8	22.0228
1967	-32.5	157.5	14.4304	2602.74	21.0343
1967	32.5	-157.5	0.624829	2218.66	21.4108
1967	-32.5	-157.5	4.41258	6296.26	18.3429
1967	32.5	162.5	2.68047	20516.8	21.9031
1967	32.5	-162.5	5.12806	5820.81	21.2521
1967	-32.5	-162.5	0.63239	3195.07	18.4982
1967	32.5	167.5	1.24641	32995.2	21.8845
1967	32.5	-167.5	4.37413	5647.04	21.2073
1967	32.5	172.5	1.41791	34297.5	21.5731
1967	-32.5	172.5	6.49252	1189.27	18.9526
1967	32.5	-172.5	1.28877	3029.73	21.3303
1967	32.5	177.5	3.36796	55183.2	21.4336
1967	-32.5	177.5	5.22145	912.05	19.1104
1967	37.5	142.5	67.8268	64583.2	20.1624
1967	37.5	147.5	8.97078	25818.6	19.8645
1967	37.5	152.5	9.04773	58996.2	19.6425
1967	-37.5	152.5	8.30213	41959.3	17.7755
1967	37.5	157.5	5.49647	83524.8	19.2829
1967	-37.5	157.5	0.310543	2209.32	18.343
1967	37.5	162.5	4.71578	65295.3	19.3415
1967	37.5	167.5	3.04246	24067.4	19.4392
1967	37.5	172.5	2.04709	17953.8	19.1599
1967	37.5	177.5	1.58755	25162	18.8178
1967	-37.5	177.5	1.06659	23414.1	17.3863
1967	42.5	142.5	85.1066	61795.9	11.875
1967	42.5	147.5	84.9832	54128.5	11.1634
1967	7.5	112.5	74.2362	16201.6	28.211
1967	7.5	127.5	65.9481	7465.16	28.4242
1967	7.5	132.5	64.7674	18672.4	28.5387
1967	-7.5	-132.5	15.5479	5100.7	26.8835
1967	7.5	137.5	55.6871	9817.53	28.6635
1967	-7.5	-137.5	10.8975	7890.9	27.1461
1967	7.5	142.5	58.8614	16045.2	28.9209
1967	-7.5	-142.5	12.11	17971	27.6656
1967	7.5	147.5	56.1381	9945.11	29.0411
1967	-7.5	-147.5	11.9821	44359.8	27.9596
1967	7.5	152.5	50.5313	17078.4	29.0956
1967	-7.5	152.5	91.3667	1238.65	28.7047
1967	7.5	-152.5	20.0866	10031.1	27.8264
1967	-7.5	-152.5	12.4643	26019.9	28.3866
1967	7.5	157.5	60.6233	29842.4	29.1146
1967	-7.5	157.5	83.663	6402.83	29.0358
1967	7.5	-157.5	31.7526	10637.1	27.9787
1967	-7.5	-157.5	11.0968	20312.3	28.6219
1967	7.5	162.5	67.2362	22866.5	29.1039
1967	-7.5	162.5	53.8189	5098.45	29.1251
1967	7.5	-162.5	21.6966	13338.7	28.185
1967	-7.5	-162.5	13.3101	37244.3	28.8439
1967	7.5	167.5	71.1252	9957.72	29.0627
1967	-7.5	167.5	76.4911	878.83	29.0251
1967	7.5	-167.5	13.2716	2050.26	28.348
1967	-7.5	-167.5	13.4059	36045.9	28.9297
1967	7.5	172.5	37.0057	11647.9	28.9142
1967	-7.5	172.5	35.5444	5197.12	28.977
1967	7.5	-172.5	41.4889	1688.83	28.6119
1967	-7.5	-172.5	14.6604	18900.4	28.9854
1967	7.5	177.5	33.801	21738.1	28.8247
1967	-7.5	177.5	14.046	6479.96	28.9826
1967	7.5	-177.5	33.197	3333.03	28.6707
1967	-7.5	-177.5	14.2622	4407.24	28.9972
1968	12.5	112.5	67.2242	23283	27.8539
1968	12.5	117.5	67.6089	30632	28.212
1968	12.5	127.5	68.7818	37165.3	28.269
1968	12.5	132.5	56.4954	18610.8	28.4282
1968	-12.5	-132.5	16.6541	14456.3	27.255
1968	12.5	137.5	52.4788	7758.98	28.4581
1968	-12.5	-137.5	19.7042	11387.6	27.5437
1968	12.5	142.5	81.8803	2180.17	28.5407
1968	-12.5	-142.5	16.7119	7309.08	27.9868
1968	12.5	147.5	54.5101	2537.47	28.5975
1968	-12.5	147.5	62.5193	3697.12	27.2828
1968	-12.5	-147.5	17.5026	4022.08	28.1751
1968	12.5	152.5	48.863	10371.3	28.6235
1968	-12.5	152.5	67.5329	5260.18	27.6579
1968	12.5	-152.5	2.26945	2135.28	27.3914
1968	12.5	157.5	44.0941	20467.5	28.609
1968	-12.5	157.5	27.4419	3941.63	28.0253
1968	12.5	-157.5	6.40223	3646.44	27.5689
1968	12.5	162.5	10.9927	1659.59	28.535
1968	-12.5	162.5	24.1858	7487.21	28.1974
1968	12.5	-162.5	12.6733	1711.28	27.7844
1968	-12.5	-162.5	21.0707	4319.92	28.5868
1968	12.5	-167.5	18.2748	3773.84	27.949
1968	-12.5	-167.5	21.1345	2936.27	28.6058
1968	12.5	172.5	28.594	4001.96	28.4599
1968	-12.5	172.5	45.162	2535.49	28.3471
1968	12.5	-172.5	15.2048	3863.96	28.16
1968	-12.5	-172.5	50.9166	1777	28.6196
1968	12.5	177.5	22.2534	7413.07	28.3924
1968	-12.5	177.5	34.0211	4775.8	28.4871
1968	12.5	-177.5	19.5052	5003.84	28.2218
1968	17.5	112.5	71.3921	15512.9	27.0678
1968	17.5	117.5	68.3643	28954.5	27.3839
1968	17.5	122.5	69.578	59678.2	27.9028
1968	17.5	127.5	66.1539	50254.4	27.8607
1968	17.5	132.5	44.7813	10061.6	28.0267
1968	-17.5	-132.5	10.9925	14267.9	26.5765
1968	-17.5	152.5	54.952	946.38	26.6617
1968	17.5	-152.5	8.65666	12969.2	26.6707
1968	-17.5	157.5	9.78278	2382.17	26.7629
1968	17.5	-157.5	22.1261	6328.69	26.8771
1968	-17.5	162.5	5.85662	827.1	26.7994
1968	17.5	-162.5	51.1651	1010.64	27.1636
1968	-17.5	167.5	33.7132	1144.61	26.906
1968	-17.5	172.5	24.548	3165.14	27.0883
1968	-17.5	177.5	51.6191	2385.22	27.2563
1968	-17.5	-177.5	40.781	1812.38	27.3555
1968	2.5	122.5	94.9907	1026.83	28.827
1968	2.5	132.5	72.6673	14055.8	28.9145
1968	2.5	137.5	82.2436	20429.7	29.0975
1968	2.5	142.5	77.1587	7081.73	29.2767
1968	2.5	147.5	69.4125	2794.19	29.4026
1968	2.5	152.5	62.6487	2894.29	29.4603
1968	2.5	-152.5	55.5634	8303.29	27.4909
1968	-2.5	-152.5	43.0911	7608.83	27.706
1968	2.5	157.5	71.7783	18234.8	29.45
1968	-2.5	157.5	91.3343	21430.5	29.4775
1968	2.5	-157.5	75.0122	10276.5	27.7565
1968	-2.5	-157.5	37.5574	16009.1	28.0174
1968	2.5	162.5	71.6617	26801	29.3181
1968	-2.5	162.5	91.6371	14362.7	29.4563
1968	2.5	-162.5	69.5732	8632.46	28.0448
1968	-2.5	-162.5	35.8192	14858.2	28.2646
1968	2.5	167.5	83.5194	12196.8	29.1627
1968	-2.5	167.5	92.3759	6828.7	29.2967
1968	2.5	-167.5	68.5297	3317.45	28.2067
1968	-2.5	-167.5	26.3203	26629.6	28.3939
1968	2.5	172.5	71.1814	5347.84	28.921
1968	-2.5	172.5	92.0348	1173.08	29.0475
1968	2.5	-172.5	59.5832	3755.87	28.6086
1968	-2.5	-172.5	50.2514	9398.22	28.7425
1968	2.5	177.5	62.5194	10359.7	28.7911
1968	-2.5	177.5	82.9337	4943.08	28.9507
1968	2.5	-177.5	67.7496	5950.03	28.6523
1968	-2.5	-177.5	60.8953	1950.27	28.8078
1968	22.5	122.5	70.8301	18211.1	25.7919
1968	22.5	127.5	61.8535	29444.4	26.1382
1968	22.5	132.5	38.0523	15252.5	26.3471
1968	22.5	147.5	11.0012	6180.98	26.9314
1968	22.5	152.5	24.0636	11115.5	27.0489
1968	-22.5	152.5	56.2153	2360.42	25.0938
1968	22.5	157.5	19.4931	21105.3	26.9976
1968	-22.5	157.5	16.1554	5775.85	24.5325
1968	22.5	162.5	27.5148	7029.27	26.8232
1968	-22.5	162.5	5.65732	3295.13	23.9975
1968	-22.5	172.5	8.21548	3664.57	24.3622
1968	27.5	137.5	2.32843	21506.2	24.5522
1968	-27.5	-137.5	12.7988	6016.36	22.0442
1968	27.5	142.5	6.65246	68685.8	24.7419
1968	27.5	147.5	4.09045	30308.8	24.9873
1968	27.5	152.5	1.41227	36172.9	25.1333
1968	-27.5	152.5	45.6873	19125.6	23.4775
1968	-27.5	-152.5	21.071	3345.5	21.8642
1968	27.5	157.5	1.45156	20764.8	25.1542
1968	-27.5	157.5	24.0462	10576.8	23.1185
1968	27.5	-157.5	4.86545	803.01	24.6542
1968	-27.5	-157.5	19.2383	5015.56	21.9403
1968	27.5	162.5	0.879184	21022.2	25.0484
1968	-27.5	162.5	16.2219	6729.06	22.3003
1968	27.5	-162.5	34.0006	1397.77	24.7289
1968	-27.5	-162.5	12.8153	858.8	22.0412
1968	27.5	167.5	1.39265	12131.3	24.9281
1968	27.5	-167.5	21.7743	868.36	24.7219
1968	-27.5	-167.5	17.4243	1840.22	22.0409
1968	27.5	172.5	2.24234	17371.5	24.7056
1968	-27.5	172.5	5.81889	2727.3	22.1233
1968	-27.5	-172.5	6.31827	5742.06	22.5562
1968	27.5	177.5	4.13864	22204.1	24.6275
1968	-27.5	177.5	7.03325	3705.93	22.2684
1968	32.5	137.5	33.8628	37956.4	21.9631
1968	32.5	142.5	14.8148	94962.4	21.9805
1968	32.5	147.5	3.08285	64625.7	21.978
1968	32.5	152.5	4.75696	51906.8	21.8825
1968	-32.5	152.5	34.0336	7971.82	20.9219
1968	32.5	-152.5	2.13259	5482.39	21.3491
1968	32.5	157.5	3.1608	40383.9	21.7103
1968	-32.5	157.5	8.87372	7767.55	20.9567
1968	32.5	-157.5	5.05739	1062.48	21.2025
1968	32.5	162.5	1.0378	20031.7	21.5631
1968	32.5	-162.5	2.35366	2069.09	20.8176
1968	32.5	167.5	1.42268	17355	21.4174
1968	32.5	-167.5	0.83198	2664.26	20.6642
1968	32.5	172.5	1.08845	46250.7	21.0623
1968	32.5	-172.5	1.06123	4082.57	20.6578
1968	32.5	177.5	1.69234	40364.8	20.86
1968	-32.5	177.5	4.18014	2504.75	18.9715
1968	37.5	142.5	51.9926	44868.4	19.401
1968	37.5	147.5	5.54734	7421.53	19.1377
1968	37.5	152.5	4.87984	20630.4	19.3977
1968	-37.5	152.5	13.9716	24037.5	17.7573
1968	37.5	157.5	4.15488	58483.4	19.1316
1968	-37.5	157.5	1.45307	1921.37	18.1936
1968	37.5	162.5	4.45035	20234.5	19.0775
1968	37.5	167.5	1.75172	6807.89	18.9243
1968	37.5	172.5	1.28567	6936.44	18.4329
1968	37.5	177.5	1.51252	17358.5	17.9977
1968	-37.5	177.5	1.48409	15574.9	17.1795
1968	42.5	142.5	56.158	29374.3	11.9074
1968	42.5	147.5	56.158	29434	11.1267
1968	7.5	112.5	70.9069	13333	28.4473
1968	7.5	127.5	68.6818	10071.2	28.6012
1968	7.5	132.5	63.8909	30323.2	28.7387
1968	-7.5	-132.5	21.8263	25580.7	26.9535
1968	7.5	137.5	58.8042	18350	28.8619
1968	-7.5	-137.5	20.0547	22480.7	27.2091
1968	7.5	142.5	63.9941	14954.6	29.0487
1968	-7.5	-142.5	24.5579	33024.8	27.765
1968	7.5	147.5	68.6963	9125.72	29.1495
1968	-7.5	-147.5	25.7197	23684.4	28.0798
1968	7.5	152.5	59.0246	19924.1	29.1746
1968	-7.5	152.5	87.6863	1083.83	28.8844
1968	7.5	-152.5	16.7101	7255.91	28.0016
1968	-7.5	-152.5	23.6125	48330.1	28.5291
1968	7.5	157.5	50.7483	24542.7	29.193
1968	7.5	-157.5	17.3525	1236.41	28.2222
1968	-7.5	-157.5	23.9142	22087.1	28.7491
1968	7.5	162.5	53.0516	20827.8	29.1717
1968	7.5	-162.5	37.9634	4876.88	28.4647
1968	-7.5	-162.5	18.8845	16119.8	28.9346
1968	7.5	167.5	62.7822	3513.33	29.1486
1968	-7.5	167.5	67.6159	1069	29.1784
1968	7.5	-167.5	32.7878	853.5	28.6269
1968	-7.5	-167.5	21.0064	47456.9	29.0236
1968	7.5	172.5	29.6366	5997.14	29.0739
1968	-7.5	172.5	23.8617	1753.96	29.1167
1968	7.5	-172.5	38.1766	829.15	28.8583
1968	-7.5	-172.5	31.9594	18713.4	29.0927
1968	7.5	177.5	31.9899	13170.4	29.0264
1968	-7.5	177.5	31.6092	1584.78	29.1248
1968	7.5	-177.5	34.8197	2389.27	28.9064
1968	-7.5	-177.5	34.0107	4546.46	29.1134
1969	12.5	112.5	62.7333	22835.5	28.2032
1969	12.5	117.5	67.417	40645.3	28.5786
1969	12.5	127.5	63.051	35063.7	28.492
1969	12.5	132.5	65.6549	10253.7	28.6539
1969	-12.5	-132.5	27.8207	11376.4	27.4229
1969	12.5	137.5	55.8935	9953.27	28.6631
1969	-12.5	-137.5	20.9316	3848.62	27.6886
1969	-12.5	-142.5	20.8659	3712.89	28.1975
1969	12.5	147.5	52.8033	4342.73	28.6506
1969	-12.5	147.5	66.0957	4416.85	27.1743
1969	-12.5	-147.5	14.4645	7060.66	28.4472
1969	12.5	152.5	43.0948	12730.2	28.5538
1969	-12.5	152.5	38.1053	9479.79	27.5665
1969	-12.5	-152.5	27.1019	5816.49	28.7476
1969	12.5	157.5	50.8407	22776.6	28.4919
1969	-12.5	157.5	30.8622	3577.16	28.0358
1969	12.5	-157.5	2.30923	1077.06	27.3282
1969	-12.5	-157.5	29.7595	16112.9	28.9206
1969	12.5	162.5	46.0043	3795.77	28.3792
1969	-12.5	162.5	39.0342	1577	28.3365
1969	12.5	-162.5	12.3078	1309.78	27.5518
1969	-12.5	-162.5	27.1544	19241.5	29.1703
1969	12.5	167.5	49.5421	922.93	28.2965
1969	-12.5	167.5	48.739	3202	28.3503
1969	12.5	-167.5	9.19929	7463.87	27.7035
1969	-12.5	-167.5	29.9105	8012.36	29.2122
1969	12.5	172.5	38.1245	6399.74	28.1913
1969	-12.5	172.5	28.5626	8141	28.5803
1969	12.5	-172.5	16.2153	5236.6	27.9208
1969	-12.5	-172.5	19.4714	11293.9	29.0487
1969	12.5	177.5	31.7532	8702.88	28.1156
1969	-12.5	177.5	34.0223	7615	28.7856
1969	12.5	-177.5	23.4253	4733.96	27.9713
1969	17.5	112.5	65.8262	14805.8	27.4731
1969	17.5	117.5	62.4682	38427.5	27.8583
1969	17.5	122.5	66.0836	40516.1	28.2548
1969	17.5	127.5	64.6877	34597	28.2418
1969	17.5	132.5	35.9837	10384.3	28.3873
1969	-17.5	-132.5	17.9585	7961.55	26.7967
1969	-17.5	-147.5	23.7655	981.97	27.2906
1969	-17.5	152.5	31.9506	5171.67	26.7386
1969	17.5	-152.5	12.1919	845.22	26.2393
1969	-17.5	157.5	29.3989	4014.68	26.8633
1969	17.5	-157.5	15.5912	9938.91	26.4648
1969	-17.5	162.5	6.79826	1753	26.9367
1969	-17.5	167.5	29.6554	2158.91	27.0215
1969	-17.5	172.5	36.746	1547	27.076
1969	2.5	122.5	84.0664	5133.34	28.9009
1969	2.5	127.5	89.0662	1202.43	28.7044
1969	2.5	132.5	71.8636	7101.02	28.9022
1969	2.5	137.5	66.3085	1617.41	29.0643
1969	2.5	142.5	82.65	16864.8	29.2973
1969	2.5	147.5	86.8661	5738.31	29.4315
1969	2.5	152.5	76.9678	19623.2	29.4293
1969	2.5	-152.5	57.3578	8550.22	28.2837
1969	-2.5	-152.5	45.071	17753.4	28.3146
1969	2.5	157.5	76.4462	28648.4	29.4411
1969	-2.5	157.5	90.8949	2839.96	29.6618
1969	2.5	-157.5	61.3837	10432.7	28.5859
1969	-2.5	-157.5	55.4519	7603.57	28.6436
1969	2.5	162.5	76.5746	30191.4	29.3945
1969	-2.5	162.5	90.5574	848.93	29.7126
1969	2.5	-162.5	59.1984	6655.57	28.9199
1969	-2.5	-162.5	35.9309	9247.84	28.9839
1969	2.5	167.5	74.7355	23747.3	29.2783
1969	-2.5	167.5	83.9909	8480.57	29.6006
1969	2.5	-167.5	59.2329	1796.97	29.0527
1969	-2.5	-167.5	43.3854	12037.2	29.1267
1969	2.5	172.5	77.5618	9344.99	29.2369
1969	-2.5	172.5	44.3404	4727.37	29.5674
1969	2.5	-172.5	60.42	3207.59	29.2144
1969	-2.5	-172.5	51.9452	19402.1	29.3758
1969	2.5	177.5	68.0425	5637.86	29.2031
1969	2.5	-177.5	63.4527	9444.27	29.2036
1969	-2.5	-177.5	54.2195	4573.18	29.4207
1969	22.5	122.5	68.6888	11981.7	26.1403
1969	22.5	127.5	65.0947	14077.5	26.5894
1969	22.5	132.5	48.457	7964.48	26.8861
1969	22.5	147.5	6.55454	4679.02	27.6503
1969	22.5	152.5	37.9321	9690.95	27.5806
1969	-22.5	152.5	18.8231	999.82	25.3124
1969	22.5	157.5	11.1188	8238.97	27.3922
1969	-22.5	157.5	36.0427	5921.18	24.8438
1969	22.5	162.5	21.8802	1980.73	27.0787
1969	-22.5	-172.5	3.56882	7969	24.1775
1969	27.5	137.5	2.22178	16848	25.1781
1969	27.5	142.5	17.8297	34580.9	25.5034
1969	27.5	147.5	3.57945	26696.3	25.8135
1969	27.5	152.5	3.94417	35296.4	25.8876
1969	-27.5	152.5	69.9474	10575.3	23.9502
1969	27.5	-152.5	6.71004	6622.85	23.5078
1969	-27.5	-152.5	29.7808	6212.02	21.4336
1969	27.5	157.5	4.37834	35553.3	25.7879
1969	-27.5	157.5	22.0233	7320.35	23.601
1969	27.5	-157.5	3.31638	1073.83	23.7887
1969	-27.5	-157.5	15.6517	3816.68	21.3816
1969	27.5	162.5	2.6356	9656.76	25.5794
1969	-27.5	162.5	36.4447	1253.06	22.6586
1969	27.5	-162.5	4.00236	2561.87	24.106
1969	-27.5	-162.5	14.7925	9814.38	21.3303
1969	27.5	167.5	1.1384	11427.8	25.3673
1969	27.5	-167.5	4.35955	842.2	24.25
1969	-27.5	-167.5	14.2401	2258.99	21.4137
1969	27.5	172.5	2.12076	19717	25.0864
1969	-27.5	-172.5	19.9407	6961.47	21.9054
1969	27.5	177.5	8.39317	26571.6	24.8759
1969	-27.5	177.5	8.32898	2504.9	21.9924
1969	32.5	137.5	21.7073	104102	22.3038
1969	32.5	142.5	23.472	128166	22.5501
1969	32.5	147.5	4.00458	45215.7	22.5705
1969	32.5	152.5	5.32466	74283.8	22.3267
1969	-32.5	152.5	65.4691	6722.06	21.2354
1969	32.5	-152.5	0.530285	9572.95	20.3769
1969	32.5	157.5	5.34095	56512.3	22.1228
1969	-32.5	157.5	7.46918	7198.61	21.2407
1969	32.5	-157.5	0.601176	3048.48	20.3777
1969	32.5	162.5	1.50879	17088.6	22.0406
1969	32.5	-162.5	0.605917	1611.14	20.3949
1969	32.5	167.5	0.988152	27475.9	21.9869
1969	-32.5	167.5	3.30264	2692.49	19.375
1969	32.5	-167.5	0.764218	2203.67	20.5015
1969	32.5	172.5	1.29857	55184.3	21.6316
1969	-32.5	172.5	5.54854	5202.26	18.7971
1969	32.5	-172.5	0.478041	3236.29	20.9281
1969	32.5	177.5	2.71394	49360.3	21.3693
1969	-32.5	177.5	1.48674	4712.23	18.8203
1969	37.5	142.5	62.0414	78060.9	20.2229
1969	37.5	147.5	3.19593	6426.73	19.9543
1969	37.5	152.5	2.85714	24753.6	19.6564
1969	-37.5	152.5	34.2864	18295.5	18.0072
1969	37.5	157.5	6.34855	43265.3	19.2479
1969	-37.5	157.5	39.2984	1053.5	18.4632
1969	37.5	162.5	2.21744	15503.1	19.0156
1969	37.5	172.5	0	1254.18	18.901
1969	37.5	177.5	0.428579	7172.05	18.5171
1969	-37.5	177.5	4.7447	27201.9	17.0244
1969	42.5	142.5	63.4579	69030.7	11.7278
1969	42.5	147.5	63.4579	72394.1	10.951
1969	7.5	112.5	67.0766	10730.1	28.6828
1969	7.5	127.5	64.5939	10955.7	28.7023
1969	7.5	132.5	69.9724	18672.1	28.8342
1969	-7.5	-132.5	26.8312	7796.35	27.2676
1969	7.5	137.5	66.7058	5902.46	28.9422
1969	-7.5	-137.5	26.7954	5762.89	27.5009
1969	7.5	142.5	62.1876	17999.1	29.1006
1969	-7.5	-142.5	27.5018	3818.2	28.0206
1969	7.5	147.5	41.6268	18402.4	29.1555
1969	-7.5	-147.5	33.5727	9753.85	28.3238
1969	7.5	152.5	65.9137	32056	29.0665
1969	-7.5	152.5	88.8663	1423.6	28.896
1969	7.5	-152.5	26.6732	21146.1	28.3947
1969	-7.5	-152.5	30.5375	20218.7	28.763
1969	7.5	157.5	57.3081	42282.9	29.0926
1969	7.5	-157.5	29.6682	15503.8	28.6122
1969	-7.5	-157.5	29.5735	29543	29.0505
1969	7.5	162.5	59.0662	31154.9	29.0788
1969	7.5	-162.5	28.7065	13118.4	28.841
1969	-7.5	-162.5	29.3068	34260.7	29.4007
1969	7.5	167.5	59.981	14528.6	28.9989
1969	-7.5	167.5	47.1097	3865	29.4694
1969	7.5	-167.5	25.8692	7139.37	28.9406
1969	-7.5	-167.5	26.8012	48234.5	29.5341
1969	7.5	172.5	35.2802	4287.74	28.9505
1969	-7.5	172.5	20.5447	12607.1	29.5655
1969	7.5	-172.5	33.2226	2043.48	29.0628
1969	-7.5	-172.5	30.2792	25088	29.606
1969	7.5	177.5	33.8152	9011.61	28.9863
1969	-7.5	177.5	24.6654	10943.7	29.6251
1969	7.5	-177.5	25.687	6064.43	29.0327
1969	-7.5	-177.5	31.5596	13889.1	29.6215
1970	12.5	112.5	60.2711	14931.9	28.1319
1970	12.5	117.5	67.1261	21541.6	28.6145
1970	12.5	127.5	74.4155	21221	28.7535
1970	12.5	132.5	79.7141	16307.1	28.9195
1970	-12.5	-132.5	11.2155	11873.3	27.2073
1970	12.5	137.5	74.4139	7927.89	28.9012
1970	-12.5	-137.5	12.607	15876.1	27.479
1970	-12.5	-142.5	12.6751	14130.6	27.9621
1970	12.5	147.5	57.1587	2320.14	28.7591
1970	-12.5	147.5	69.302	5743.89	27.6767
1970	-12.5	-147.5	13.8467	7019.23	28.2311
1970	12.5	152.5	67.7847	13034.2	28.6083
1970	-12.5	152.5	32.1997	14096.9	27.9713
1970	12.5	-152.5	16.9149	9977.99	26.7085
1970	-12.5	-152.5	24.0259	7076.22	28.4742
1970	12.5	157.5	56.8874	20587.9	28.5375
1970	-12.5	157.5	24.5403	8091.1	28.2819
1970	12.5	-157.5	9.82661	7541.87	26.903
1970	-12.5	-157.5	18.9994	1073.62	28.6704
1970	12.5	162.5	63.6302	9027.04	28.3162
1970	-12.5	162.5	28.1389	8497.19	28.4874
1970	12.5	-162.5	13.8631	17582.5	27.1376
1970	-12.5	-162.5	20.9074	18423	28.7763
1970	12.5	167.5	55.1547	9689.21	28.2074
1970	-12.5	167.5	9.41172	4115	28.471
1970	12.5	-167.5	21.3442	15328	27.3295
1970	-12.5	-167.5	12.2397	4268.34	28.7919
1970	12.5	172.5	45.3121	16455.3	28.0334
1970	-12.5	172.5	22.1312	1017	28.5785
1970	12.5	-172.5	26.5023	16717.7	27.5617
1970	-12.5	-172.5	12.0794	6606.22	28.7192
1970	12.5	177.5	43.9726	21505.3	27.8446
1970	-12.5	177.5	23.424	12060.3	28.654
1970	12.5	-177.5	36.3914	12874.8	27.625
1970	17.5	112.5	70.7514	15038.7	27.3159
1970	17.5	117.5	69.675	35018.8	27.8138
1970	17.5	122.5	70.0834	45973.3	28.3944
1970	17.5	127.5	70.5659	32027.7	28.3939
1970	17.5	132.5	44.6283	7911.73	28.5643
1970	-17.5	-132.5	8.15108	12908.8	26.6886
1970	-17.5	-147.5	21.9632	3581.27	27.1964
1970	-17.5	152.5	13.0588	9351.69	27.0028
1970	17.5	-152.5	29.7046	3923.49	25.8122
1970	-17.5	157.5	18.9848	11443.8	27.0742
1970	17.5	-157.5	34.9548	4985.79	26.0983
1970	-17.5	162.5	13.6051	8817.97	27.1423
1970	17.5	-162.5	27.6465	1950.92	26.4419
1970	-17.5	-172.5	18.6714	4627.39	27.476
1970	-17.5	-177.5	22.1044	1652	27.4527
1970	2.5	122.5	91.3265	8955.26	28.9419
1970	2.5	127.5	88.7321	10035.2	28.8261
1970	2.5	132.5	70.1437	18696.5	29.0888
1970	2.5	137.5	81.7715	5187.84	29.247
1970	2.5	142.5	82.4945	3354.76	29.4035
1970	2.5	147.5	80.4428	1577	29.4584
1970	2.5	152.5	81.2482	1093.06	29.4166
1970	2.5	-152.5	50.0521	11805	27.3072
1970	-2.5	-152.5	22.087	2450.12	27.4072
1970	2.5	157.5	86.3597	8622.59	29.3285
1970	-2.5	157.5	93.1231	2495.46	29.4628
1970	2.5	-157.5	63.5689	11327.2	27.5353
1970	-2.5	-157.5	30.9734	5816.47	27.7342
1970	2.5	162.5	86.8766	13978.8	29.126
1970	-2.5	162.5	94.6585	7946.85	29.3779
1970	2.5	-162.5	73.7046	14937.8	27.848
1970	-2.5	-162.5	22.0875	1944.83	28.2083
1970	2.5	167.5	75.9997	11258.3	28.8707
1970	-2.5	167.5	82.3511	8146.71	29.1989
1970	2.5	-167.5	71.1525	6801.57	28.047
1970	-2.5	-167.5	24.3556	18358.8	28.4517
1970	2.5	172.5	70.1209	3966.22	28.633
1970	2.5	-172.5	68.4024	10178	28.4047
1970	-2.5	-172.5	25.5128	22956.5	28.7987
1970	2.5	177.5	67.1924	5830.46	28.5925
1970	-2.5	177.5	22.0876	2878.96	28.9289
1970	2.5	-177.5	71.6938	9667.04	28.4446
1970	22.5	122.5	70.8549	8786.78	26.3289
1970	22.5	127.5	71.8518	10592.9	26.6897
1970	22.5	132.5	70.5282	4542.02	26.9045
1970	22.5	147.5	53.4877	16322.8	27.5537
1970	22.5	152.5	63.4584	8723.75	27.5436
1970	-22.5	152.5	76.6938	990.04	25.4824
1970	22.5	157.5	70.3706	9817.73	27.4262
1970	-22.5	157.5	62.1759	6807.01	24.9793
1970	22.5	162.5	43.1255	1073.41	27.152
1970	-22.5	162.5	15.6507	6934.1	24.4537
1970	-22.5	-172.5	9.35056	1719.76	24.8004
1970	27.5	137.5	2.33439	20096.4	25.016
1970	-27.5	-137.5	19.3585	8036.44	22.4431
1970	27.5	142.5	22.4667	47513.1	25.256
1970	27.5	147.5	12.2998	22824.5	25.4049
1970	27.5	152.5	9.20044	14776.3	25.4005
1970	-27.5	152.5	31.9521	4104.49	23.9946
1970	27.5	-152.5	31.0634	5537.48	23.8088
1970	-27.5	-152.5	20.9479	1918.51	21.8888
1970	27.5	157.5	4.77885	9182.61	25.3653
1970	-27.5	157.5	49.0259	18201.7	23.6061
1970	27.5	-157.5	60.447	3212.26	24.1913
1970	-27.5	-157.5	21.2429	6367.35	21.854
1970	27.5	162.5	1.71908	10126.7	25.2347
1970	-27.5	162.5	24.3858	8434.4	22.7605
1970	27.5	-162.5	7.07385	2068.26	24.5024
1970	-27.5	-162.5	16.081	9292.8	21.9131
1970	27.5	167.5	2.7887	11967.9	25.1331
1970	27.5	-167.5	6.08473	812.47	24.6296
1970	-27.5	-167.5	16.328	16340.5	22.0337
1970	27.5	172.5	1.87278	12485.8	24.9991
1970	-27.5	172.5	26.2527	1130.74	22.602
1970	-27.5	-172.5	8.53358	5581.34	22.6458
1970	27.5	177.5	8.25751	11123.1	24.9625
1970	32.5	137.5	51.6095	115622	22.2831
1970	32.5	142.5	40.2166	145682	22.16
1970	32.5	147.5	4.39475	41129.3	21.9822
1970	-32.5	-147.5	22.0688	3505.23	18.8574
1970	32.5	152.5	4.9604	53696.6	21.7694
1970	32.5	-152.5	5.99182	11929.1	20.99
1970	32.5	157.5	3.66582	51742.7	21.4781
1970	-32.5	157.5	23.7815	9092.29	21.3129
1970	32.5	-157.5	4.79884	6013.3	20.9568
1970	32.5	162.5	3.65847	14013.7	21.3197
1970	-32.5	162.5	38.4132	2060.14	20.2919
1970	32.5	-162.5	6.40328	9042.19	20.8736
1970	-32.5	-162.5	7.91356	1992.71	18.9435
1970	32.5	167.5	2.05233	12495.7	21.2452
1970	32.5	-167.5	8.06153	5518.27	20.8934
1970	32.5	172.5	2.2006	28642.7	21.1845
1970	-32.5	172.5	21.0024	1150.26	19.3743
1970	32.5	-172.5	6.88344	3830.2	21.1139
1970	32.5	177.5	5.86215	34347.3	21.1873
1970	-32.5	177.5	15.0539	1106.45	19.5613
1970	37.5	142.5	64.3373	101055	19.5382
1970	37.5	147.5	3.09497	6129.4	19.0772
1970	37.5	152.5	4.14649	13971.8	19.3406
1970	-37.5	152.5	5.98563	5415.29	18.3127
1970	37.5	157.5	6.25226	34422.7	19.0739
1970	-37.5	157.5	4.12926	8145.84	18.6904
1970	37.5	162.5	4.7924	12392.5	18.8695
1970	-37.5	177.5	7.11295	15302.2	17.7859
1970	42.5	142.5	65.1636	92758.2	11.4306
1970	42.5	147.5	65.1636	93830.1	10.699
1970	7.5	112.5	71.0118	10949.5	28.6014
1970	7.5	122.5	91.3265	2728.31	28.8685
1970	7.5	127.5	71.3466	12318.5	28.9038
1970	7.5	132.5	68.8566	17905.4	29.0763
1970	-7.5	-132.5	26.65	12400.9	26.8346
1970	7.5	137.5	65.7218	9301.02	29.1463
1970	-7.5	-137.5	22.7942	9946.05	27.071
1970	7.5	142.5	54.8988	5967.5	29.229
1970	-7.5	-142.5	34.0926	14995.8	27.6296
1970	7.5	147.5	70.484	6865.48	29.243
1970	-7.5	-147.5	33.0426	8476.74	27.9273
1970	7.5	152.5	67.6511	20663.6	29.1627
1970	-7.5	152.5	55.1011	890	28.9937
1970	7.5	-152.5	50.7399	22771.8	27.7498
1970	-7.5	-152.5	21.6022	18372.3	28.4067
1970	7.5	157.5	65.2479	22476.8	29.1143
1970	-7.5	157.5	44.1253	2152.03	29.2013
1970	7.5	-157.5	47.1335	10913.9	27.9659
1970	-7.5	-157.5	22.1049	19715.5	28.6785
1970	7.5	162.5	61.067	23994.2	28.9803
1970	-7.5	162.5	13.6993	3495.15	29.309
1970	7.5	-162.5	45.1921	17562.5	28.1984
1970	-7.5	-162.5	21.6518	16233.6	28.9612
1970	7.5	167.5	56.137	22228.6	28.8173
1970	-7.5	167.5	13.4353	8319.67	29.2378
1970	7.5	-167.5	54.1698	13529.1	28.3511
1970	-7.5	-167.5	20.5675	25787.6	29.1139
1970	7.5	172.5	50.5261	15113.9	28.639
1970	-7.5	172.5	40.2123	1335	29.1794
1970	7.5	-172.5	49.7576	6604.3	28.5331
1970	-7.5	-172.5	22.1515	36501.3	29.1283
1970	7.5	177.5	57.3636	20173.5	28.6212
1970	-7.5	177.5	24.1289	10794.4	29.176
1970	7.5	-177.5	58.8869	11954.1	28.5715
1970	-7.5	-177.5	36.9977	5690.35	29.1366
1971	12.5	112.5	59.0317	20187.4	27.5026
1971	12.5	117.5	65.5845	17835.9	27.9723
1971	12.5	127.5	62.5615	21763.9	28.3961
1971	12.5	132.5	62.2082	7945.76	28.6813
1971	-12.5	-132.5	15.5624	15321	26.7806
1971	12.5	137.5	62.2074	6997.06	28.7418
1971	-12.5	-137.5	20.4458	18471.1	27.0144
1971	-12.5	-142.5	27.0175	9414.53	27.4686
1971	-12.5	147.5	55.7642	11105.7	27.5215
1971	-12.5	-147.5	24.022	9270.42	27.7324
1971	12.5	152.5	52.5679	11034.2	28.5887
1971	-12.5	152.5	42.4926	17948.2	27.9331
1971	12.5	-152.5	7.6292	985.26	26.2494
1971	-12.5	-152.5	20.167	5757.71	28.0006
1971	12.5	157.5	47.4191	17321.5	28.5089
1971	-12.5	157.5	26.4276	9046.09	28.3368
1971	12.5	-157.5	1.82313	3283.66	26.4216
1971	-12.5	-157.5	17.0087	3590.84	28.1347
1971	-12.5	162.5	35.2349	14190.9	28.5469
1971	12.5	-162.5	5.45157	8538.19	26.683
1971	-12.5	-162.5	19.6593	6406.22	28.221
1971	12.5	167.5	52.8664	4523.97	28.0751
1971	-12.5	167.5	40.9679	13201.5	28.5374
1971	12.5	-167.5	11.5789	18596.9	26.8195
1971	-12.5	-167.5	19.8493	9234.95	28.2524
1971	12.5	172.5	33.5063	7793.85	27.7432
1971	-12.5	172.5	40.1889	8551.26	28.555
1971	12.5	-172.5	17.0755	14939.4	27.09
1971	-12.5	-172.5	11.9335	2934.34	28.4404
1971	12.5	177.5	32.637	14722.7	27.511
1971	-12.5	177.5	21.183	1673.48	28.5451
1971	12.5	-177.5	16.7555	8827.74	27.1926
1971	17.5	112.5	61.2177	18056.7	26.8918
1971	17.5	117.5	61.5306	32533.2	27.3123
1971	17.5	122.5	62.2922	41641.9	27.9584
1971	17.5	127.5	62.3006	36708.7	27.9894
1971	17.5	132.5	49.4836	4576.28	28.245
1971	-17.5	-132.5	10.204	24739.2	26.3994
1971	-17.5	-147.5	5.39739	936.81	27.0263
1971	-17.5	152.5	15.0264	7456.47	26.9078
1971	-17.5	157.5	16.4529	4193.27	27.077
1971	17.5	-157.5	17.9341	999.22	25.6282
1971	-17.5	162.5	22.838	2555.67	27.1733
1971	-17.5	-172.5	7.88889	1860	27.4198
1971	-17.5	-177.5	17.1191	1054	27.4294
1971	2.5	122.5	91.3374	5289.11	28.7432
1971	2.5	127.5	91.3374	5289.11	28.6726
1971	2.5	132.5	64.8169	6200.58	28.9603
1971	2.5	142.5	84.8522	10407.3	29.189
1971	2.5	147.5	79.5127	16572.3	29.2913
1971	2.5	152.5	72.9171	17651.1	29.3231
1971	2.5	-152.5	35.0081	17214.4	26.4744
1971	-2.5	-152.5	29.4387	14887.6	26.8807
1971	2.5	157.5	86.1025	18417.8	29.1892
1971	-2.5	157.5	91.2039	20651.5	29.3883
1971	2.5	-157.5	46.6847	12122.2	26.6597
1971	-2.5	-157.5	45.5257	1027.52	27.129
1971	2.5	162.5	76.7437	15859.6	28.8358
1971	-2.5	162.5	86.9263	16058.4	29.1072
1971	2.5	-162.5	47.0472	15860	27.0299
1971	-2.5	-162.5	23.6637	4409.72	27.39
1971	2.5	167.5	71.0538	23273.8	28.4975
1971	-2.5	167.5	87.6471	11129.7	28.7979
1971	2.5	-167.5	50.1846	11639.6	27.2435
1971	-2.5	-167.5	19.9027	2849.3	27.5507
1971	2.5	172.5	71.7808	6906.89	28.1107
1971	-2.5	172.5	79.6115	2591.7	28.4432
1971	2.5	-172.5	54.209	11916	27.6583
1971	-2.5	-172.5	19.9023	8138.28	27.9317
1971	2.5	177.5	59.7379	8907.43	28.0257
1971	-2.5	177.5	23.6038	2404.69	28.2996
1971	2.5	-177.5	61.8258	7465.84	27.7386
1971	-2.5	-177.5	57.9157	2652.94	28.0285
1971	22.5	122.5	62.3007	13181.3	26.0659
1971	22.5	127.5	64.0825	14874.4	26.3245
1971	22.5	132.5	62.2996	9228.12	26.5213
1971	22.5	147.5	14.4522	11967.5	27.2932
1971	22.5	152.5	14.9546	15160.6	27.3262
1971	-22.5	152.5	88.876	1400.44	25.239
1971	22.5	157.5	15.8989	9665.03	27.268
1971	-22.5	157.5	30.959	6941.7	24.7975
1971	22.5	162.5	6.82865	3311.99	27.1004
1971	-22.5	162.5	13.3066	4854.52	24.3761
1971	-22.5	172.5	7.31534	1084	24.7288
1971	-22.5	-172.5	9.77681	2104.94	24.8163
1971	27.5	137.5	4.82491	9485.88	24.9134
1971	-27.5	-137.5	17.8182	50438.1	22.8798
1971	27.5	142.5	5.59314	36574	25.2544
1971	27.5	147.5	4.62114	13090.4	25.47
1971	27.5	152.5	5.34207	15098.7	25.6583
1971	-27.5	152.5	62.8535	15312.2	23.7415
1971	27.5	-152.5	40.5435	6001.58	23.8762
1971	-27.5	-152.5	16.3964	46104.9	22.0296
1971	27.5	157.5	2.86824	17225.2	25.5691
1971	-27.5	157.5	8.77582	20569	23.387
1971	27.5	-157.5	53.5287	3783.97	24.2314
1971	-27.5	-157.5	8.89315	2660.08	21.9746
1971	27.5	162.5	3.47713	12824.5	25.3362
1971	-27.5	162.5	6.81973	11192.5	22.6695
1971	27.5	-162.5	38.2092	2004.25	24.4347
1971	-27.5	-162.5	14.0056	4685.23	21.9328
1971	27.5	167.5	3.85632	6812.35	25.3135
1971	-27.5	-167.5	7.10018	897.13	21.9488
1971	27.5	172.5	6.81769	11212.1	25.1785
1971	-27.5	-172.5	2.61379	929	22.5252
1971	27.5	177.5	16.4119	9767.64	25.0498
1971	32.5	137.5	49.0703	106376	22.3068
1971	32.5	142.5	46.5236	130041	22.4259
1971	32.5	147.5	3.09516	19667.9	22.3478
1971	-32.5	-147.5	9.67747	8619.61	18.665
1971	32.5	152.5	2.71624	26149.6	22.2428
1971	-32.5	152.5	71.5112	20369.8	21.1735
1971	32.5	-152.5	9.68036	10231.7	21.4504
1971	32.5	157.5	3.56415	53450	22.0979
1971	-32.5	157.5	23.9184	6147.94	21.1942
1971	32.5	-157.5	8.93672	10528.7	21.436
1971	32.5	162.5	2.45728	23722.3	21.9186
1971	32.5	-162.5	0.732547	6028.11	21.25
1971	-32.5	-162.5	19.9022	1920.14	18.7136
1971	32.5	167.5	6.30689	35057.2	21.8261
1971	-32.5	167.5	44.8934	2546.08	19.6943
1971	32.5	-167.5	0.767018	6145.37	21.2581
1971	32.5	172.5	2.87076	60518.4	21.7151
1971	-32.5	172.5	20.7531	12192.6	19.3314
1971	32.5	-172.5	1.66233	5170.68	21.2994
1971	32.5	177.5	3.17602	37258.4	21.5534
1971	-32.5	177.5	14.8093	11959.8	19.3606
1971	37.5	142.5	55.7596	109034	19.6612
1971	37.5	147.5	3.12251	3826.06	18.9904
1971	37.5	152.5	2.37883	18501.1	19.2389
1971	-37.5	152.5	24.3533	25717.3	18.2617
1971	37.5	157.5	2.09017	50321	19.2237
1971	-37.5	157.5	8.63501	12007.9	18.7308
1971	37.5	162.5	1.66383	14820.4	19.0529
1971	37.5	167.5	1.55518	3950.11	19.0239
1971	-37.5	177.5	15.5226	33181.2	17.759
1971	42.5	142.5	57.6032	93258.7	11.1693
1971	42.5	147.5	57.6032	94896.5	10.1038
1971	7.5	112.5	67.8036	12032.6	28.2923
1971	7.5	122.5	91.3376	1023.31	28.5502
1971	7.5	127.5	62.8281	7692.11	28.6227
1971	7.5	132.5	64.0576	18584.3	28.8574
1971	-7.5	-132.5	14.6815	13008.3	26.4182
1971	7.5	137.5	71.2182	10937.2	28.9359
1971	-7.5	-137.5	16.7501	14619.3	26.6467
1971	7.5	142.5	69.2476	10389.1	29.0497
1971	-7.5	-142.5	32.6165	33345.4	27.1753
1971	7.5	147.5	46.1481	3093.33	29.1223
1971	-7.5	-147.5	25.1547	40695.4	27.5139
1971	7.5	152.5	58.1114	9733.76	29.096
1971	-7.5	152.5	86.5703	7340.92	29.0833
1971	7.5	-152.5	19.5097	28340.6	27.0407
1971	-7.5	-152.5	21.9627	20643.9	27.8955
1971	7.5	157.5	55.2548	8910.44	29.0138
1971	-7.5	157.5	54.8168	8249.68	29.2847
1971	7.5	-157.5	23.2829	9622.94	27.2213
1971	-7.5	-157.5	20.2331	8243.37	28.0802
1971	7.5	162.5	81.9618	2703.28	28.8281
1971	-7.5	162.5	61.6758	8212.17	29.2242
1971	7.5	-162.5	20.3247	11688.8	27.5074
1971	-7.5	-162.5	22.5835	16209.5	28.3826
1971	7.5	167.5	56.1765	9141.02	28.6226
1971	-7.5	167.5	35.5746	6692.77	29.0537
1971	7.5	-167.5	18.1143	18426.8	27.7013
1971	-7.5	-167.5	23.4315	8931.56	28.5075
1971	7.5	172.5	32.0025	12689.7	28.3136
1971	-7.5	172.5	27.8979	7691.57	28.8362
1971	7.5	-172.5	20.958	11200.1	28.0044
1971	-7.5	-172.5	22.426	14999	28.5306
1971	7.5	177.5	28.4382	30116	28.2161
1971	-7.5	177.5	33.4021	6095.8	28.7532
1971	7.5	-177.5	26.6743	11602	28.0353
1971	-7.5	-177.5	35.5829	8601.59	28.5934
1972	12.5	112.5	54.2636	14404.7	28.0195
1972	12.5	117.5	55.2833	20078.5	28.454
1972	12.5	127.5	42.2591	13567.6	28.4662
1972	12.5	132.5	45.9375	9244.24	28.3951
1972	-12.5	-132.5	22.2779	10775.8	27.5487
1972	12.5	137.5	28.9231	2898.8	28.2776
1972	-12.5	-137.5	29.3521	25453.3	27.7676
1972	-12.5	-142.5	25.3066	19607.6	28.0837
1972	-12.5	-147.5	27.8467	29770.8	28.2943
1972	12.5	152.5	31.7646	4593.6	28.1892
1972	-12.5	152.5	34.5336	12036.5	27.271
1972	12.5	-152.5	1.52333	1338.97	26.7432
1972	-12.5	-152.5	25.5098	16457.5	28.3731
1972	12.5	157.5	39.0146	6591.36	28.1739
1972	-12.5	157.5	29.2584	11543.2	27.6429
1972	12.5	-157.5	3.63389	8794.68	26.9258
1972	-12.5	-157.5	23.2134	12161.3	28.4565
1972	12.5	162.5	39.6076	938.4	27.9981
1972	-12.5	162.5	28.1916	9283.04	27.9633
1972	12.5	-162.5	5.41829	26139.3	27.1554
1972	-12.5	-162.5	28.6364	8995.38	28.6192
1972	12.5	167.5	29.5447	3465.86	27.9001
1972	-12.5	167.5	31.867	5144	28.1086
1972	12.5	-167.5	7.53213	16686.4	27.2939
1972	-12.5	-167.5	24.4134	3539.16	28.5611
1972	12.5	172.5	40.2654	6698.61	27.7684
1972	-12.5	172.5	48.0456	2700	28.3817
1972	12.5	-172.5	15.4158	4536.49	27.5003
1972	-12.5	-172.5	43.6919	2362	28.6558
1972	12.5	177.5	37.0784	6042.49	27.6498
1972	-12.5	177.5	65.8046	827.8	28.5521
1972	12.5	-177.5	26.272	1821.62	27.5362
1972	17.5	112.5	46.6001	15143.6	27.2324
1972	17.5	117.5	41.0425	21575.1	27.6883
1972	17.5	122.5	41.336	28268.8	28.1856
1972	17.5	127.5	42.4708	20792.9	28.1088
1972	17.5	132.5	35.9794	6585.44	28.083
1972	-17.5	-132.5	22.3408	44207.9	26.741
1972	-17.5	-147.5	19.3627	4685.43	27.033
1972	-17.5	152.5	45.8407	975.64	26.3753
1972	-17.5	157.5	10.5993	5188	26.4862
1972	17.5	-157.5	12.7891	1995.5	25.969
1972	-17.5	162.5	5.95936	1664	26.5989
1972	17.5	-162.5	32.297	1589.45	26.3779
1972	-17.5	167.5	27.9835	2995.08	26.8089
1972	-17.5	172.5	11.231	1638	27.098
1972	-17.5	-172.5	34.8658	4604.85	27.3815
1972	-17.5	177.5	31.0786	2844.12	27.2324
1972	-17.5	-177.5	13.7514	1191.8	27.3292
1972	2.5	122.5	91.3743	6431.5	28.7669
1972	2.5	127.5	91.3743	6431.5	28.5182
1972	2.5	132.5	41.3361	1678.65	28.7161
1972	2.5	137.5	71.5115	4809.63	28.8408
1972	2.5	142.5	61.253	27742.7	28.9489
1972	2.5	147.5	56.805	11441.8	28.9895
1972	2.5	152.5	52.3411	24392.4	29.0351
1972	2.5	-152.5	59.4547	33188	28.2448
1972	-2.5	-152.5	56.2694	7930.49	28.4088
1972	2.5	157.5	53.8154	24630.8	29.0531
1972	-2.5	157.5	77.6502	5497.83	29.0401
1972	2.5	-157.5	61.5113	26740.3	28.4048
1972	-2.5	-157.5	46.8314	5529.32	28.6663
1972	2.5	162.5	59.4814	31621.5	29.0647
1972	-2.5	162.5	85.5166	10291.2	29.2618
1972	2.5	-162.5	55.7612	19550.6	28.7091
1972	-2.5	-162.5	30.0288	3588.86	28.981
1972	2.5	167.5	51.6309	70903.9	29.0501
1972	-2.5	167.5	51.6602	13378.6	29.2889
1972	2.5	-167.5	49.4787	23925.6	28.8491
1972	-2.5	-167.5	30.0287	19694.2	29.0967
1972	2.5	172.5	57.7672	30983	29.1215
1972	-2.5	172.5	48.9616	9513.89	29.3344
1972	2.5	-172.5	45.8264	14788.4	29.0678
1972	-2.5	-172.5	48.4154	9952.9	29.3137
1972	2.5	177.5	55.1298	20927.6	29.1715
1972	-2.5	177.5	65.5934	2371.86	29.3475
1972	2.5	-177.5	46.0984	9822.17	29.0906
1972	-2.5	-177.5	65.0002	2546.02	29.3024
1972	22.5	122.5	40.1863	19515.9	26.155
1972	22.5	127.5	42.4442	28133.4	26.4554
1972	22.5	132.5	37.7095	8136.55	26.5707
1972	22.5	147.5	13.7381	5641.49	26.8923
1972	22.5	152.5	8.68237	11009.6	26.7544
1972	22.5	157.5	8.05298	12423	26.5869
1972	-22.5	157.5	10.8568	24953.1	24.4535
1972	22.5	162.5	13.3329	2639.6	26.356
1972	-22.5	162.5	2.55749	1031	24.0797
1972	-22.5	172.5	16.5514	4049.14	24.2992
1972	-22.5	-172.5	9.7742	1294	24.6104
1972	27.5	137.5	6.84079	6364.35	24.8761
1972	-27.5	-137.5	21.034	49680.5	22.2446
1972	27.5	142.5	9.06555	24528.3	25.1119
1972	27.5	147.5	10.7045	12434.8	25.2328
1972	27.5	152.5	9.24941	7357.11	25.2119
1972	-27.5	152.5	52.9962	6768.78	23.5417
1972	27.5	-152.5	12.2881	13814.9	23.5244
1972	-27.5	-152.5	29.4531	65785.2	21.7074
1972	27.5	157.5	3.30323	7644.21	25.0758
1972	-27.5	157.5	9.16389	15673.1	23.1935
1972	27.5	-157.5	9.27241	4170.44	23.8815
1972	-27.5	-157.5	22.5269	17094.9	21.6977
1972	27.5	162.5	0.929315	2562.85	24.7843
1972	-27.5	162.5	3.35593	1955.81	22.4545
1972	-27.5	-162.5	26.2743	20644.7	21.6983
1972	27.5	167.5	0.907711	1420.34	24.6606
1972	27.5	-167.5	3.21545	1080.32	24.0736
1972	-27.5	-167.5	17.4101	8944.67	21.7557
1972	27.5	172.5	1.63124	7279.22	24.4372
1972	-27.5	172.5	5.1278	3197.2	22.1499
1972	-27.5	-172.5	6.2345	7746.86	22.3142
1972	27.5	177.5	2.37661	8135.66	24.3251
1972	32.5	137.5	37.8543	155766	22.3471
1972	32.5	142.5	42.299	171558	22.3239
1972	32.5	147.5	3.93113	13503.4	22.2218
1972	32.5	152.5	4.01943	11730.9	22.1488
1972	-32.5	152.5	48.8394	9460.36	20.9935
1972	32.5	-152.5	4.08019	18745	21.2225
1972	32.5	157.5	3.05119	28837.7	21.9029
1972	-32.5	157.5	22.4692	7348.84	21.0457
1972	32.5	-157.5	2.6151	16941.3	21.1819
1972	32.5	162.5	4.06465	14690.1	21.6659
1972	-32.5	162.5	24.2726	1938.43	20.0358
1972	32.5	-162.5	1.25623	20035.5	20.845
1972	32.5	167.5	2.07155	19642.7	21.4454
1972	32.5	-167.5	0.808	14007.2	20.7198
1972	32.5	172.5	1.13939	30738.9	21.096
1972	-32.5	172.5	4.20799	1974.41	18.9103
1972	32.5	-172.5	1.62076	5378.21	20.6825
1972	32.5	177.5	1.22662	31282.3	20.9281
1972	-32.5	177.5	4.02555	3227.46	19.0042
1972	37.5	142.5	51.4143	139280	19.7906
1972	37.5	147.5	0	2395.81	19.2411
1972	37.5	152.5	0.634205	1704.78	19.5499
1972	-37.5	152.5	2.05104	47881.5	18.2283
1972	37.5	157.5	1.685	29399.4	19.3627
1972	-37.5	157.5	9.17737	11435.7	18.5975
1972	37.5	162.5	1.05453	19265	19.2044
1972	37.5	167.5	0.67062	21027.3	18.9886
1972	37.5	177.5	0.112309	1166.88	18.4231
1972	-37.5	177.5	13.4943	59093.7	17.3958
1972	42.5	142.5	52.0154	137968	11.9324
1972	42.5	147.5	52.0154	141939	11.0403
1972	7.5	112.5	63.5186	11601	28.6472
1972	7.5	122.5	91.3772	1735.87	28.6791
1972	7.5	127.5	43.4689	8758.18	28.5852
1972	7.5	132.5	43.5198	20266.6	28.6115
1972	-7.5	-132.5	20.9198	27054.5	27.5133
1972	7.5	137.5	59.7912	2100.41	28.6324
1972	-7.5	-137.5	38.2566	7164.2	27.7812
1972	7.5	142.5	47.974	7679.42	28.7056
1972	-7.5	-142.5	33.4323	33063.1	28.2754
1972	7.5	147.5	53.0731	7454.09	28.7808
1972	-7.5	-147.5	30.2556	24173.2	28.5088
1972	7.5	152.5	42.4059	18257.5	28.8365
1972	-7.5	152.5	80.5329	2075.88	28.3977
1972	7.5	-152.5	21.5642	13128.1	28.2489
1972	-7.5	-152.5	32.4318	26702.4	28.8102
1972	7.5	157.5	41.3481	19038.7	28.8381
1972	-7.5	157.5	75.3181	5433.3	28.6695
1972	7.5	-157.5	20.8274	15356.1	28.3802
1972	-7.5	-157.5	29.016	19936.8	28.9965
1972	7.5	162.5	37.0674	26535.7	28.8069
1972	-7.5	162.5	65.9243	8008.67	28.9809
1972	7.5	-162.5	37.8105	16425.5	28.5426
1972	-7.5	-162.5	31.2306	17078.3	29.1802
1972	7.5	167.5	47.2507	29654.4	28.7672
1972	-7.5	167.5	35.4528	2203.19	29.0562
1972	7.5	-167.5	39.4411	16110.3	28.6908
1972	-7.5	-167.5	30.7298	26191.8	29.2429
1972	7.5	172.5	45.6628	11710.3	28.7815
1972	-7.5	172.5	59.9144	2144	29.1923
1972	7.5	-172.5	41.1839	21413.9	28.8478
1972	-7.5	-172.5	36.0497	28834	29.301
1972	7.5	177.5	44.1211	25318.3	28.8202
1972	-7.5	177.5	47.959	5629.16	29.2915
1972	7.5	-177.5	40.7971	18226	28.8312
1972	-7.5	-177.5	50.0402	10611.9	29.3124
1973	12.5	112.5	69.3782	20544.7	28.3367
1973	12.5	117.5	65.1416	35011.9	28.7123
1973	12.5	127.5	77.6643	34021.3	28.6083
1973	12.5	132.5	68.2149	37889.5	28.6786
1973	-12.5	-132.5	23.972	16760.8	27.2958
1973	12.5	137.5	77.2283	9907.57	28.6272
1973	-12.5	-137.5	23.5626	17872.1	27.5432
1973	12.5	142.5	58.9675	2337.89	28.551
1973	-12.5	-142.5	5.35626	938	28.0253
1973	12.5	147.5	43.3686	1664.33	28.5403
1973	-12.5	147.5	65.7945	6422.9	27.8153
1973	-12.5	-147.5	22.3004	26953.2	28.2235
1973	12.5	152.5	43.637	8349.87	28.4123
1973	-12.5	152.5	50.4478	15835	28.0307
1973	12.5	-152.5	34.9083	802.71	26.5026
1973	-12.5	-152.5	19.9112	26650.2	28.4929
1973	12.5	157.5	28.5554	6042.98	28.3147
1973	-12.5	157.5	53.2463	22713.1	28.3728
1973	12.5	-157.5	1.59715	9660.18	26.6214
1973	-12.5	-157.5	23.993	21000.4	28.6947
1973	12.5	162.5	24.4352	3708.75	28.0203
1973	-12.5	162.5	35.4998	24584.7	28.5201
1973	12.5	-162.5	4.45598	28711.7	26.796
1973	-12.5	-162.5	25.3372	11225	28.934
1973	12.5	167.5	34.4459	6522.83	27.8493
1973	-12.5	167.5	32.4365	5756.73	28.5237
1973	12.5	-167.5	11.3832	19835.5	26.9596
1973	-12.5	-167.5	24.985	4453.42	28.9632
1973	12.5	172.5	34.5029	11956.4	27.6133
1973	-12.5	172.5	25.1491	8036.27	28.5764
1973	12.5	-172.5	14.7492	13659.1	27.1647
1973	-12.5	-172.5	25.4386	13490.7	28.8046
1973	12.5	177.5	20.4397	17376.2	27.4293
1973	-12.5	177.5	22.9257	3295.19	28.6526
1973	12.5	-177.5	15.8387	8889.22	27.2291
1973	17.5	112.5	70.2255	18703.2	27.6544
1973	17.5	117.5	80.7131	51125.8	28.0496
1973	17.5	122.5	82.1883	39633	28.3882
1973	17.5	127.5	80.7711	35686.7	28.3164
1973	17.5	132.5	72.7549	4319.84	28.3194
1973	-17.5	-132.5	10.6053	8415.85	26.7032
1973	-17.5	152.5	33.8159	4558	27.2535
1973	17.5	-152.5	1.18347	1988.02	25.5373
1973	-17.5	157.5	19.087	13198	27.324
1973	17.5	-157.5	9.3566	6272.5	25.7305
1973	-17.5	162.5	22.2969	8069	27.3697
1973	17.5	-162.5	52.1716	917.1	26.0758
1973	-17.5	167.5	34.326	1794	27.5247
1973	-17.5	172.5	24.2305	14981.2	27.5383
1973	-17.5	-172.5	24.8448	13887.1	27.586
1973	-17.5	177.5	26.7103	9823.59	27.5459
1973	2.5	122.5	91.4425	5772.43	28.992
1973	2.5	127.5	91.4425	5772.43	28.8794
1973	2.5	132.5	84.6667	23250.3	29.0903
1973	2.5	137.5	81.0632	17644.9	29.1925
1973	2.5	142.5	85.1466	20423.6	29.2644
1973	2.5	147.5	83.8838	23950.1	29.2734
1973	2.5	152.5	80.348	18484.9	29.2517
1973	2.5	-152.5	10.8	3146.67	26.768
1973	2.5	157.5	76.7722	30286.5	29.1598
1973	-2.5	157.5	88.768	23025.6	29.3572
1973	2.5	-157.5	16.1412	978.32	26.9167
1973	2.5	162.5	74.962	23494.5	28.9064
1973	-2.5	162.5	89.1341	7256.51	29.2282
1973	2.5	-162.5	43.6149	925.61	27.2129
1973	2.5	167.5	68.7458	42427	28.6513
1973	-2.5	167.5	81.2377	3583.19	29.0243
1973	2.5	-167.5	44.8834	5159.76	27.4384
1973	-2.5	-167.5	39.4219	13047.6	28.0696
1973	2.5	172.5	68.3771	9832.51	28.3756
1973	-2.5	172.5	75.7776	2204.42	28.7939
1973	2.5	-172.5	50.6358	4338.32	27.8794
1973	-2.5	-172.5	35.8988	8253.68	28.4525
1973	2.5	177.5	39.0657	2747.02	28.2942
1973	-2.5	177.5	24.9853	1475.98	28.7304
1973	2.5	-177.5	59.2209	1687.7	28.0019
1973	-2.5	-177.5	69.1943	882.67	28.5585
1973	22.5	122.5	83.7068	13420.1	26.566
1973	22.5	127.5	84.6308	20195.6	26.9184
1973	22.5	132.5	69.171	9111.91	26.9869
1973	22.5	147.5	1.27028	2997.22	27.4287
1973	22.5	152.5	5.93396	5880.8	27.4044
1973	-22.5	152.5	79.1942	1676.99	25.7843
1973	22.5	157.5	11.892	9180.41	27.2791
1973	-22.5	157.5	24.8657	16497.7	25.3728
1973	22.5	162.5	20.1469	3507.61	26.9475
1973	-22.5	162.5	5.8742	2619.5	25.0457
1973	-22.5	172.5	17.0447	16287.2	25.151
1973	-22.5	-172.5	24.985	2544.74	25.0854
1973	27.5	137.5	2.0307	15801.6	25.3386
1973	-27.5	-137.5	6.16906	9596.12	22.1867
1973	27.5	142.5	23.2942	22373.4	25.5141
1973	27.5	147.5	30.3296	11158.7	25.6785
1973	27.5	152.5	34.5154	4941.93	25.7224
1973	-27.5	152.5	32.7059	8047.71	24.461
1973	27.5	-152.5	13.006	13397	23.4769
1973	-27.5	-152.5	12.6973	12371.2	22.1056
1973	27.5	157.5	8.63513	15100.7	25.6419
1973	-27.5	157.5	31.2541	16429.7	24.1195
1973	27.5	-157.5	17.208	8892.17	23.7937
1973	-27.5	-157.5	14.981	33057.1	22.1864
1973	27.5	162.5	19.6154	4722.17	25.3301
1973	-27.5	162.5	18.9003	20785.9	23.372
1973	27.5	-162.5	13.787	4753.08	24.0733
1973	-27.5	-162.5	8.26717	15859.2	22.317
1973	27.5	167.5	5.08491	4700.83	25.2276
1973	27.5	-167.5	4.13529	1259.32	24.283
1973	-27.5	-167.5	16.722	23930.7	22.4131
1973	27.5	172.5	1.77995	5781.13	25.1348
1973	-27.5	172.5	18.3675	42908.4	23.0117
1973	-27.5	-172.5	12.7648	28531.3	22.955
1973	27.5	177.5	3.40689	2473.3	25.0056
1973	-27.5	177.5	24.0799	26593.6	22.9753
1973	32.5	137.5	23.1457	126083	22.6814
1973	32.5	142.5	29.6769	132483	22.6909
1973	32.5	147.5	6.37738	18156.6	22.5633
1973	32.5	152.5	3.59015	16850.5	22.4189
1973	-32.5	152.5	56.0143	7181.11	22.0492
1973	32.5	-152.5	2.56228	13158	20.591
1973	32.5	157.5	3.62024	33611.5	22.2306
1973	-32.5	157.5	34.3161	11369.6	21.8461
1973	32.5	-157.5	2.84002	10907	20.6094
1973	-32.5	-157.5	24.9845	2090.81	18.8728
1973	32.5	162.5	2.1444	9665.51	21.9767
1973	-32.5	162.5	22.4524	33097.2	20.7432
1973	32.5	-162.5	3.41007	9170.35	20.7894
1973	-32.5	-162.5	24.631	15003	19.0515
1973	32.5	167.5	1.6525	16740	21.8748
1973	-32.5	167.5	24.0407	34483.4	20.0932
1973	32.5	-167.5	0.390469	6181.01	21.1392
1973	32.5	172.5	0.965098	33610.2	21.777
1973	-32.5	172.5	16.5636	25558.8	19.5218
1973	32.5	-172.5	0.977736	9077.9	21.3942
1973	32.5	177.5	0.960723	25250.5	21.7203
1973	-32.5	177.5	24.0761	76180.6	19.5847
1973	37.5	142.5	32.042	120469	20.1468
1973	37.5	147.5	4.49211	1261.72	19.6287
1973	37.5	152.5	2.50743	3497.76	19.7245
1973	-37.5	152.5	5.45662	59520.2	18.8236
1973	37.5	157.5	1.44229	23449.1	19.4277
1973	-37.5	157.5	21.548	10095.5	19.1453
1973	37.5	162.5	2.85518	15121.2	19.2472
1973	37.5	167.5	1.4234	15845.5	19.1316
1973	37.5	172.5	0.731168	4385.58	19.0144
1973	-37.5	177.5	19.7768	92841.4	17.5566
1973	42.5	142.5	32.1757	114741	12.3267
1973	42.5	147.5	32.1757	119039	11.1535
1973	7.5	112.5	62.3528	15479.8	28.8588
1973	7.5	127.5	82.2493	13083.3	28.8531
1973	7.5	132.5	82.5629	29798.5	29.0271
1973	-7.5	-132.5	15.0522	16198	27.0587
1973	7.5	137.5	65.9244	10535.9	29.0607
1973	-7.5	-137.5	12.6008	6170.31	27.2971
1973	7.5	142.5	77.4731	9160.64	29.0928
1973	-7.5	-142.5	23.6968	9055.31	27.7759
1973	7.5	147.5	61.892	9638.26	29.1196
1973	-7.5	-147.5	24.908	29550	28.0499
1973	7.5	152.5	53.2245	13854.6	29.0773
1973	-7.5	152.5	94.9111	9643.61	29.0461
1973	7.5	-152.5	21.2182	20147.2	27.3766
1973	-7.5	-152.5	24.9396	26297.3	28.4177
1973	7.5	157.5	45.4727	13045.1	28.9986
1973	-7.5	157.5	86.4013	21400.9	29.2451
1973	7.5	-157.5	14.1165	20746.2	27.5308
1973	-7.5	-157.5	21.1043	20540.3	28.6257
1973	7.5	162.5	32.6654	7986.44	28.805
1973	-7.5	162.5	74.197	5350.42	29.2622
1973	7.5	-162.5	10.2223	11106.8	27.7611
1973	-7.5	-162.5	24.7653	28216.1	28.9667
1973	7.5	167.5	44.0686	11621.2	28.6227
1973	-7.5	167.5	39.5036	7215.48	29.1686
1973	7.5	-167.5	21.6918	6957.14	27.9352
1973	-7.5	-167.5	24.5022	34825.9	29.1009
1973	7.5	172.5	28.5365	10118.7	28.4156
1973	-7.5	172.5	23.2083	14887.7	29.1148
1973	7.5	-172.5	19.1774	8107.24	28.1836
1973	-7.5	-172.5	26.3418	40893.3	29.0692
1973	7.5	177.5	18.6939	10919.5	28.3689
1973	-7.5	177.5	23.8128	11394.8	29.1154
1973	7.5	-177.5	23.1091	6894.15	28.2448
1973	-7.5	-177.5	30.7043	3835.82	29.0851
1974	12.5	112.5	59.4564	20781.8	27.648
1974	12.5	117.5	60.2803	33345.2	28.045
1974	12.5	127.5	84.6286	58051.8	28.3401
1974	12.5	132.5	76.3522	75271.1	28.5418
1974	-12.5	-132.5	15.1962	22913.2	26.7338
1974	12.5	137.5	72.1354	31621.2	28.5609
1974	-12.5	-137.5	22.2245	30993	26.9357
1974	12.5	142.5	56.7945	15311.8	28.6107
1974	-12.5	-142.5	19.6881	8114.75	27.3143
1974	12.5	147.5	51.1258	12299.6	28.6599
1974	-12.5	147.5	64.7395	6814	27.1833
1974	-12.5	-147.5	15.9645	9975.59	27.501
1974	12.5	152.5	39.7067	10583.2	28.6142
1974	-12.5	152.5	45.7557	5522.17	27.7033
1974	-12.5	-152.5	15.3256	14658.5	27.7879
1974	12.5	157.5	46.8885	4781.24	28.6198
1974	-12.5	157.5	34.7689	24286.3	28.184
1974	12.5	-157.5	5.34523	815.84	26.6828
1974	-12.5	-157.5	17.6572	13740.8	27.9489
1974	12.5	162.5	28.7089	5774.19	28.4328
1974	-12.5	162.5	31.6568	17931.5	28.4886
1974	12.5	-162.5	6.96186	9610.56	27.0569
1974	-12.5	-162.5	10.5708	2345	28.0653
1974	12.5	167.5	23.8921	8045.12	28.2719
1974	-12.5	167.5	44.1569	5964.71	28.4833
1974	12.5	-167.5	13.6058	24347.7	27.295
1974	12.5	172.5	25.1785	36872.5	28.0229
1974	-12.5	172.5	27.9942	13779.5	28.5139
1974	12.5	-172.5	20.9613	27744.7	27.5867
1974	12.5	177.5	20.8561	66400	27.8128
1974	-12.5	177.5	26.5918	5674.1	28.5131
1974	12.5	-177.5	23.8258	28244.8	27.6442
1974	17.5	112.5	59.7038	13652.1	26.971
1974	17.5	117.5	69.6146	33341	27.3262
1974	17.5	122.5	79.619	44580.4	27.8749
1974	17.5	127.5	77.6571	51286.4	27.9516
1974	17.5	132.5	70.6439	9194.69	28.1694
1974	-17.5	-132.5	9.68447	29677.6	26.2862
1974	-17.5	-147.5	26.5905	9248.42	26.8179
1974	-17.5	152.5	20.1584	7106	26.624
1974	17.5	-152.5	2.80622	6328.31	25.7158
1974	-17.5	157.5	8.5328	10768.9	26.924
1974	17.5	-157.5	13.0651	17218.9	26.1031
1974	-17.5	162.5	2.84697	1313	27.1421
1974	17.5	-162.5	50.0869	1032.9	26.5385
1974	-17.5	167.5	26.59	3244.55	27.3326
1974	-17.5	172.5	27.0403	17906.6	27.5203
1974	-17.5	-172.5	26.0314	19132.3	27.4665
1974	-17.5	177.5	26.2568	11334.2	27.5682
1974	2.5	122.5	90.051	14230.7	28.7791
1974	2.5	127.5	91.3775	13426.3	28.7019
1974	2.5	132.5	84.9088	24709.4	28.8897
1974	2.5	137.5	85.4141	25482.4	29.0153
1974	2.5	142.5	68.2228	36642	29.193
1974	2.5	147.5	72.1473	28110.8	29.3328
1974	2.5	152.5	62.0776	8320.35	29.4067
1974	2.5	-152.5	35.8682	11440.6	26.1863
1974	2.5	157.5	58.0365	8145.12	29.2802
1974	-2.5	157.5	40.0662	5119.36	29.3361
1974	2.5	-157.5	46.8712	8621.34	26.3625
1974	-2.5	-157.5	26.5904	13341.2	26.8522
1974	2.5	162.5	40.2317	15741.1	28.9141
1974	-2.5	162.5	57.4157	11548.1	29.0906
1974	2.5	-162.5	38.2437	5816.38	26.7464
1974	-2.5	-162.5	26.5902	7964.87	27.1664
1974	2.5	167.5	38.282	38869.7	28.5957
1974	-2.5	167.5	30.5382	6511.65	28.8147
1974	2.5	-167.5	47.9096	6922.46	27.0171
1974	-2.5	-167.5	26.5907	21514.7	27.3676
1974	2.5	172.5	30.2868	13304.8	28.1791
1974	-2.5	172.5	24.9198	2670.95	28.4542
1974	2.5	-172.5	31.2537	6535.37	27.5403
1974	-2.5	-172.5	26.5906	31938.3	27.8475
1974	2.5	177.5	39.709	12879.1	28.0125
1974	-2.5	177.5	21.192	5766.4	28.289
1974	2.5	-177.5	34.5277	5416.36	27.6528
1974	22.5	122.5	79.6274	12531	25.9377
1974	22.5	127.5	77.153	15522.2	26.4014
1974	22.5	132.5	64.4577	11123.1	26.577
1974	22.5	147.5	32.511	8440.51	27.2694
1974	22.5	152.5	24.4882	18488.7	27.322
1974	-22.5	152.5	89.3874	3532.83	24.885
1974	22.5	157.5	13.09	11827.1	27.2006
1974	-22.5	157.5	25.1068	20292.1	24.6096
1974	22.5	162.5	28.0009	3338.68	26.994
1974	-22.5	162.5	24.7747	27522.2	24.4057
1974	-22.5	172.5	26.4231	10506.9	24.9088
1974	-22.5	-172.5	26.5906	14121.4	25.0888
1974	-22.5	177.5	26.8321	58805.5	25.0376
1974	27.5	137.5	5.33154	14889.7	24.8532
1974	-27.5	-137.5	10.4964	15874.7	22.9303
1974	27.5	142.5	21.1076	26040.8	25.0805
1974	27.5	147.5	22.5682	6873.23	25.2849
1974	27.5	152.5	14.6081	3283.75	25.4062
1974	-27.5	152.5	52.4807	18375.4	23.5504
1974	27.5	-152.5	15.7031	3498.34	24.1673
1974	-27.5	-152.5	14.0045	14164.3	22.477
1974	27.5	157.5	9.21346	16100.6	25.3279
1974	-27.5	157.5	31.0231	67475	23.2138
1974	27.5	-157.5	20.2943	2435.71	24.4064
1974	-27.5	-157.5	6.16365	3635	22.3397
1974	27.5	162.5	10.2707	5575.76	25.0632
1974	-27.5	162.5	25.1047	10764.9	22.6269
1974	27.5	-162.5	7.65892	2132.46	24.6025
1974	-27.5	-162.5	9.57684	1348	22.342
1974	27.5	167.5	5.43004	5511.23	25.0623
1974	27.5	-167.5	4.21702	3136.56	24.7152
1974	-27.5	-167.5	19.5429	18581.9	22.3351
1974	27.5	172.5	3.40946	6146.62	25.0292
1974	-27.5	172.5	17.163	1185	22.7132
1974	-27.5	-172.5	24.4003	12511.3	22.924
1974	27.5	177.5	25.5544	1099.86	25.0144
1974	-27.5	177.5	26.5907	7980.46	22.8313
1974	32.5	137.5	33.2221	111675	22.0299
1974	32.5	142.5	33.6367	127574	22.1129
1974	32.5	147.5	5.10467	26830.5	22.0599
1974	-32.5	-147.5	0	1207	19.235
1974	32.5	152.5	5.96182	25608.8	21.8588
1974	-32.5	152.5	77.5474	7254.75	21.4342
1974	32.5	-152.5	4.59827	5700.33	21.1101
1974	32.5	157.5	4.54123	34124.7	21.643
1974	-32.5	157.5	6.55388	14025.1	21.2489
1974	32.5	-157.5	1.28547	11092.8	20.9445
1974	32.5	162.5	4.94519	12180.5	21.2331
1974	-32.5	162.5	42.1398	998.44	20.3314
1974	32.5	-162.5	3.56137	6340.94	20.762
1974	-32.5	-162.5	19.5836	59830.5	19.2263
1974	32.5	167.5	2.74321	10208.8	21.0742
1974	-32.5	167.5	20.6052	5695.51	19.8199
1974	32.5	-167.5	1.8792	4502.17	20.9016
1974	32.5	172.5	2.475	21261.8	20.9922
1974	-32.5	172.5	20.7824	32354.3	19.5357
1974	32.5	-172.5	3.11038	3424.71	20.8889
1974	32.5	177.5	3.86971	12811.3	20.9813
1974	-32.5	177.5	24.5228	25427.6	19.6446
1974	37.5	142.5	37.0278	111040	19.2691
1974	37.5	147.5	3.00073	2804.15	18.9189
1974	37.5	152.5	1.60739	10925.3	19.0915
1974	-37.5	152.5	9.86715	52333.3	18.522
1974	37.5	157.5	2.54729	44020.8	18.804
1974	-37.5	157.5	22.4811	12875.5	18.8293
1974	37.5	162.5	2.09559	31055.3	18.5944
1974	37.5	167.5	3.42507	20169.7	18.4145
1974	37.5	172.5	3.53603	2949.98	18.2194
1974	-37.5	177.5	21.5947	201621	17.9795
1974	42.5	142.5	37.064	109321	11.567
1974	42.5	147.5	37.064	110316	10.5007
1974	7.5	112.5	60.3094	8578.82	28.3531
1974	7.5	122.5	91.3754	2948.53	28.627
1974	7.5	127.5	83.2838	18792.8	28.6489
1974	7.5	132.5	73.5299	40286.3	28.7933
1974	-7.5	-132.5	9.86336	33891.9	26.5639
1974	7.5	137.5	75.4842	25889.3	28.8572
1974	-7.5	-137.5	14.7193	27364.2	26.7106
1974	7.5	142.5	42.262	24005.6	29.023
1974	-7.5	-142.5	22.4317	21401	27.1331
1974	7.5	147.5	48.5138	11061.9	29.1364
1974	-7.5	-147.5	26.5907	5609.55	27.4158
1974	7.5	152.5	47.8379	8829.66	29.1895
1974	7.5	-152.5	19.331	25464.3	26.9742
1974	-7.5	-152.5	24.2954	6526.41	27.7576
1974	7.5	157.5	50.2124	9521.13	29.1594
1974	-7.5	157.5	76.2738	8602.39	29.1683
1974	7.5	-157.5	15.6042	13964.3	27.1326
1974	7.5	162.5	50.8188	11403.6	28.9849
1974	-7.5	162.5	52.557	10879.6	29.1548
1974	7.5	-162.5	26.4544	13767.5	27.4563
1974	-7.5	-162.5	26.5851	24957.3	28.2416
1974	7.5	167.5	43.9767	23333.9	28.7915
1974	-7.5	167.5	47.6781	6236.06	29.0444
1974	7.5	-167.5	24.9634	10787.1	27.6926
1974	-7.5	-167.5	26.2399	28412.8	28.3906
1974	7.5	172.5	41.5071	5647.12	28.5123
1974	-7.5	172.5	34.5676	12958.9	28.8711
1974	7.5	-172.5	34.724	4863.68	28.1033
1974	-7.5	-172.5	26.9877	22880.8	28.5244
1974	7.5	177.5	30.2342	17723.7	28.4025
1974	-7.5	177.5	27.0423	11303.9	28.791
1974	7.5	-177.5	28.6635	2787.19	28.1869
1974	-7.5	-177.5	23.8861	2409	28.608
1975	12.5	112.5	61.8753	28454.8	28.0282
1975	12.5	117.5	69.252	56505.5	28.4031
1975	12.5	127.5	80.3864	83272.9	28.5486
1975	12.5	132.5	76.5039	76933.1	28.6124
1975	-12.5	-132.5	12.2754	20811.6	26.8465
1975	12.5	137.5	77.1015	25976.8	28.5909
1975	-12.5	-137.5	23.7004	10738.1	27.0956
1975	12.5	142.5	68.6643	21895.1	28.6353
1975	-12.5	-142.5	28.3089	5789.68	27.5047
1975	12.5	147.5	65.0675	12637.7	28.6452
1975	-12.5	-147.5	23.498	13173	27.7129
1975	12.5	152.5	53.719	12244.5	28.4861
1975	-12.5	152.5	80.3426	919.95	27.745
1975	-12.5	-152.5	12.3935	11504.6	27.9096
1975	12.5	157.5	22.8457	5005.38	28.3544
1975	-12.5	157.5	11.9193	879.82	28.1194
1975	12.5	-157.5	5.05024	11563.4	26.2033
1975	-12.5	-157.5	7.34331	25896.9	28.0926
1975	12.5	162.5	7.64344	4262.94	28.0263
1975	-12.5	162.5	53.6165	2818	28.3439
1975	12.5	-162.5	6.25722	13394.3	26.5295
1975	-12.5	-162.5	7.26444	8851.34	28.2931
1975	12.5	167.5	37.1167	6331.25	27.8258
1975	-12.5	167.5	51.8954	2539.2	28.36
1975	12.5	-167.5	10.0709	15699.2	26.7157
1975	-12.5	-167.5	3.68454	11195	28.3331
1975	12.5	172.5	25.1432	28371.6	27.5619
1975	-12.5	172.5	25.3895	1673.2	28.4165
1975	12.5	-172.5	13.0091	19131.9	27.0656
1975	-12.5	-172.5	6.33031	5216	28.4654
1975	12.5	177.5	15.7024	49947.1	27.3597
1975	-12.5	177.5	45.081	1514.54	28.4533
1975	12.5	-177.5	13.7499	28230	27.1286
1975	17.5	112.5	67.5223	21872.6	27.3882
1975	17.5	117.5	71.1896	68292.6	27.7778
1975	17.5	122.5	77.0136	121081	28.2288
1975	17.5	127.5	77.0682	48474.4	28.2386
1975	17.5	132.5	63.9651	6105.54	28.2884
1975	-17.5	-132.5	2.05297	11130.7	26.3558
1975	-17.5	152.5	15.946	2568.04	26.7819
1975	17.5	-152.5	15.3234	1078.53	25.0488
1975	-17.5	157.5	38.315	7380.57	26.9942
1975	17.5	-157.5	1.56987	2365.18	25.3808
1975	-17.5	162.5	9.43082	962.82	27.1115
1975	17.5	-162.5	23.57	3954.42	25.9456
1975	-17.5	172.5	27.1573	4568	27.448
1975	-17.5	-172.5	15.5453	2239	27.3912
1975	2.5	122.5	81.0969	26400.3	28.8944
1975	2.5	127.5	76.4189	18672.8	28.818
1975	2.5	132.5	77.9955	23566.3	29.032
1975	2.5	137.5	83.8455	19253.1	29.1421
1975	2.5	142.5	78.8996	30672.8	29.27
1975	2.5	147.5	69.9892	12803.3	29.3357
1975	2.5	152.5	51.6687	5406.25	29.2652
1975	2.5	-152.5	27.5345	9855.13	25.9048
1975	-2.5	-152.5	15.5901	31013.6	26.6129
1975	2.5	157.5	39.2047	12266.5	29.0513
1975	-2.5	157.5	86.8187	12601.8	29.1674
1975	2.5	-157.5	25.51	3282.9	26.0631
1975	-2.5	-157.5	17.0161	22620.5	26.7908
1975	2.5	162.5	41.1689	27724.9	28.6196
1975	-2.5	162.5	69.8717	13271.9	28.9081
1975	2.5	-162.5	47.7807	4229.1	26.4903
1975	-2.5	-162.5	18.0864	49424.8	27.2253
1975	2.5	167.5	36.356	22979.5	28.3209
1975	-2.5	167.5	49.1928	8047.9	28.6785
1975	2.5	-167.5	8.52776	6921.01	26.8045
1975	-2.5	-167.5	24.1678	32466.8	27.4653
1975	2.5	172.5	51.9551	12676.4	27.9892
1975	-2.5	172.5	36.359	4225.33	28.416
1975	2.5	-172.5	6.62687	1984.86	27.4081
1975	-2.5	-172.5	47.2287	16957.5	27.9992
1975	2.5	177.5	36.8798	15882.8	27.9048
1975	-2.5	177.5	56.4593	5038.35	28.3275
1975	2.5	-177.5	39.8663	8483.1	27.5481
1975	-2.5	-177.5	34.4704	12110.6	28.1214
1975	22.5	122.5	76.8068	17840.2	26.3936
1975	22.5	127.5	69.7876	23873.6	26.7892
1975	22.5	132.5	64.5767	12892.4	26.7766
1975	22.5	147.5	17.3661	5418	27.2726
1975	22.5	152.5	16.7697	6605.53	27.1982
1975	-22.5	152.5	73.1585	2537.98	25.1226
1975	22.5	157.5	8.94222	19611.3	27.0609
1975	-22.5	157.5	28.6826	9410.21	24.8318
1975	22.5	162.5	6.76965	15089.9	26.9056
1975	-22.5	162.5	14.4908	4010.91	24.5935
1975	-22.5	-172.5	9.5456	1106	24.8938
1975	-22.5	177.5	4.16367	2452	24.975
1975	27.5	137.5	4.29744	4894.39	24.9173
1975	-27.5	-137.5	1.64645	3763	22.4831
1975	27.5	142.5	11.343	35129.2	25.273
1975	27.5	147.5	16.6867	18961.2	25.4118
1975	27.5	152.5	13.5222	15628.4	25.4733
1975	-27.5	152.5	43.7259	5558.49	23.7392
1975	27.5	-152.5	38.003	1359.18	23.7247
1975	27.5	157.5	10.6648	18498.5	25.4256
1975	-27.5	157.5	13.7963	22535	23.4321
1975	27.5	-157.5	20.6724	2455.25	24.1289
1975	27.5	162.5	11.5972	11514	25.2847
1975	-27.5	162.5	24.4205	11022.1	22.8249
1975	27.5	-162.5	12.0863	1171.71	24.6323
1975	-27.5	-162.5	5.09046	3817	22.0011
1975	27.5	167.5	4.30151	6064.85	25.2708
1975	27.5	-167.5	9.57788	3609.62	24.8127
1975	-27.5	-167.5	5.85788	8077	22.0257
1975	27.5	172.5	4.08925	2754.3	25.1469
1975	-27.5	172.5	3.40292	5229	22.7506
1975	-27.5	-172.5	7.30059	8438	22.6883
1975	-27.5	177.5	9.1942	2106	22.7743
1975	32.5	137.5	48.7391	346324	22.2872
1975	32.5	142.5	47.0772	370927	22.3113
1975	32.5	147.5	6.71743	26609	22.2217
1975	32.5	152.5	5.75008	35858	22.1625
1975	-32.5	152.5	56.8458	10345.2	21.0823
1975	32.5	-152.5	5.42513	4535.46	21.6077
1975	32.5	157.5	3.41636	48300.1	22.0332
1975	-32.5	157.5	34.4306	1459.75	21.1775
1975	32.5	-157.5	3.26653	1812.4	21.5334
1975	-32.5	-157.5	0	1548	18.5253
1975	32.5	162.5	2.28004	8428.86	21.7743
1975	-32.5	162.5	0.905455	5651	20.3025
1975	32.5	-162.5	7.66381	2613.23	21.3578
1975	-32.5	-162.5	0	1387	18.7653
1975	32.5	167.5	1.54958	20027.3	21.5771
1975	-32.5	167.5	0.918773	3673.4	19.7575
1975	32.5	-167.5	8.26436	5410.83	21.2515
1975	32.5	172.5	1.78877	25117.4	21.3076
1975	-32.5	172.5	18.6977	4509.93	19.3933
1975	32.5	-172.5	9.63627	3831.65	21.0442
1975	32.5	177.5	2.07275	5531.05	21.1733
1975	37.5	142.5	49.8569	346296	19.5318
1975	37.5	152.5	5.21642	9116.92	19.313
1975	-37.5	152.5	6.14987	15045.6	18.0374
1975	37.5	157.5	1.38797	32256.5	19.0866
1975	-37.5	157.5	8.54454	3747.29	18.5876
1975	37.5	162.5	1.21594	20972.6	18.9423
1975	37.5	167.5	1.06367	5709.84	18.6587
1975	37.5	172.5	0	1105.52	18.3194
1975	-37.5	177.5	13.8051	33007.9	17.7077
1975	42.5	142.5	49.8569	348637	11.7407
1975	42.5	147.5	49.8562	350911	10.6356
1975	7.5	112.5	66.7919	10961.3	28.5993
1975	7.5	122.5	87.9677	8766.28	28.756
1975	7.5	127.5	75.0535	44272.4	28.7648
1975	7.5	132.5	75.7421	62983.5	28.9202
1975	-7.5	-132.5	19.5965	33753.4	26.6546
1975	7.5	137.5	80.2321	19798.8	28.9725
1975	-7.5	-137.5	21.1784	24983.3	26.8744
1975	7.5	142.5	71.1209	35080.7	29.1182
1975	-7.5	-142.5	23.7634	35850.9	27.3094
1975	7.5	147.5	53.2448	18452	29.1827
1975	-7.5	-147.5	22.9927	23013.5	27.5475
1975	7.5	152.5	49.191	17683.5	29.1156
1975	-7.5	152.5	91.5484	1307.93	28.8877
1975	7.5	-152.5	16.8501	9282.8	26.6611
1975	-7.5	-152.5	19.7096	21040.9	27.8557
1975	7.5	157.5	48.5062	22316.7	28.9792
1975	-7.5	157.5	79.894	12940	29.044
1975	7.5	-157.5	20.0356	11272	26.8333
1975	-7.5	-157.5	23.9176	25449.6	28.0537
1975	7.5	162.5	36.8248	17433.5	28.6707
1975	-7.5	162.5	61.9284	2909.38	28.9818
1975	7.5	-162.5	44.5803	14234.1	27.1583
1975	-7.5	-162.5	23.1642	16131.9	28.4232
1975	7.5	167.5	33.2757	19824.9	28.4419
1975	-7.5	167.5	42.0037	2235.94	28.8849
1975	7.5	-167.5	8.06234	3348.09	27.3716
1975	-7.5	-167.5	23.0884	22942.6	28.6206
1975	7.5	172.5	40.04	13298.5	28.1945
1975	-7.5	172.5	27.5616	4356.59	28.8113
1975	7.5	-172.5	13.93	2941.24	27.8375
1975	-7.5	-172.5	32.0211	17401.6	28.6323
1975	7.5	177.5	25.663	18608.9	28.1144
1975	-7.5	177.5	40.6132	9437.69	28.7937
1975	7.5	-177.5	35.145	43397.1	27.9169
1975	-7.5	-177.5	38.6957	15890.6	28.6974
1976	12.5	112.5	68.6462	46673.8	27.7681
1976	12.5	117.5	71.6087	47172.1	28.1648
1976	12.5	127.5	82.3737	38445.5	28.3062
1976	12.5	132.5	80.5623	48408.1	28.4219
1976	-12.5	-132.5	9.81549	18128.3	27.176
1976	12.5	137.5	78.3633	41864.6	28.4239
1976	-12.5	-137.5	21.7107	15222.5	27.3694
1976	12.5	142.5	66.8711	23359.6	28.4774
1976	-12.5	-142.5	24.5536	25267.1	27.7613
1976	12.5	147.5	65.518	5407.55	28.4992
1976	-12.5	147.5	82.1726	2330.66	27.0547
1976	-12.5	-147.5	15.8339	17584.6	27.9374
1976	12.5	152.5	42.1366	5573.09	28.3632
1976	-12.5	152.5	34.7903	10399.8	27.5629
1976	-12.5	-152.5	20.0337	17151.4	28.0633
1976	12.5	157.5	45.3502	7297.58	28.2615
1976	-12.5	157.5	32.156	10913.3	27.9824
1976	12.5	-157.5	3.76598	12773.3	26.6237
1976	-12.5	-157.5	9.76057	22381.8	28.1107
1976	12.5	162.5	47.6746	3040.96	28.0543
1976	-12.5	162.5	36.5188	3289.8	28.1944
1976	12.5	-162.5	6.54993	25314.8	26.8303
1976	-12.5	-162.5	6.22618	18395.2	28.2342
1976	12.5	167.5	31.2865	5271.62	27.9083
1976	-12.5	167.5	22.473	2096	28.2189
1976	12.5	-167.5	9.97663	16979.3	26.9107
1976	-12.5	-167.5	11.3883	5152.63	28.2987
1976	12.5	172.5	40.7611	18633.4	27.679
1976	-12.5	172.5	34.5027	5652	28.3096
1976	12.5	-172.5	12.3354	10088.4	27.2142
1976	-12.5	-172.5	8.0328	7971.09	28.4779
1976	12.5	177.5	30.1815	32552.6	27.5088
1976	-12.5	177.5	27.7337	2441.24	28.391
1976	12.5	-177.5	13.4045	3794.28	27.2731
1976	17.5	112.5	73.309	17069.6	26.9964
1976	17.5	117.5	79.3937	47192.2	27.3643
1976	17.5	122.5	84.9979	46625.9	27.9208
1976	17.5	127.5	84.8696	42847.7	27.8845
1976	17.5	132.5	83.9156	2378.41	28.0339
1976	-17.5	-132.5	7.5736	5159.04	26.4308
1976	-17.5	-147.5	15.2207	7955.24	27.0087
1976	-17.5	152.5	24.8863	6033.22	26.587
1976	17.5	-152.5	1.91031	825.05	25.4606
1976	-17.5	157.5	13.1949	4788.76	26.8048
1976	17.5	-157.5	7.62641	11898	25.7284
1976	-17.5	167.5	34.6825	4632	27.0273
1976	-17.5	172.5	16.776	10234.7	27.145
1976	-17.5	-172.5	12.7659	10120.7	27.2446
1976	-17.5	177.5	21.0014	5225.65	27.2069
1976	-17.5	-177.5	20.9769	14594.5	27.2117
1976	2.5	122.5	81.8469	9366.38	28.8107
1976	2.5	127.5	91.4425	7671.38	28.5812
1976	2.5	132.5	83.5147	33506.4	28.709
1976	2.5	137.5	83.1406	24723.8	28.8341
1976	2.5	142.5	68.5227	30549.7	29.0049
1976	2.5	147.5	72.3787	20052.1	29.0958
1976	2.5	152.5	63.4824	7530.06	29.1731
1976	2.5	-152.5	31.4929	21954.5	26.9404
1976	-2.5	-152.5	37.409	25685.1	27.4194
1976	2.5	157.5	65.1459	29656.6	29.1261
1976	-2.5	157.5	74.3835	15582.2	29.1382
1976	2.5	-157.5	38.9773	37652	27.1098
1976	-2.5	-157.5	34.6465	28217.5	27.6496
1976	2.5	162.5	61.6859	29036.8	28.9577
1976	-2.5	162.5	66.2197	8999.84	29.0987
1976	2.5	-162.5	47.4653	27033.2	27.5561
1976	-2.5	-162.5	38.4812	23075.1	27.9747
1976	2.5	167.5	51.9436	47197	28.794
1976	-2.5	167.5	59.2329	16897.2	29.0217
1976	2.5	-167.5	52.4702	19828	27.7929
1976	-2.5	-167.5	42.7594	16379.2	28.1336
1976	2.5	172.5	58.9209	16164.7	28.6611
1976	-2.5	172.5	56.4645	15907.6	28.901
1976	2.5	-172.5	59.0115	16730.2	28.1819
1976	-2.5	-172.5	60.9393	21849	28.455
1976	2.5	177.5	50.6352	16979.7	28.6356
1976	-2.5	177.5	54.9857	10168.4	28.8281
1976	2.5	-177.5	59.8945	17667.6	28.3051
1976	-2.5	-177.5	61.6416	12394.2	28.5733
1976	22.5	122.5	84.9977	10215	25.9313
1976	22.5	127.5	85.4467	12142.9	26.2573
1976	22.5	132.5	65.7861	6484.98	26.4932
1976	22.5	147.5	22.6418	4999.32	27.2257
1976	22.5	152.5	17.9362	8704.81	27.1344
1976	22.5	157.5	24.3308	12029.2	27.0008
1976	-22.5	157.5	12.9174	1258.09	24.5785
1976	22.5	162.5	9.99068	7793.64	26.7654
1976	-22.5	162.5	3.55838	2173.73	24.3239
1976	-22.5	172.5	17.3004	5875.89	24.4767
1976	-22.5	-172.5	18.4795	4918.85	24.5321
1976	-22.5	177.5	17.0207	6473.21	24.5301
1976	27.5	137.5	18.7203	7161.39	24.7969
1976	27.5	142.5	10.7101	35187	25.1931
1976	27.5	147.5	11.3362	11583.6	25.4226
1976	27.5	152.5	9.8255	18594.3	25.4695
1976	-27.5	152.5	28.4883	11270.8	23.4819
1976	27.5	-152.5	11.9368	817.47	23.5894
1976	-27.5	-152.5	3.48751	6441.98	22.0252
1976	27.5	157.5	10.3966	36057.3	25.3878
1976	-27.5	157.5	14.4772	25765.8	23.1777
1976	27.5	-157.5	24.7952	6517.51	23.9183
1976	-27.5	-157.5	71.1621	3790.6	21.877
1976	27.5	162.5	7.56648	9933.76	25.1438
1976	-27.5	162.5	1.75489	1100.92	22.5171
1976	27.5	-162.5	8.24814	3946.93	24.3122
1976	-27.5	-162.5	5.23981	6770.63	21.7854
1976	27.5	167.5	6.33343	18108.8	25.0598
1976	27.5	-167.5	10.7597	4580.27	24.4956
1976	-27.5	-167.5	3.56519	14503.1	21.7281
1976	27.5	172.5	3.50816	7237.92	24.9052
1976	-27.5	172.5	1.08242	11779.8	22.2584
1976	-27.5	-172.5	10.9496	9841.25	22.2504
1976	27.5	177.5	6.05162	7687.32	24.7763
1976	-27.5	177.5	13.4445	14881.3	22.2996
1976	32.5	137.5	51.5758	355283	22.0793
1976	32.5	142.5	48.8714	371676	22.1032
1976	32.5	147.5	3.78595	21269.3	22.0347
1976	32.5	152.5	3.01694	53496.4	21.9701
1976	-32.5	152.5	61.9163	2458.85	20.8783
1976	32.5	-152.5	7.45239	15560.5	21.0704
1976	32.5	157.5	2.3708	82528.3	21.6987
1976	-32.5	157.5	13.2454	10761.1	20.9996
1976	32.5	-157.5	2.9069	20722.6	20.9971
1976	-32.5	-157.5	0	1583	18.509
1976	32.5	162.5	2.02198	26923.6	21.4804
1976	-32.5	162.5	3.51401	3539.89	19.9799
1976	32.5	-162.5	3.20751	17452.6	21.0304
1976	32.5	167.5	3.19915	16483	21.3398
1976	-32.5	167.5	49.2608	1464.47	19.3335
1976	32.5	-167.5	3.77122	11433.3	21.1367
1976	32.5	172.5	2.14775	26582.7	21.2434
1976	-32.5	172.5	16.5688	6625.96	18.9076
1976	32.5	-172.5	4.26824	5479.68	21.1242
1976	32.5	177.5	2.5372	31412.4	21.1946
1976	37.5	142.5	51.8874	357954	19.03
1976	37.5	147.5	1.09308	3927.56	18.3806
1976	37.5	152.5	0.576219	3726.35	18.8602
1976	-37.5	152.5	3.65346	4893.58	17.9965
1976	37.5	157.5	0.825516	24201	18.6241
1976	-37.5	157.5	15.9611	3249.22	18.4106
1976	37.5	162.5	1.74928	26761.1	18.5004
1976	37.5	167.5	0.363668	2737.01	18.4102
1976	37.5	177.5	0.187864	1171.13	18.107
1976	-37.5	177.5	2.01077	63609	17.1684
1976	42.5	142.5	51.8841	357688	10.9103
1976	42.5	147.5	51.8841	367299	9.65602
1976	7.5	112.5	74.2459	13540.4	28.4377
1976	7.5	122.5	86.3051	3479.49	28.6699
1976	7.5	127.5	82.0557	24242	28.6002
1976	7.5	132.5	83.7246	39126.7	28.6107
1976	-7.5	-132.5	15.3711	28632	27.1224
1976	7.5	137.5	79.3932	21366.9	28.6603
1976	-7.5	-137.5	18.7521	20547.8	27.3459
1976	7.5	142.5	73.8885	9562.27	28.809
1976	-7.5	-142.5	46.9143	6330.89	27.8019
1976	7.5	147.5	63.6671	6005.02	28.9126
1976	-7.5	-147.5	22.3576	13356.3	28.0458
1976	7.5	152.5	55.8643	9430.1	28.9687
1976	-7.5	152.5	87.3258	1888.46	28.7731
1976	7.5	-152.5	23.3361	21345.5	27.4297
1976	-7.5	-152.5	30.8543	12743.1	28.3214
1976	7.5	157.5	49.5907	14802.5	28.9037
1976	-7.5	157.5	68.6128	4832.44	28.9638
1976	7.5	-157.5	20.2178	15890.2	27.57
1976	-7.5	-157.5	26.719	9811.25	28.4432
1976	7.5	162.5	50.0172	15122.6	28.7787
1976	-7.5	162.5	64.9877	8651.69	29.0133
1976	7.5	-162.5	26.1176	9906.65	27.825
1976	-7.5	-162.5	40.5055	12051	28.6025
1976	7.5	167.5	46.1421	14197.4	28.6966
1976	-7.5	167.5	49.1517	18556.3	28.9969
1976	7.5	-167.5	56.0528	8794.97	27.9556
1976	-7.5	-167.5	30.5221	12954.7	28.7535
1976	7.5	172.5	35.3105	3917.38	28.5993
1976	-7.5	172.5	53.0052	21024.1	29.0004
1976	7.5	-172.5	46.0973	11905.1	28.2608
1976	-7.5	-172.5	49.6724	14299	28.8294
1976	7.5	177.5	34.5563	6322.11	28.5667
1976	-7.5	177.5	45.74	5293.21	29.0144
1976	7.5	-177.5	45.8418	9538.41	28.3487
1976	-7.5	-177.5	36.8028	11857.7	28.8987
1977	12.5	112.5	68.7094	31032.5	27.8444
1977	12.5	117.5	72.2464	48170.3	28.2966
1977	12.5	127.5	83.9789	44328.8	28.495
1977	12.5	132.5	73.807	31350.6	28.6009
1977	-12.5	-132.5	12.4511	21381.4	27.6402
1977	12.5	137.5	70.9711	38848.5	28.5619
1977	-12.5	-137.5	15.1733	13043.9	27.8399
1977	12.5	142.5	69.4772	36917.3	28.5594
1977	-12.5	-142.5	13.0599	12643.9	28.215
1977	12.5	147.5	67.443	33630.9	28.5462
1977	-12.5	147.5	14.8702	1663.78	26.9894
1977	-12.5	-147.5	20.2556	19689	28.439
1977	12.5	152.5	66.6712	31473.4	28.4199
1977	-12.5	152.5	17.2482	11738	27.3247
1977	12.5	-152.5	12.5005	1687.98	26.7375
1977	-12.5	-152.5	21.4004	20183.6	28.4747
1977	12.5	157.5	58.3627	15281.1	28.3136
1977	-12.5	157.5	28.8076	26034.7	27.7842
1977	12.5	-157.5	5.61388	8730.64	26.8647
1977	-12.5	-157.5	14.119	22134.9	28.5064
1977	12.5	162.5	2.44705	976.8	28.1131
1977	-12.5	162.5	20.6239	22353.5	28.0293
1977	12.5	-162.5	2.08551	5003.63	27.0465
1977	-12.5	-162.5	15.0014	10661.3	28.5921
1977	12.5	167.5	17.0343	3332.04	27.9881
1977	-12.5	167.5	32.2653	5944.6	28.0432
1977	12.5	-167.5	12.0136	15491.8	27.1698
1977	-12.5	-167.5	16.3632	4188.27	28.6476
1977	12.5	172.5	29.1803	7542.65	27.8252
1977	12.5	-172.5	14.1676	9299.8	27.4061
1977	-12.5	-172.5	31.3762	6803.49	28.5792
1977	12.5	177.5	20.5641	12679.6	27.7051
1977	-12.5	177.5	64.3038	1424.79	28.3094
1977	12.5	-177.5	17.1781	7264.73	27.4732
1977	17.5	112.5	84.1795	22626.1	27.2069
1977	17.5	117.5	89.1964	71739.4	27.6447
1977	17.5	122.5	90.7115	34715.8	28.1408
1977	17.5	127.5	91.6135	30426.5	28.1873
1977	17.5	132.5	91.2696	925.54	28.3224
1977	-17.5	-132.5	5.13145	21504.2	26.7228
1977	-17.5	-147.5	9.04667	1616.21	27.0397
1977	-17.5	152.5	7.48063	5028.75	26.4453
1977	17.5	-152.5	1.01971	5343.69	25.7302
1977	-17.5	157.5	6.83871	7059	26.6627
1977	17.5	-157.5	3.86464	7943.06	25.983
1977	-17.5	162.5	13.0641	3205	26.7053
1977	17.5	-162.5	11.9501	4602.1	26.3578
1977	-17.5	167.5	29.9402	1001	26.7649
1977	-17.5	172.5	9.43203	7678.88	26.7549
1977	-17.5	-172.5	21.3811	1287.62	27.0287
1977	-17.5	-177.5	25.4607	1926.56	26.9458
1977	2.5	122.5	91.3719	16160.9	28.8859
1977	2.5	127.5	91.3719	16160.9	28.7194
1977	2.5	132.5	86.0197	22321.2	28.7616
1977	2.5	137.5	67.6548	18480.3	28.8592
1977	2.5	142.5	77.6581	46017.4	29.032
1977	2.5	147.5	77.3752	25621.5	29.1544
1977	2.5	152.5	78.2283	32479.7	29.2719
1977	2.5	-152.5	20.1962	27179	27.8052
1977	-2.5	-152.5	22.349	7826.32	28.1947
1977	2.5	157.5	74.4718	35343.7	29.3037
1977	-2.5	157.5	75.5109	43295.1	29.3296
1977	2.5	-157.5	21.3157	14551.9	28.0383
1977	-2.5	-157.5	42.1411	5806.54	28.3929
1977	2.5	162.5	70.9491	19543.9	29.2744
1977	-2.5	162.5	77.3539	21955.1	29.4254
1977	2.5	-162.5	28.9542	8349.61	28.3674
1977	-2.5	-162.5	39.6442	3204.23	28.735
1977	2.5	167.5	68.0552	33201.5	29.1607
1977	-2.5	167.5	75.4004	24889.4	29.4065
1977	2.5	-167.5	48.5187	8720.44	28.5805
1977	-2.5	-167.5	50.2695	4396.28	28.9167
1977	2.5	172.5	74.7509	14817.6	29.0654
1977	-2.5	172.5	77.2118	19793.8	29.3529
1977	2.5	-172.5	46.4342	15969.8	28.8347
1977	-2.5	-172.5	59.6998	28455.4	29.0963
1977	2.5	177.5	67.4121	23540.4	29.0807
1977	-2.5	177.5	73.9663	25020.6	29.3172
1977	2.5	-177.5	57.7851	24410.5	28.9112
1977	-2.5	-177.5	65.442	36536.5	29.1617
1977	22.5	122.5	91.806	21055.5	26.3105
1977	22.5	127.5	89.7516	29396.5	26.7222
1977	22.5	132.5	72.3675	10716.9	26.9563
1977	22.5	152.5	19.2489	5720.55	27.124
1977	22.5	157.5	11.4951	11014.6	26.9618
1977	-22.5	157.5	12.0989	5415.85	24.6679
1977	22.5	162.5	6.78547	12903.1	26.722
1977	-22.5	162.5	2.1153	1176.92	24.1744
1977	-22.5	172.5	5.86668	1233.56	24.0822
1977	-22.5	-172.5	41.5393	1092.34	24.0121
1977	-22.5	177.5	11.7766	2931.18	24.0225
1977	27.5	137.5	4.37606	11002.1	25.1142
1977	-27.5	-137.5	2.6222	7230.23	21.7231
1977	27.5	142.5	9.93853	55341.9	25.2353
1977	27.5	147.5	5.32873	20037.5	25.2904
1977	27.5	152.5	8.52187	17783.9	25.1753
1977	27.5	-152.5	4.79038	8617.37	23.7447
1977	-27.5	-152.5	4.69709	3263.74	21.4959
1977	27.5	157.5	9.19864	56747.2	25.0756
1977	-27.5	157.5	2.43892	19519.5	23.3581
1977	27.5	-157.5	15.8853	8029.55	24.0502
1977	-27.5	-157.5	3.84672	11424.8	21.472
1977	27.5	162.5	6.66172	37745.5	24.9389
1977	-27.5	162.5	1.65789	6383.87	22.4533
1977	27.5	-162.5	11.6443	2978.48	24.3093
1977	-27.5	-162.5	2.00982	7794.78	21.4322
1977	27.5	167.5	5.65423	29812.1	24.8422
1977	27.5	-167.5	6.32816	4955.37	24.3738
1977	-27.5	-167.5	3.32852	13754.1	21.4311
1977	27.5	172.5	4.81673	6131.88	24.6226
1977	-27.5	172.5	1.41054	4054.09	21.8715
1977	-27.5	-172.5	2.91739	12434.5	21.8785
1977	27.5	177.5	4.57366	6834.58	24.5177
1977	-27.5	177.5	1.35297	7836.86	21.8376
1977	32.5	137.5	48.639	394156	22.3519
1977	32.5	142.5	46.4677	426813	22.3119
1977	32.5	147.5	2.09471	33900.6	22.1031
1977	-32.5	-147.5	0.391627	2999.78	18.3685
1977	32.5	152.5	3.13388	43526.5	21.8526
1977	32.5	-152.5	2.73511	16515	21.0167
1977	32.5	157.5	3.69302	39875.9	21.5528
1977	32.5	-157.5	2.79093	17942.3	20.8911
1977	-32.5	-157.5	1.21679	1431.73	18.4517
1977	32.5	162.5	1.49579	16612.1	21.2654
1977	32.5	-162.5	3.0622	9088.38	20.5819
1977	-32.5	-162.5	2.45777	3397.84	18.4931
1977	32.5	167.5	1.17071	15870.2	21.0831
1977	-32.5	167.5	1.157	7882	19.0837
1977	32.5	-167.5	3.56466	2856.09	20.4694
1977	32.5	172.5	0.859936	16330	20.7647
1977	-32.5	172.5	4.49525	11928.4	18.6147
1977	32.5	177.5	1.43544	6716.28	20.5774
1977	-32.5	177.5	1.76835	20311.6	18.6683
1977	37.5	142.5	53.0804	388772	19.8383
1977	37.5	147.5	1.45705	8771.62	19.3229
1977	37.5	152.5	3.84644	9182.59	19.3161
1977	-37.5	152.5	0.539491	14537.7	18.0046
1977	37.5	157.5	3.34627	24590.2	18.9278
1977	-37.5	157.5	5.75417	1416.95	18.3618
1977	37.5	162.5	1.90833	15893.1	18.6045
1977	37.5	167.5	0.743576	934.92	18.4063
1977	-37.5	177.5	1.39046	33425.7	16.9189
1977	42.5	142.5	53.2173	386704	11.7394
1977	42.5	147.5	53.2164	392981	10.8506
1977	7.5	112.5	91.8064	7212.63	28.3846
1977	7.5	122.5	89.0219	10036.1	28.7219
1977	7.5	127.5	87.9009	43192.7	28.7264
1977	7.5	132.5	90.692	51582.5	28.7278
1977	-7.5	-132.5	17.4583	52778.9	27.5724
1977	7.5	137.5	70.4968	6080.12	28.7606
1977	-7.5	-137.5	22.1712	28155.9	27.833
1977	7.5	142.5	70.0741	13464.2	28.9026
1977	-7.5	-142.5	27.722	4430.44	28.2585
1977	7.5	147.5	66.4146	10020.6	28.9691
1977	-7.5	-147.5	16.8429	12758.6	28.5338
1977	7.5	152.5	63.9365	27928.9	28.9973
1977	-7.5	152.5	86.5839	929.63	28.6357
1977	7.5	-152.5	13.702	27534.2	28.0119
1977	-7.5	-152.5	23.543	17667.4	28.821
1977	7.5	157.5	52.1065	27443.1	28.9753
1977	-7.5	157.5	67.978	12028.3	28.9218
1977	7.5	-157.5	14.5125	16066.5	28.1369
1977	-7.5	-157.5	32.104	18271.1	28.9953
1977	7.5	162.5	36.4417	15261.9	28.8897
1977	-7.5	162.5	55.9137	11717	29.0938
1977	7.5	-162.5	19.301	11188.7	28.2832
1977	-7.5	-162.5	19.188	13353.9	29.1126
1977	7.5	167.5	39.9606	8464.32	28.8045
1977	-7.5	167.5	52.6653	20998.4	29.1358
1977	7.5	-167.5	20.9609	15959.9	28.3989
1977	-7.5	-167.5	22.2433	20728.9	29.142
1977	7.5	172.5	40.8849	7075.95	28.7348
1977	-7.5	172.5	45.9716	20182.5	29.2307
1977	7.5	-172.5	30.0379	17338.3	28.5428
1977	-7.5	-172.5	46.8988	34533.2	29.2225
1977	7.5	177.5	51.0286	14113.7	28.7264
1977	-7.5	177.5	50.1679	7721.08	29.2942
1977	7.5	-177.5	29.9808	18811.8	28.6042
1977	-7.5	-177.5	48.2341	29867	29.2584
1978	12.5	112.5	76.3497	24369.8	28.0662
1978	12.5	117.5	85.6029	30567.1	28.3704
1978	12.5	127.5	87.9109	37440.5	28.497
1978	12.5	132.5	84.0296	33343.5	28.5773
1978	-12.5	-132.5	7.77098	21815.4	27.524
1978	12.5	137.5	86.466	50504.2	28.5599
1978	-12.5	-137.5	7.19499	9549.71	27.789
1978	12.5	142.5	87.6405	38352.3	28.5407
1978	-12.5	-142.5	11.1011	4836.02	28.1525
1978	12.5	147.5	86.0713	22560.6	28.5456
1978	-12.5	147.5	53.307	1192.11	27.2335
1978	-12.5	-147.5	15.1322	4555.65	28.295
1978	12.5	152.5	82.4677	28983	28.4646
1978	-12.5	152.5	39.7227	8032.43	27.5589
1978	12.5	-152.5	3.30109	8715.61	26.9346
1978	-12.5	-152.5	20.3733	6041.11	28.4054
1978	12.5	157.5	70.9269	18687.4	28.3702
1978	-12.5	157.5	30.0674	19482.8	27.9283
1978	12.5	-157.5	3.71382	14866	27.0409
1978	-12.5	-157.5	10.1465	10385.4	28.4169
1978	12.5	162.5	58.1042	3809.25	28.1477
1978	-12.5	162.5	29.6293	17957.6	28.1329
1978	12.5	-162.5	7.96209	17810.9	27.1827
1978	-12.5	-162.5	12.3529	12083.8	28.4358
1978	12.5	167.5	50.3969	6793.14	27.9869
1978	-12.5	167.5	23.2363	13560	28.1601
1978	12.5	-167.5	17.5327	19622.8	27.2636
1978	-12.5	-167.5	18.8903	7325.99	28.4788
1978	12.5	172.5	40.663	13599	27.7951
1978	-12.5	172.5	26.8936	11418.4	28.1931
1978	12.5	-172.5	19.0252	8405.81	27.3906
1978	-12.5	-172.5	19.1946	6689.82	28.5138
1978	12.5	177.5	29.2223	15121.9	27.6269
1978	-12.5	177.5	34.2901	9080.36	28.3012
1978	12.5	-177.5	13.9628	7022.8	27.4416
1978	17.5	112.5	90.2085	22305.7	27.4094
1978	17.5	117.5	88.887	49651.7	27.6706
1978	17.5	122.5	90.303	52966	28.1261
1978	17.5	127.5	90.0442	41677.4	28.0895
1978	17.5	132.5	81.4745	4280.29	28.1502
1978	-17.5	-132.5	7.57658	8569.88	26.7972
1978	-17.5	152.5	57.4478	1021.8	26.5685
1978	17.5	-152.5	1.61395	19036.2	25.991
1978	-17.5	157.5	17.155	5592.33	26.6728
1978	17.5	-157.5	2.87356	14835	26.1438
1978	-17.5	162.5	14.7115	2018	26.6865
1978	17.5	-162.5	5.86831	1066.53	26.3954
1978	-17.5	167.5	15.5918	2210	26.7906
1978	-17.5	172.5	13.6529	20157.9	26.7653
1978	-17.5	-172.5	22.0303	1433.27	26.9856
1978	-17.5	-177.5	30.8603	2620.66	26.9231
1978	2.5	122.5	70.7394	25209	29.016
1978	2.5	127.5	85.3424	16798.8	28.9084
1978	2.5	132.5	87.0641	38833.1	28.9454
1978	2.5	137.5	84.6398	38142.3	28.9682
1978	2.5	142.5	87.7653	55760.7	29.1003
1978	2.5	147.5	91.2634	30250.2	29.1781
1978	2.5	152.5	85.9748	29910.4	29.2649
1978	2.5	-152.5	33.2169	3892.51	27.2484
1978	-2.5	-152.5	37.3442	14271.5	27.5825
1978	2.5	157.5	85.0912	33134	29.3142
[truncated: 6,045 more rows]

## Sheet: Atlantic
year	lat	lon	%trop	Effort (hooks)	SST (ºC)
1967	2.5	-2.5	82.0979	89429	26.5795
1967	12.5	-62.5	78.8235	12601	27.4496
1967	17.5	-62.5	52.8295	307316	27.4371
1967	12.5	-67.5	69.9784	75604	27.2019
1967	22.5	-57.5	67.1642	12601	26.2468
1967	17.5	-57.5	27.509	478544	27.227
1967	-7.5	-2.5	18.0077	121281	24.4234
1967	-12.5	-2.5	3.28638	101155	22.5248
1967	-22.5	7.5	0.219298	119706	19.4827
1967	-27.5	2.5	0.104566	218761	19.583
1967	-22.5	2.5	0.106101	166958	20.2964
1967	-27.5	7.5	0	137137	18.9702
1968	2.5	-22.5	66.607	57929	27.2119
1968	-7.5	12.5	95.3516	185373	24.8267
1968	12.5	-77.5	65.6023	36930	27.7663
1968	-2.5	2.5	92.3357	1077031	25.5902
1968	-2.5	-12.5	80.068	641347	26.1442
1968	7.5	-47.5	77.1483	93497	27.6266
1968	7.5	-12.5	74.0488	588342	27.6565
1968	-2.5	-2.5	82.7848	582186	25.6726
1968	2.5	-2.5	90.1033	293883	26.971
1968	12.5	-72.5	66.3179	133262	27.5406
1968	7.5	-22.5	80.8112	444261	26.8449
1968	-17.5	-22.5	73.2584	45619	24.8343
1968	7.5	-42.5	63.7016	258364	27.479
1968	-7.5	2.5	49.0893	1220124	24.5642
1968	2.5	-7.5	83.2617	554381	26.8904
1968	2.5	-17.5	74.5744	646380	27.0898
1968	-2.5	-7.5	78.4495	645677	25.7931
1968	2.5	-12.5	80.8511	718103	27.0169
1968	2.5	-47.5	86.7279	178943	27.6661
1968	-7.5	7.5	77.2159	712679	24.6782
1968	-2.5	-27.5	65.6707	174222	27.0986
1968	17.5	-67.5	60.6869	590044	27.5987
1968	-2.5	7.5	81.0163	151368	25.4594
1968	12.5	-67.5	69.6	110152	27.394
1968	7.5	-17.5	63.4358	343587	27.1892
1968	12.5	-27.5	72.631	546069	25.4586
1968	2.5	2.5	54.4438	422961	27.0864
1968	-42.5	-47.5	71.5517	18248	12.5286
1968	12.5	-22.5	75.2282	128109	25.1114
1968	7.5	-27.5	71.1672	184367	26.8929
1968	17.5	-22.5	74.6624	542172	23.5129
1968	12.5	-57.5	59.1623	82114	27.7653
1968	12.5	-62.5	51.9762	235271	27.6101
1968	7.5	-37.5	50.0324	392839	27.2563
1968	7.5	-32.5	59.5172	165156	27.1279
1968	2.5	-32.5	64.9789	319768	27.3699
1968	2.5	-42.5	60.5322	215612	27.442
1968	-22.5	-22.5	66.4414	94258	23.4007
1968	-2.5	-17.5	60.283	204417	26.5055
1968	12.5	-17.5	62.5	24526	25.1504
1968	2.5	-37.5	35.9712	21723	27.3713
1968	12.5	-37.5	27.0891	524084	26.2729
1968	-7.5	-32.5	39.834	43447	26.9988
1968	7.5	-52.5	59.1304	31398	27.7181
1968	12.5	-32.5	29.3014	133396	25.8891
1968	12.5	-52.5	39.3258	120333	27.5514
1968	-7.5	-7.5	34.8897	488501	25.228
1968	-7.5	-17.5	20.7547	82911	26.1046
1968	-7.5	-2.5	22.0721	55033	24.8458
1968	-12.5	2.5	13.975	565130	22.5578
1968	17.5	-62.5	23.464	371354	27.6105
1968	17.5	-57.5	17.3975	479986	27.4229
1968	22.5	-57.5	14.6937	309439	26.6156
1968	27.5	-57.5	9.01137	92325	25.4902
1968	-27.5	-12.5	15.8333	17893	21.1113
1968	22.5	-62.5	12.859	386872	26.8578
1968	-27.5	-47.5	6.08229	118030	21.5066
1968	22.5	-67.5	12.7534	186648	26.9721
1968	-2.5	-22.5	27.5	15641	26.8723
1968	-12.5	-17.5	13.35	527444	24.8924
1968	-7.5	-27.5	13.4078	43447	26.7705
1968	-12.5	7.5	5.73668	592150	22.2551
1968	-27.5	7.5	2.63256	784693	19.2594
1968	-32.5	17.5	3.13786	155717	17.3439
1968	-7.5	-12.5	6.26866	74222	25.7039
1968	-27.5	2.5	1.68398	557241	19.932
1968	17.5	-52.5	13.0435	11586	27.0818
1968	27.5	-67.5	2.57461	175235	25.6773
1968	-17.5	-17.5	10.7143	15293	24.2106
1968	-32.5	7.5	1.43312	235851	17.9712
1968	-17.5	2.5	1.41277	588776	21.2782
1968	-22.5	-12.5	3.33333	17893	22.7714
1968	-12.5	-27.5	2.73109	85156	26.0969
1968	-12.5	-22.5	3.20946	142071	25.5126
1968	-17.5	7.5	1.02168	322954	20.3242
1968	-22.5	12.5	0.553009	1159570	17.5906
1968	-27.5	12.5	0.564309	2463327	17.8904
1968	-12.5	-12.5	0.707547	113917	24.2619
1968	27.5	-62.5	0.845666	52136	25.5741
1968	-32.5	2.5	0.502008	94989	18.1834
1968	-32.5	12.5	0.332159	655260	17.8004
1968	-27.5	-2.5	0.364078	70384	20.4703
1968	-22.5	7.5	0.236356	303772	19.7322
1968	-22.5	2.5	0.386847	56426	20.7188
1968	-42.5	-42.5	0	13034	11.3642
1968	-32.5	-27.5	0	45880	18.064
1968	-32.5	-7.5	0	25141	18.3013
1968	-27.5	-27.5	0	22940	21.1654
1968	-27.5	-7.5	0	53602	20.862
1968	-17.5	-2.5	0	8946	22.0485
1968	-12.5	12.5	0	6879	22.7114
1968	27.5	-52.5	0	6517	25.2472
1968	32.5	-62.5	0	27878	23.3424
1968	32.5	-47.5	0	47067	22.8966
1969	27.5	-67.5	39.5939	5810	25.7757
1969	7.5	-17.5	79.9031	442376	27.7866
1969	2.5	-37.5	86.8917	762395	27.836
1969	32.5	-67.5	31.6985	69722	23.4215
1969	-7.5	7.5	81.0734	643762	24.4906
1969	-12.5	12.5	64.5372	218910	22.4364
1969	12.5	-52.5	70.9001	124300	28.0863
1969	7.5	-12.5	77.5441	126082	27.9326
1969	22.5	-67.5	83.6066	11620	27.3365
1969	-42.5	-47.5	81.1033	78857	12.6226
1969	7.5	-42.5	70.1475	288638	27.977
1969	-2.5	2.5	82.4024	787669	25.2967
1969	27.5	-57.5	53.1657	71740	25.321
1969	2.5	2.5	86.1306	416095	27.0387
1969	12.5	-47.5	64.5621	40672	27.7453
1969	-2.5	7.5	85.2192	109878	25.373
1969	7.5	-32.5	71.364	1104324	27.7605
1969	2.5	-42.5	81.399	139768	27.8628
1969	-7.5	12.5	78.673	69335	24.8905
1969	2.5	-2.5	82.1306	335416	26.8834
1969	-42.5	-42.5	65.3093	119303	11.6238
1969	-2.5	-2.5	76.506	789670	25.3216
1969	12.5	-42.5	60.7303	143124	27.4076
1969	7.5	-37.5	68.3232	244932	27.8209
1969	-2.5	-27.5	78.3165	181278	27.2283
1969	12.5	-77.5	69.8745	26146	28.3551
1969	-2.5	-32.5	72.126	223371	27.5575
1969	-7.5	2.5	53.7891	377017	24.3217
1969	-12.5	-2.5	74.2075	263783	22.7753
1969	2.5	-32.5	76.185	681761	27.7447
1969	-2.5	-37.5	67.417	207973	27.6067
1969	12.5	-67.5	70.9369	67301	27.9324
1969	7.5	-22.5	71.5588	1048772	27.687
1969	32.5	-62.5	37.5763	79083	23.2985
1969	-2.5	-12.5	64.8767	221046	25.7383
1969	2.5	-17.5	57.9458	603002	26.9486
1969	17.5	-67.5	65.4661	233603	28.1448
1969	2.5	-7.5	82.0623	448832	26.6358
1969	12.5	-62.5	78.3784	5810	28.1246
1969	2.5	-27.5	71.2744	477114	27.5044
1969	12.5	-72.5	64.4444	55811	28.1294
1969	2.5	-12.5	64.1791	65075	26.7332
1969	17.5	-62.5	60.1078	98806	28.1693
1969	7.5	-27.5	65.7494	1334344	27.674
1969	12.5	-17.5	52.7344	61781	26.4161
1969	2.5	-22.5	64.1655	332183	27.2182
1969	-7.5	-2.5	32.7608	488457	24.5849
1969	17.5	-57.5	45.2026	368948	27.9023
1969	12.5	-27.5	39.8169	544544	26.5145
1969	32.5	-57.5	39.4144	51001	22.9773
1969	22.5	-27.5	20.4082	6585	23.8832
1969	27.5	-62.5	40.6522	63525	25.5978
1969	12.5	-57.5	46.3415	6456	28.3006
1969	-2.5	-7.5	28.5159	161168	25.3925
1969	22.5	-62.5	39.4531	42479	27.1811
1969	-27.5	-47.5	24.514	313428	21.786
1969	12.5	-32.5	23.9985	285991	26.6819
1969	17.5	-52.5	25.3606	191956	27.5287
1969	27.5	-37.5	21.1896	52679	23.776
1969	22.5	-52.5	26.4666	113939	26.3986
1969	12.5	-22.5	19.4888	561097	26.4235
1969	22.5	-37.5	23.3333	12976	24.99
1969	-7.5	-7.5	20.5457	159263	24.9476
1969	32.5	-32.5	17.3913	5165	21.6914
1969	22.5	-57.5	20.9689	205798	26.8281
1969	17.5	-47.5	27.3632	38425	27.0027
1969	17.5	-22.5	21.0063	120626	24.6239
1969	-7.5	-32.5	18.0636	368643	27.4752
1969	27.5	-32.5	26.1538	12653	23.3614
1969	-22.5	-42.5	10.6796	35119	23.5015
1969	12.5	-37.5	15.7248	52873	26.9837
1969	-2.5	-17.5	9.65116	83247	26.2469
1969	-12.5	7.5	11.1814	115623	21.9038
1969	17.5	-27.5	20.4819	39122	25.0851
1969	-17.5	-37.5	17.207	159974	26.264
1969	17.5	-37.5	10.6071	207382	25.9581
1969	-7.5	-17.5	8.09008	152163	26.1689
1969	-2.5	-22.5	8.8964	129632	26.8009
1969	17.5	-42.5	7.00535	222531	26.5308
1969	27.5	-42.5	6.69975	46094	24.1306
1969	32.5	-47.5	8.57143	5197	22.3948
1969	-12.5	-32.5	10.2891	236411	27.0112
1969	-12.5	-22.5	11.3821	61491	25.8825
1969	-22.5	-37.5	6.66667	160362	24.7254
1969	-12.5	-37.5	8.47458	35081	27.0606
1969	-12.5	-17.5	6.77686	597005	25.115
1969	-37.5	7.5	2.7512	57160	14.026
1969	-7.5	-22.5	7.51174	162686	26.7365
1969	22.5	-42.5	7.57576	12782	25.4656
1969	-17.5	-22.5	9.25926	13557	25.3733
1969	22.5	-22.5	5.96026	25565	23.1193
1969	-12.5	-12.5	6.24571	785606	24.3133
1969	-32.5	17.5	2.92449	1084310	17.3735
1969	32.5	-52.5	5.37634	15591	22.6301
1969	-32.5	12.5	2.96461	2021801	17.7078
1969	32.5	-42.5	2.89855	18980	22.2486
1969	-12.5	-7.5	5.34884	88103	23.4379
1969	-12.5	-27.5	4.1898	342382	26.5105
1969	-7.5	-27.5	5.76923	13557	27.1913
1969	-7.5	-12.5	4.17149	167786	25.5368
1969	-37.5	12.5	1.89873	14719	14.8581
1969	-17.5	-17.5	3.3195	158793	24.5298
1969	-17.5	-12.5	3.84139	165720	23.6524
1969	17.5	-17.5	4.23729	29568	24.1617
1969	-27.5	12.5	1.32175	1466956	17.94
1969	37.5	-32.5	1.1431	198709	19.6607
1969	32.5	-37.5	1.36986	45190	22.0153
1969	-27.5	-42.5	1.31752	97418	22.2372
1969	-17.5	-7.5	1.10092	148887	22.7419
1969	37.5	-42.5	0.460251	161911	20.6019
1969	-17.5	-2.5	1.00503	98709	21.9281
1969	37.5	-37.5	0.51212	250742	20.1966
1969	-17.5	7.5	0.359125	208264	20.0092
1969	-32.5	-12.5	0.430663	310716	18.3357
1969	-22.5	2.5	0.38633	545587	20.6357
1969	-17.5	2.5	0.444286	534199	21.0552
1969	-32.5	2.5	0.460276	523170	17.881
1969	-27.5	7.5	0.324028	671111	19.197
1969	-27.5	-12.5	0.2746	197817	21.5585
1969	-22.5	-2.5	0.628931	35184	21.5751
1969	-32.5	-42.5	0.222058	125307	19.4808
1969	-32.5	7.5	0.212713	734267	17.8316
1969	-22.5	12.5	0.247219	260597	17.3189
1969	-27.5	-37.5	0.294118	171626	22.0488
1969	-27.5	2.5	0.106752	321624	19.9265
1969	-32.5	-7.5	0.0931749	420529	18.2026
1969	-32.5	-22.5	0.021427	460710	18.2916
1969	-37.5	-42.5	0	6585	16.5474
1969	-37.5	-32.5	0	6779	15.7118
1969	-37.5	-2.5	0	112279	13.802
1969	-37.5	2.5	0	184151	13.7922
1969	-32.5	-52.5	0	5810	18.3446
1969	-32.5	-47.5	0	25823	19.9206
1969	-32.5	-37.5	0	217560	18.9263
1969	-32.5	-32.5	0	728522	18.5583
1969	-32.5	-17.5	0	6779	18.4227
1969	-32.5	-2.5	0	257985	18.0626
1969	-27.5	-32.5	0	159329	21.9112
1969	-27.5	-17.5	0	30729	21.842
1969	-27.5	-7.5	0	166597	21.1101
1969	-27.5	-2.5	0	199548	20.5695
1969	-22.5	-12.5	0	34861	23.1783
1969	-22.5	-7.5	0	5810	22.3606
1969	-22.5	7.5	0	7424	19.584
1969	-17.5	-32.5	0	6908	26.4366
1969	-17.5	-27.5	0	48224	26.0099
1969	-12.5	2.5	0	6779	22.2438
1970	17.5	-62.5	82.3429	179810	27.7994
1970	12.5	-72.5	69.2035	151273	27.8842
1970	-2.5	-12.5	82.8405	425535	25.5617
1970	-7.5	12.5	86.445	41436	24.8083
1970	2.5	-7.5	87.316	161045	26.5551
1970	-2.5	-2.5	83.1095	332763	25.097
1970	7.5	-42.5	62.6747	44026	27.7522
1970	17.5	-67.5	68.0049	82016	27.8044
1970	-2.5	-17.5	82.8909	42415	26.086
1970	-2.5	-7.5	85.2968	143135	25.1836
1970	2.5	2.5	80.7803	180842	26.9906
1970	-7.5	-2.5	64.6799	146773	24.2489
1970	2.5	-12.5	78.1718	167368	26.7013
1970	-7.5	7.5	74.4258	214300	24.1288
1970	12.5	-42.5	58.8043	130979	27.0938
1970	-2.5	2.5	78.1417	221626	25.1086
1970	27.5	-77.5	75.5725	18949	26.2979
1970	-7.5	2.5	66.2745	133437	23.8836
1970	-42.5	12.5	63.4043	29524	9.79313
1970	7.5	-37.5	46.8022	471789	27.6425
1970	2.5	-22.5	56.3785	684626	27.1608
1970	12.5	-67.5	57.754	23873	27.6866
1970	12.5	-37.5	38.4208	944463	26.7214
1970	-7.5	-7.5	64.2105	15080	24.7
1970	2.5	-37.5	43.3628	25446	27.6582
1970	2.5	-2.5	68.7717	269551	26.779
1970	-2.5	7.5	69.1943	41915	25.2245
1970	12.5	-27.5	32.699	1129734	26.2439
1970	12.5	-57.5	48.3544	115621	27.976
1970	7.5	-27.5	52.2099	628670	27.4866
1970	2.5	-32.5	44.1718	68722	27.5998
1970	7.5	-52.5	32.3569	78900	27.9371
1970	7.5	-22.5	47.8644	588830	27.5278
1970	7.5	-32.5	45.1884	835969	27.6099
1970	7.5	-12.5	57.6271	11310	27.8371
1970	12.5	-32.5	30.7865	1483943	26.4486
1970	-42.5	17.5	48.2759	4921	10.8223
1970	-2.5	-27.5	34.4477	88661	27.0197
1970	32.5	-72.5	31.3348	166268	24.0388
1970	-2.5	-32.5	31.5663	49988	27.2883
1970	-2.5	-22.5	30.3483	23426	26.6347
1970	17.5	-57.5	35.2377	317409	27.5473
1970	27.5	-57.5	22.8984	147294	25.1412
1970	-7.5	-32.5	36.9231	108486	27.1993
1970	12.5	-62.5	50	11937	27.8267
1970	12.5	-52.5	32.2034	34570	27.7991
1970	2.5	-27.5	55.5195	78762	27.4006
1970	27.5	-67.5	18.4373	126246	25.6149
1970	12.5	-47.5	36.1789	42452	27.4268
1970	27.5	-72.5	27.563	83603	25.81
1970	27.5	-17.5	40.4255	9701	21.0558
1970	2.5	-17.5	40.3005	318136	26.887
1970	17.5	-52.5	24.7132	153726	27.2318
1970	12.5	-22.5	19.3206	820035	26.1519
1970	-7.5	-12.5	31.1927	21443	25.2884
1970	27.5	-62.5	16.6998	56846	25.3833
1970	27.5	-52.5	10.9974	33570	24.8254
1970	27.5	-22.5	19.898	33179	22.2132
1970	27.5	-47.5	17.2316	105187	24.437
1970	22.5	-62.5	15.3091	150431	26.8014
1970	-7.5	-17.5	16.6278	234926	25.8891
1970	32.5	-67.5	8.48485	96290	23.4741
1970	22.5	-72.5	12.0235	148936	27.1959
1970	-7.5	-27.5	12.6174	116774	26.9299
1970	22.5	-52.5	10.737	213195	26.1837
1970	32.5	-32.5	9.34019	143367	21.803
1970	-7.5	-22.5	13.5669	292902	26.463
1970	27.5	-27.5	12.8205	41370	22.831
1970	17.5	-22.5	6.55894	196538	24.2508
1970	22.5	-57.5	11.1888	91460	26.5006
1970	22.5	-42.5	11.7405	174422	25.4201
1970	32.5	-62.5	6.79758	68890	23.1958
1970	17.5	-42.5	10.9638	330938	26.3692
1970	17.5	-37.5	9.28822	457788	25.8058
1970	7.5	-17.5	17.3913	129317	27.7173
1970	-12.5	-12.5	11.6635	199834	23.9436
1970	22.5	-47.5	11.6317	237972	25.7941
1970	32.5	-27.5	8.8	19287	21.336
1970	22.5	-67.5	11.1324	104954	26.9547
1970	-12.5	12.5	7.69231	56909	22.4877
1970	32.5	-57.5	6.75862	97482	22.9139
1970	17.5	-47.5	9.5	78051	26.8
1970	22.5	-37.5	8.6351	64443	24.9764
1970	27.5	-32.5	7.04961	56483	23.376
1970	17.5	-32.5	6.24642	477401	25.2937
1970	-12.5	-17.5	10.0161	1101726	24.7281
1970	17.5	-27.5	9.77918	69407	24.8253
1970	27.5	-42.5	11.5942	18800	24.1294
1970	32.5	-52.5	20.7203	1079173	22.6347
1970	22.5	-22.5	7.52	118386	22.8658
1970	-12.5	-22.5	8.22524	742986	25.5279
1970	-17.5	2.5	2.87908	200673	20.7191
1970	27.5	-37.5	7.38636	39105	23.8028
1970	-22.5	-37.5	8.807	426040	24.4795
1970	-17.5	-12.5	5.14064	321593	23.0741
1970	22.5	-27.5	4.7619	37046	23.7613
1970	-17.5	-17.5	6.47825	701140	23.8843
1970	-17.5	-37.5	7.61246	78287	25.8836
1970	-17.5	-32.5	6.47163	263701	25.9681
1970	-12.5	-27.5	6.22148	588808	26.1653
1970	-12.5	-32.5	3.70813	134061	26.6562
1970	-17.5	-7.5	4.10959	13963	22.2445
1970	-27.5	-47.5	8.75	33553	22.0244
1970	-27.5	-42.5	3.40467	180794	22.3799
1970	-27.5	-37.5	3.94937	420005	22.1154
1970	-22.5	-22.5	3.20755	555961	23.7756
1970	-22.5	-12.5	3.125	70320	22.4707
1970	-22.5	-42.5	4.66667	41446	23.4888
1970	-22.5	-32.5	5.00928	322621	24.3616
1970	-17.5	7.5	2.17391	18009	19.7534
1970	22.5	-17.5	2.14161	301773	21.3586
1970	-32.5	17.5	1.72911	119797	17.3669
1970	-12.5	7.5	5.88235	60433	21.4578
1970	-22.5	-27.5	3.64807	123185	24.1103
1970	-37.5	-52.5	1.32084	716667	15.9126
1970	-27.5	-32.5	2.7027	151332	21.9315
1970	-32.5	-52.5	2.41758	109236	18.5739
1970	-37.5	-42.5	0.95057	299141	16.48
1970	-17.5	-27.5	3.08642	252171	25.4474
1970	-12.5	-7.5	2.04082	10873	23.1114
1970	37.5	-42.5	1.70015	130293	20.4884
1970	-17.5	-22.5	2.27671	160669	24.7621
1970	37.5	-37.5	1.65239	358512	20.1735
1970	-22.5	-2.5	0.848356	118393	20.9937
1970	17.5	-17.5	1.11111	35887	23.7578
1970	-32.5	-32.5	0.665779	92931	18.8356
1970	-32.5	-47.5	0.713267	94755	20.0822
1970	-12.5	2.5	0.434611	222643	21.8024
1970	12.5	-17.5	0.347222	63615	26.2763
1970	-32.5	-7.5	0.380952	85506	18.3912
1970	-32.5	-42.5	0.458265	345192	19.5838
1970	-22.5	2.5	0.308234	363485	20.1928
1970	-37.5	7.5	0.240467	191505	14.4704
1970	32.5	-37.5	0.254777	121214	22.0647
1970	37.5	-32.5	0.618557	92423	19.8656
1970	-22.5	7.5	0.342857	101308	19.3187
1970	-32.5	12.5	0.253041	1073425	17.7544
1970	-27.5	-2.5	0.297089	173466	20.1111
1970	-37.5	-47.5	0.210811	1965344	17.35
1970	-37.5	12.5	0.186047	87846	15.57
1970	-27.5	7.5	0.115942	246824	18.8733
1970	-32.5	-37.5	0.178571	213093	19.09
1970	-27.5	-7.5	0.0855432	357274	20.7378
1970	-32.5	7.5	0.0999001	121900	17.7757
1970	-27.5	12.5	0.0421408	786546	17.7764
1970	-22.5	12.5	0.03663	550616	17.3724
1970	-37.5	-37.5	0	36373	16.1968
1970	-37.5	-2.5	0	7320	14.2154
1970	-37.5	2.5	0	7320	14.2722
1970	-32.5	-27.5	0	17767	18.7328
1970	-32.5	-22.5	0	18800	18.7802
1970	-32.5	-17.5	0	86409	18.822
1970	-32.5	-12.5	0	52878	18.6028
1970	-32.5	-2.5	0	44767	18.1818
1970	-27.5	-17.5	0	38787	21.6655
1970	-27.5	-12.5	0	66862	21.2658
1970	-27.5	2.5	0	22818	19.4596
1970	-22.5	-7.5	0	40438	21.7013
1970	-17.5	-2.5	0	5330	21.534
1970	32.5	-42.5	0	19205	22.2622
1970	32.5	-22.5	0	5804	20.9623
1970	42.5	-37.5	0	22593	17.9255
1971	12.5	-62.5	76.1589	14888	27.2443
1971	2.5	-27.5	84.4404	705630	27.1554
1971	-2.5	-7.5	89.7351	232560	25.3738
1971	-2.5	-12.5	85.6737	1381918	25.6642
1971	2.5	-12.5	82.3951	900851	26.6275
1971	2.5	-32.5	80.4672	770048	27.3239
1971	-2.5	-32.5	78.4007	307939	27.2329
1971	2.5	2.5	76.4228	492219	27.0696
1971	27.5	-17.5	48.6486	7050	20.7299
1971	2.5	-37.5	78.9062	121266	27.4156
1971	-2.5	-17.5	83.1825	1060197	26.0914
1971	7.5	-22.5	68.3609	1084189	27.0702
1971	-2.5	-37.5	78.6697	71196	27.2983
1971	2.5	-17.5	64.4522	817400	26.6787
1971	-2.5	-2.5	85.183	946912	25.2695
1971	7.5	-52.5	72.4766	346249	27.6044
1971	27.5	-72.5	34.9476	63362	25.9358
1971	12.5	-22.5	74.9611	1718400	25.5066
1971	2.5	-42.5	70.6558	249821	27.5021
1971	2.5	-7.5	77.1806	219403	26.6343
1971	-2.5	-27.5	75.9036	114580	26.9725
1971	12.5	-27.5	66.1315	903155	25.7291
1971	17.5	-17.5	85.3061	223094	22.9667
1971	2.5	-22.5	67.2261	369297	26.9333
1971	7.5	-17.5	71.0585	451712	27.3271
1971	7.5	-27.5	62.1597	1755947	27.0948
1971	27.5	-67.5	29.008	159622	25.7664
1971	7.5	-12.5	54.077	284478	27.6908
1971	12.5	-67.5	81.5789	9926	27.0796
1971	32.5	-62.5	36.6732	121915	23.5053
1971	7.5	-47.5	69.9405	77192	27.5334
1971	7.5	-32.5	55.2429	997028	27.2794
1971	22.5	-67.5	56.4356	77629	26.8636
1971	-7.5	12.5	38.8958	350058	24.9748
1971	-2.5	2.5	63.9181	439557	25.3052
1971	7.5	-37.5	50.8032	487216	27.3562
1971	2.5	-2.5	49.4408	691333	26.8097
1971	-7.5	-2.5	52.7273	35883	24.5774
1971	7.5	-42.5	49.3523	318853	27.448
1971	27.5	-22.5	61.9835	35145	21.8704
1971	12.5	-52.5	40.4516	408936	27.2818
1971	17.5	-52.5	24.4779	158001	26.6104
1971	12.5	-17.5	37.3878	252634	25.5081
1971	17.5	-62.5	33.2117	158920	27.3392
1971	17.5	-22.5	39.3293	78555	23.6427
1971	12.5	-57.5	45.935	72089	27.451
1971	27.5	-27.5	32.1555	61397	22.5711
1971	12.5	-32.5	30.6122	749571	26.0241
1971	12.5	-37.5	32.8648	893578	26.2704
1971	17.5	-57.5	22.5771	438495	27.0207
1971	27.5	-57.5	16.9492	44550	25.3083
1971	12.5	-42.5	34.1801	115232	26.5842
1971	27.5	-62.5	24.8555	69079	25.5646
1971	-7.5	2.5	29.1467	247162	24.297
1971	12.5	-47.5	33.8684	171983	26.9097
1971	-12.5	-27.5	25.2424	653719	26.4539
1971	17.5	-27.5	32.9193	136171	24.2737
1971	17.5	-67.5	28.7986	143027	27.3673
1971	32.5	-67.5	12.9108	97799	23.5994
1971	32.5	-57.5	11.802	292328	23.2041
1971	-7.5	-32.5	16.9138	440310	27.295
1971	-7.5	-12.5	14.1985	118684	25.542
1971	-7.5	-27.5	17.1079	115503	27.0995
1971	-7.5	-7.5	12.8125	62109	24.9947
1971	22.5	-72.5	20.4545	14114	27.1308
1971	-12.5	-7.5	12.8631	97789	23.4517
1971	22.5	-62.5	14.3791	39205	26.661
1971	-12.5	-12.5	13.7518	359934	24.2627
1971	32.5	-47.5	10	39363	22.566
1971	-12.5	7.5	10.3743	213708	21.9578
1971	-12.5	-37.5	6.63717	35732	26.8492
1971	22.5	-57.5	5	16607	26.3046
1971	-7.5	-22.5	7.48059	299290	26.6601
1971	32.5	-52.5	4.59559	353314	22.8312
1971	17.5	-42.5	6.11702	149550	25.7602
1971	-12.5	-32.5	6.637	599222	26.8309
1971	22.5	-47.5	5.68966	221418	25.4461
1971	-2.5	7.5	5.89354	107740	25.3343
1971	17.5	-37.5	6.33609	91604	25.2435
1971	-7.5	7.5	3.61953	189460	24.4536
1971	17.5	-47.5	7.3107	124589	26.1654
1971	37.5	-42.5	2.61661	106135	20.4706
1971	-17.5	-37.5	8.75	32742	26.1736
1971	27.5	-42.5	5	28487	24.1465
1971	22.5	-52.5	4.814	248546	25.8961
1971	32.5	-37.5	1.75853	416495	22.1177
1971	-7.5	-17.5	4.08488	495162	26.0795
1971	22.5	-17.5	7.69231	39634	20.8249
1971	-12.5	-17.5	3.87244	1393648	25.0393
1971	32.5	-42.5	1.8714	269407	22.4159
1971	-12.5	-22.5	3.59589	899815	25.8535
1971	37.5	-37.5	1.63432	298947	20.1315
1971	-17.5	-17.5	2.94118	244899	24.4261
1971	27.5	-52.5	1.30112	75336	24.9078
1971	-27.5	-37.5	1.88679	43714	22.1924
1971	-22.5	-12.5	4.7619	22326	22.8917
1971	-17.5	-32.5	2.17391	22713	26.3082
1971	17.5	-32.5	1.82648	60274	24.7321
1971	22.5	-27.5	2.7027	30573	23.2777
1971	-22.5	-22.5	1.56937	782788	24.2874
1971	-17.5	-27.5	1.74102	519594	25.9047
1971	-17.5	-22.5	2.75482	163328	25.2993
1971	-12.5	-2.5	1.20968	61720	22.8425
1971	-32.5	-42.5	1.17647	42459	19.3367
1971	-22.5	-37.5	1.3986	178845	24.7746
1971	-22.5	-27.5	1.1822	780494	24.5854
1971	-17.5	-7.5	0.664452	108278	22.634
1971	-22.5	-32.5	0.554017	242800	24.7645
1971	-17.5	-12.5	0.990099	42617	23.5444
1971	-32.5	12.5	0.149861	701572	17.7624
1971	-27.5	-27.5	0.342759	223315	22.1949
1971	-27.5	-7.5	0.177384	344997	20.7895
1971	-32.5	-12.5	0.0837872	221940	18.4038
1971	-22.5	-2.5	0.105448	336058	21.3218
1971	-27.5	12.5	0.0700525	1151670	17.7514
1971	-27.5	-2.5	0.0524109	779558	20.2387
1971	-22.5	2.5	0.0268655	1157517	20.4388
1971	-32.5	-17.5	0.0225963	643914	18.6851
1971	-27.5	2.5	0.00516916	2958566	19.671
1971	-42.5	-42.5	0	72660	11.4588
1971	-42.5	-37.5	0	28200	11.1644
1971	-37.5	-52.5	0	257924	15.595
1971	-37.5	-47.5	0	498212	17.0999
1971	-37.5	-42.5	0	639148	16.2877
1971	-37.5	-37.5	0	216584	15.9779
1971	-37.5	2.5	0	427418	14.1237
1971	-37.5	7.5	0	397224	14.4153
1971	-37.5	12.5	0	155404	15.4165
1971	-37.5	17.5	0	26103	17.0725
1971	-32.5	-37.5	0	30425	18.8733
1971	-32.5	-32.5	0	32792	18.6922
1971	-32.5	-27.5	0	1151670	18.6209
1971	-32.5	-22.5	0	787942	18.6451
1971	-32.5	-7.5	0	523483	18.2056
1971	-32.5	-2.5	0	326380	18.0899
1971	-32.5	2.5	0	338400	17.8777
1971	-32.5	7.5	0	315613	17.8497
1971	-32.5	17.5	0	104659	17.2514
1971	-27.5	-42.5	0	24504	22.3342
1971	-27.5	-32.5	0	20844	22.1528
1971	-27.5	-17.5	0	9062	21.7775
1971	-27.5	-12.5	0	405310	21.3016
1971	-27.5	7.5	0	959364	19.0258
1971	-22.5	7.5	0	62231	19.4294
1971	-22.5	12.5	0	31058	17.2737
1971	-17.5	-2.5	0	6889	21.8769
1971	-17.5	2.5	0	36419	20.9989
1971	-12.5	2.5	0	89918	22.2973
1971	-12.5	12.5	0	56009	22.7184
1971	22.5	-22.5	0	30825	22.3731
1971	27.5	-47.5	0	31158	24.4951
1971	27.5	-37.5	0	22089	23.7066
1971	27.5	-32.5	0	12913	23.2254
1971	32.5	-32.5	0	12913	21.7849
1972	12.5	-72.5	82.2726	844727	27.2388
1972	12.5	-77.5	80.3263	702838	27.6091
1972	-7.5	12.5	85.9532	194603	25.1937
1972	-2.5	-27.5	83.9651	631584	27.0889
1972	2.5	-27.5	97.3333	9847	27.3255
1972	12.5	-67.5	84.6204	177342	26.928
1972	7.5	-22.5	87.2981	440496	27.1341
1972	2.5	-17.5	91.4563	80023	26.9272
1972	2.5	2.5	76.5274	2115616	27.2353
1972	-7.5	7.5	81.1404	309043	24.788
1972	-2.5	-22.5	77.6667	182060	26.7295
1972	-7.5	2.5	68.2553	817843	24.733
1972	17.5	-62.5	85.5848	222897	27.3433
1972	-2.5	-17.5	80.6154	225997	26.2784
1972	2.5	-22.5	75.5108	529847	27.1265
1972	2.5	-32.5	81.3589	104397	27.4831
1972	-2.5	2.5	75.6092	720007	25.7036
1972	17.5	-67.5	77.363	228911	27.3444
1972	2.5	-7.5	68.4322	154469	26.8234
1972	7.5	-17.5	77.0335	157733	27.4051
1972	-2.5	-2.5	80.8163	297992	25.7129
1972	2.5	-12.5	84.6715	30897	26.8524
1972	-2.5	-12.5	82.393	235558	25.9125
1972	7.5	-27.5	65.1852	150900	27.1537
1972	-2.5	7.5	72.884	144677	25.7182
1972	-2.5	-7.5	83.7838	278386	25.7143
1972	22.5	-17.5	68.5714	9481	20.5544
1972	2.5	-2.5	52.6098	550301	27.0417
1972	32.5	-62.5	19.7279	851014	23.4887
1972	7.5	-32.5	50.8065	38123	27.3224
1972	32.5	-67.5	20.3518	54705	23.594
1972	-7.5	-2.5	32.1429	44929	24.9524
1972	7.5	-37.5	28.8889	30460	27.4232
1972	32.5	-57.5	10.4549	416431	23.1926
1972	-27.5	-42.5	16.7045	222584	22.6685
1972	32.5	-52.5	8.02735	840149	22.8427
1972	-7.5	-32.5	21.2121	13131	27.3557
1972	-7.5	-12.5	15.6129	227692	25.7005
1972	17.5	-42.5	8.21678	244202	25.8171
1972	12.5	-52.5	21.0526	10691	27.3424
1972	17.5	-57.5	10.5574	334588	27.0597
1972	-32.5	-42.5	4.51228	384175	19.6852
1972	-17.5	-7.5	12.6374	67771	23.1971
1972	-12.5	12.5	8.40336	66950	22.6412
1972	-32.5	-47.5	4.77299	140195	20.1212
1972	22.5	-47.5	7.59952	215427	25.384
1972	-12.5	-12.5	8.62722	1040311	24.5763
1972	17.5	-52.5	6.81636	301950	26.6628
1972	22.5	-42.5	9.28571	93312	24.9674
1972	27.5	-62.5	8	21882	25.428
1972	17.5	-47.5	5.92556	499095	26.2365
1972	32.5	-47.5	3.84013	415079	22.6439
1972	-7.5	-17.5	5.88957	423505	26.1481
1972	12.5	-27.5	22.2222	9118	25.7285
1972	-17.5	-12.5	8.40517	362233	24.0559
1972	-37.5	17.5	2.51427	697675	17.5924
1972	22.5	-62.5	4.05405	30472	26.5599
1972	-32.5	17.5	2.53093	2404934	17.8932
1972	-12.5	-2.5	9.52381	10835	23.3495
1972	17.5	-37.5	5.28701	396011	25.2291
1972	22.5	-52.5	9.67742	34410	25.8203
1972	22.5	-37.5	6.66667	47505	24.387
1972	27.5	-42.5	2.42424	126098	24.0038
1972	-12.5	-32.5	3.92124	1553299	27.0512
1972	-32.5	12.5	1.973	3411466	18.4954
1972	37.5	-52.5	0.848896	39606	21.4138
1972	-12.5	-22.5	4.45402	493185	25.9624
1972	12.5	-22.5	7.69231	16671	25.456
1972	-32.5	7.5	1.26561	635260	18.5594
1972	-12.5	-17.5	3.53635	767780	25.256
1972	-12.5	-7.5	3.00587	372557	23.8536
1972	-37.5	-47.5	0.834526	378642	17.5038
1972	32.5	-42.5	1.74944	336768	22.5017
1972	-12.5	-27.5	2.31674	733650	26.5795
1972	-22.5	7.5	1.1511	815069	20.2764
1972	-22.5	-32.5	2.82828	209411	25.0853
1972	17.5	-32.5	2.5	152297	24.6551
1972	-37.5	12.5	0.787002	504893	16.3571
1972	37.5	-47.5	0.793937	381836	21.1436
1972	-22.5	-22.5	1.84426	169118	24.5818
1972	-27.5	-2.5	1.35338	177166	20.9118
1972	-32.5	2.5	0.662089	546251	18.3318
1972	-22.5	2.5	0.997506	95689	21.1917
1972	-22.5	-37.5	1.34409	127032	25.039
1972	-22.5	-27.5	1.48649	292465	24.9
1972	-17.5	-27.5	1.15732	961401	26.1999
1972	32.5	-37.5	0.65189	160822	22.1844
1972	-27.5	12.5	0.446512	3861743	18.6456
1972	-7.5	-27.5	0.33389	65710	27.0589
1972	-27.5	-37.5	0.762873	472723	22.5934
1972	37.5	-32.5	0.537634	82799	20.081
1972	-22.5	-7.5	0.515464	84288	22.759
1972	-27.5	-17.5	0.718954	510058	21.9365
1972	-17.5	-22.5	1.10497	94798	25.6373
1972	-17.5	-32.5	0.523013	274873	26.5918
1972	-32.5	-32.5	0.393701	118020	18.9159
1972	37.5	-42.5	0.297089	591686	20.9213
1972	-22.5	-2.5	0.591716	119839	22.0764
1972	-27.5	7.5	0.233754	909515	19.7825
1972	37.5	-37.5	0.231884	960842	20.6228
1972	-22.5	12.5	0.161962	694387	18.3121
1972	-37.5	7.5	0.0913004	697580	15.128
1972	-37.5	-37.5	0.0768836	343215	16.1529
1972	-27.5	2.5	0.0827472	454391	20.4063
1972	-37.5	-2.5	0.0612182	467191	14.1063
1972	-42.5	-42.5	0	8721	11.5779
1972	-37.5	-52.5	0	9152	16.1124
1972	-37.5	-42.5	0	438490	16.6283
1972	-37.5	-32.5	0	90992	15.7783
1972	-37.5	-17.5	0	190168	14.4771
1972	-37.5	-7.5	0	8721	14.1977
1972	-37.5	2.5	0	40833	14.3851
1972	-32.5	-37.5	0	192559	19.2385
1972	-32.5	-27.5	0	22204	18.5726
1972	-32.5	-22.5	0	40676	18.4654
1972	-32.5	-17.5	0	273670	18.4394
1972	-32.5	-12.5	0	1182224	18.2732
1972	-32.5	-7.5	0	853249	18.2146
1972	-32.5	-2.5	0	793879	18.2531
1972	-27.5	-47.5	0	21063	22.1612
1972	-27.5	-32.5	0	315147	22.4381
1972	-27.5	-27.5	0	169117	22.3568
1972	-27.5	-12.5	0	200941	21.5833
1972	-27.5	-7.5	0	90611	21.2635
1972	-22.5	-12.5	0	124869	23.4647
1972	-17.5	-37.5	0	10625	26.3986
1972	-17.5	-17.5	0	33482	24.8715
1972	-17.5	-2.5	0	46920	22.5027
1972	-17.5	7.5	0	29604	20.716
1972	-12.5	2.5	0	29255	22.8472
1972	-12.5	7.5	0	32857	22.2771
1972	-7.5	-7.5	0	9797	25.2535
1972	12.5	-62.5	0	9523	27.1716
1972	12.5	-37.5	0	10062	26.3398
1972	12.5	-17.5	0	11951	25.4878
1972	17.5	-27.5	0	8430	24.1878
1972	17.5	-17.5	0	23902	22.8366
1972	22.5	-67.5	0	28715	26.8259
1972	27.5	-67.5	0	11716	25.7405
1972	27.5	-37.5	0	28844	23.5097
1973	2.5	2.5	86.032	305716	27.8721
1973	2.5	-7.5	79.9571	262100	27.3844
1973	17.5	-17.5	65.839	5252985	23.3667
1973	2.5	-27.5	82.273	1928678	27.8646
1973	-2.5	7.5	61.7343	2382339	26.4947
1973	-2.5	-27.5	79.7354	995453	27.5531
1973	12.5	-52.5	72.5673	183861	27.4771
1973	12.5	-72.5	75.1852	108661	27.6845
1973	2.5	-2.5	55.26	1904845	27.6951
1973	-2.5	-22.5	68.6819	609375	27.2182
1973	2.5	-32.5	71.8331	1210258	27.9391
1973	12.5	-27.5	70.7158	589252	25.9321
1973	7.5	-37.5	60.293	288398	27.554
1973	7.5	-27.5	69.3681	217668	27.5505
1973	32.5	-72.5	28.1588	68259	24.2443
1973	7.5	-22.5	64.4748	662328	27.6331
1973	7.5	-32.5	61.4448	1052202	27.5913
1973	17.5	-67.5	38.197	549576	27.6643
1973	27.5	-72.5	30.9091	394185	26.1016
1973	37.5	-52.5	19.5409	1194921	21.2721
1973	22.5	-67.5	51.7857	53571	27.0556
1973	32.5	-62.5	20.6842	998275	23.5223
1973	12.5	-32.5	49.1379	225598	26.053
1973	17.5	-57.5	20.2574	1557120	27.2967
1973	27.5	-67.5	17.5125	397359	25.871
1973	32.5	-57.5	12.2257	495205	23.2085
1973	22.5	-42.5	22.3614	159387	25.0281
1973	32.5	-47.5	11.5158	860583	22.7318
1973	32.5	-67.5	15.4054	519651	23.7066
1973	32.5	-42.5	9.08909	742770	22.5457
1973	-7.5	-12.5	22.5352	29294	26.034
1973	32.5	-52.5	6.86845	905510	22.8827
1973	27.5	-47.5	13.9535	107617	24.4671
1973	12.5	-47.5	8.14607	991525	26.9957
1973	22.5	-52.5	9.78618	294883	26.0493
1973	17.5	-62.5	11.7647	383128	27.6318
1973	27.5	-37.5	24	16787	23.5162
1973	-7.5	-27.5	10.9409	145780	27.4916
1973	17.5	-47.5	6.35044	740662	26.2561
1973	17.5	-37.5	7.11731	1317367	25.1596
1973	27.5	-42.5	10.8696	255120	24.0514
1973	27.5	-52.5	8.19672	119643	24.9432
1973	-37.5	17.5	4.83092	73320	17.1497
1973	37.5	-57.5	6.38298	12783	21.5741
1973	12.5	-37.5	7.33427	243008	26.212
1973	17.5	-42.5	4.77847	1033032	25.7118
1973	42.5	-42.5	8.64198	37492	17.9769
1973	27.5	-62.5	5.29344	253277	25.6501
1973	37.5	-37.5	2.21836	659650	20.4466
1973	17.5	-52.5	4.76427	606455	26.8207
1973	-12.5	-22.5	5.50265	1036562	26.3466
1973	-12.5	-12.5	6.48749	469898	24.799
1973	-12.5	-17.5	5.06667	1054673	25.5753
1973	27.5	-57.5	4.22794	160478	25.3833
1973	37.5	-62.5	2.80374	23489	21.7464
1973	-17.5	-12.5	13.0435	93973	24.3442
1973	22.5	-47.5	5.11727	195143	25.5171
1973	27.5	-32.5	7.84314	35000	22.9871
1973	-12.5	-32.5	3.17751	965422	27.4109
1973	-12.5	-27.5	3.91244	787460	26.9433
1973	-17.5	-32.5	3.9888	610433	26.8238
1973	-17.5	-27.5	2.54011	799708	26.4422
1973	-32.5	17.5	1.0555	2292916	17.6509
1973	-22.5	-7.5	5.35714	56284	23.0331
1973	-17.5	-22.5	2.21584	1074210	25.9444
1973	37.5	-42.5	0.484541	435714	20.7762
1973	-22.5	2.5	0.988372	376305	21.4156
1973	-27.5	-17.5	3.53982	193054	22.0535
1973	-32.5	-42.5	0.663828	1299501	19.7354
1973	-17.5	-17.5	1.56815	1031288	25.1776
1973	-32.5	12.5	0.557983	4093215	18.3104
1973	-32.5	7.5	0.329615	655986	18.4605
1973	-22.5	-27.5	0.549451	298602	24.9195
1973	-27.5	12.5	0.304183	3451819	18.5964
1973	-22.5	12.5	0.500835	197120	18.1937
1973	32.5	-37.5	0.197195	642949	22.1476
1973	-37.5	12.5	0.201157	1728983	15.8869
1973	-27.5	2.5	0.169539	704440	20.5523
1973	-27.5	7.5	0.0335289	2769609	19.8824
1973	-42.5	-47.5	0	77357	12.8682
1973	-42.5	-42.5	0	151600	11.7227
1973	-37.5	-47.5	0	790080	17.306
1973	-37.5	-42.5	0	738024	16.6339
1973	-37.5	-37.5	0	173268	16.311
1973	-37.5	-7.5	0	415674	14.4921
1973	-37.5	-2.5	0	182010	14.3016
1973	-37.5	2.5	0	1277841	14.4426
1973	-37.5	7.5	0	1466251	14.9851
1973	-32.5	-47.5	0	15919	20.0521
1973	-32.5	-37.5	0	59731	19.3684
1973	-32.5	-12.5	0	119890	18.5689
1973	-32.5	-7.5	0	110033	18.4434
1973	-32.5	-2.5	0	386730	18.3867
1973	-32.5	2.5	0	771486	18.3344
1973	-27.5	-42.5	0	15741	22.7223
1973	-27.5	-37.5	0	47757	22.6463
1973	-27.5	-32.5	0	13003	22.5108
1973	-27.5	-12.5	0	664781	21.7458
1973	-27.5	-7.5	0	332974	21.4511
1973	-27.5	-2.5	0	510624	21.0739
1973	-22.5	-37.5	0	15919	25.1238
1973	-22.5	-22.5	0	143034	24.6277
1973	-22.5	-2.5	0	56827	22.3544
1973	-22.5	7.5	0	207416	20.3802
1973	-17.5	-37.5	0	27963	26.5968
1973	-17.5	-2.5	0	113654	22.6973
1973	-12.5	2.5	0	51481	23.0388
1973	-12.5	7.5	0	25741	22.6658
1973	17.5	-32.5	0	18750	24.6961
1973	27.5	-27.5	0	35000	22.3217
1973	32.5	-32.5	0	14913	21.7462
1973	32.5	-27.5	0	70000	21.1348
1974	12.5	-67.5	89.7744	122592	26.7989
1974	12.5	-72.5	90.5289	580746	27.144
1974	-2.5	7.5	65.8369	112931	25.9964
1974	17.5	-22.5	19.764	10128	23.324
1974	12.5	-77.5	71.9755	78003	27.449
1974	37.5	-72.5	74.6753	19941	20.2436
1974	2.5	-27.5	70.4503	1850137	27.3492
1974	2.5	-32.5	70.5832	2314346	27.3629
1974	-17.5	2.5	34.2742	14988	21.4768
1974	-2.5	-32.5	72.5863	932844	27.3208
1974	-2.5	-12.5	81.7396	1237730	26.1406
1974	2.5	-22.5	71.7393	2193682	27.2095
1974	-2.5	-37.5	69.4458	280470	27.3356
1974	-12.5	2.5	37.5	19994	22.9233
1974	2.5	-37.5	67.6363	988946	27.372
1974	7.5	-22.5	71.6956	1256285	26.9354
1974	-22.5	-42.5	97.1344	215895	23.8683
1974	27.5	-77.5	55.4156	436538	26.3703
1974	-2.5	-27.5	65.2681	2534669	27.1952
1974	12.5	-62.5	66.5944	73830	27.0469
1974	7.5	-27.5	64.6799	1590823	26.8798
1974	-2.5	-7.5	66.2461	843824	25.9467
1974	17.5	-67.5	63.5777	295399	27.1486
1974	7.5	-32.5	53.4273	1479646	26.9625
1974	2.5	-42.5	58.5095	297384	27.4136
1974	2.5	-7.5	63.0505	336432	26.9526
1974	7.5	-17.5	62.5	650087	27.248
1974	-7.5	2.5	54.4355	40220	25.0308
1974	7.5	-37.5	50.2497	1724288	27.0151
1974	-2.5	-22.5	55.0246	1217815	26.9025
1974	-7.5	7.5	59.1549	65740	25.0604
1974	-2.5	2.5	60.2471	343843	26.0585
1974	2.5	-17.5	65.1943	1183443	27.0416
1974	12.5	-27.5	40.2891	1407427	25.282
1974	7.5	-52.5	62.7723	106398	27.3611
1974	12.5	-57.5	56.1363	582782	27.2487
1974	2.5	-12.5	57.4089	488420	26.9864
1974	7.5	-57.5	23.2	10292	27.2414
1974	7.5	-42.5	43.4998	505715	27.1111
1974	12.5	-37.5	41.1327	459833	25.8028
1974	2.5	-2.5	48.8428	396528	27.1543
1974	-2.5	-2.5	54.3619	1542157	26.007
1974	7.5	-47.5	39.5005	175186	27.2551
1974	12.5	-32.5	37.2909	908855	25.576
1974	7.5	-12.5	41.6346	215970	27.6558
1974	2.5	2.5	58.0153	38778	27.3291
1974	12.5	-42.5	30.0752	187105	26.191
1974	17.5	-17.5	30.2083	15204	22.7464
1974	-27.5	-47.5	21.9361	496975	22.0304
1974	2.5	-47.5	56.4516	22518	27.5759
1974	-7.5	-7.5	37.092	86040	25.4614
1974	-2.5	-17.5	35.1018	1425985	26.476
1974	12.5	-17.5	13.0122	204492	25.0903
1974	12.5	-52.5	35.3741	148540	27.0762
1974	17.5	-27.5	12.7358	58626	23.8265
1974	22.5	-72.5	27.3986	207222	27.0277
1974	12.5	-22.5	32.6406	509744	25.0611
1974	-7.5	-2.5	16.7382	32726	25.1919
1974	32.5	-67.5	26.7857	153090	23.7557
1974	-7.5	-32.5	45.2586	92427	27.3383
1974	-12.5	-7.5	20.7031	49960	23.8111
1974	-7.5	-12.5	24.3243	216486	25.9148
1974	27.5	-72.5	18.0043	358014	25.8855
1974	-27.5	-42.5	43.5897	18871	22.5734
1974	22.5	-22.5	10.4595	507564	22.0744
1974	32.5	-72.5	14.9479	399216	24.1917
1974	-7.5	-17.5	19.2284	466593	26.3522
1974	37.5	-57.5	8.69565	263082	21.8763
1974	-32.5	-42.5	10.5954	341560	19.5442
1974	12.5	-47.5	8.80675	591466	26.6448
1974	32.5	-62.5	7.69428	520251	23.6856
1974	-12.5	-12.5	12.1212	43591	24.4957
1974	37.5	-62.5	7.70235	111218	22.028
1974	17.5	-62.5	11.3053	410231	27.1265
1974	-7.5	-22.5	10.2691	475871	26.8336
1974	-7.5	-27.5	10.0974	688710	27.1854
1974	-22.5	-22.5	10.3261	45612	24.1505
1974	-12.5	-2.5	8	10064	23.3764
1974	27.5	-67.5	11.3475	41127	25.7035
1974	32.5	-57.5	5.23695	898074	23.436
1974	-37.5	-42.5	3.92891	579890	16.4132
1974	27.5	-47.5	6.91729	129066	24.3365
1974	22.5	-67.5	7.21839	483576	26.6163
1974	27.5	-62.5	11.1111	40672	25.4428
1974	32.5	-52.5	3.51794	721108	23.1734
1974	-12.5	-27.5	7.27839	924126	26.5059
1974	22.5	-42.5	11.4754	26760	24.7309
1974	27.5	-52.5	10.7143	59191	24.8103
1974	-22.5	-32.5	7.57576	470884	24.821
1974	17.5	-47.5	5.51166	1254353	25.9261
1974	-32.5	-47.5	2.40189	1488886	19.9479
1974	-12.5	-32.5	5.74142	3117025	26.9267
1974	-27.5	-37.5	16.6667	9689	22.4884
1974	22.5	-57.5	5.7242	643759	26.0117
1974	17.5	-52.5	5.98802	246952	26.4361
1974	32.5	-47.5	2.14724	75551	22.9733
1974	22.5	-52.5	5.16285	1177832	25.6555
1974	17.5	-57.5	4.83471	649012	26.8506
1974	22.5	-62.5	3.9239	183304	26.3692
1974	27.5	-57.5	4.8	256932	25.1697
1974	37.5	-52.5	4.08163	36913	21.5761
1974	17.5	-37.5	4.75543	215605	24.835
1974	22.5	-17.5	2.79126	144112	20.7069
1974	-17.5	-32.5	5.53803	1020958	26.3146
1974	-12.5	-37.5	5	6647	26.9065
1974	-17.5	-2.5	3.97351	43623	22.1299
1974	37.5	-37.5	1.94418	954749	20.4156
1974	32.5	-42.5	1.45631	472687	22.6691
1974	32.5	-37.5	1.32721	235284	22.2232
1974	-17.5	-27.5	3.22781	490169	25.8322
1974	22.5	-47.5	2.30011	200249	25.1771
1974	17.5	-42.5	1.62847	259354	25.3928
1974	-12.5	-17.5	2.69165	819115	25.1896
1974	-17.5	-22.5	3.63636	63584	25.2736
1974	-22.5	2.5	2.58065	221894	20.7152
1974	-17.5	-37.5	2.92479	514884	26.2143
1974	-12.5	-22.5	2.27519	1082387	25.9382
1974	-22.5	-37.5	2.49252	413985	24.8679
1974	37.5	-42.5	0.81534	970120	20.8327
1974	22.5	-37.5	2.17391	57434	24.2164
1974	-17.5	-7.5	1.92308	122443	22.7824
1974	-27.5	-27.5	1.33333	85992	22.2158
1974	27.5	-17.5	0.765697	124568	20.5482
1974	-17.5	-12.5	1.5625	575448	23.6518
1974	-17.5	-17.5	1.13909	576288	24.4782
1974	42.5	-42.5	0.661001	233015	17.6422
1974	-37.5	-47.5	0.283841	1052844	17.192
1974	-27.5	-17.5	0.636943	68547	21.6996
1974	-22.5	-27.5	0.420926	550358	24.5152
1974	-37.5	-37.5	0.246914	494328	16.1167
1974	-37.5	-17.5	0.0628141	407088	14.9136
1974	-32.5	17.5	0.0454649	717095	17.6426
1974	-32.5	12.5	0.0388161	1541081	18.2159
1974	-27.5	12.5	0.0371306	2026714	18.3036
1974	-32.5	7.5	0.0343289	1409787	18.2635
1974	-27.5	-7.5	0.0460617	490465	20.8999
1974	-27.5	2.5	0.0217439	1485880	19.9677
1974	-27.5	7.5	0.00625861	2142301	19.3311
1974	-42.5	-42.5	0	246608	11.6627
1974	-42.5	-37.5	0	350212	11.2648
1974	-37.5	-52.5	0	15449	15.8412
1974	-37.5	-32.5	0	108593	15.9556
1974	-37.5	-22.5	0	415337	15.1277
1974	-37.5	-7.5	0	363773	14.5502
1974	-37.5	-2.5	0	236390	14.4067
1974	-37.5	2.5	0	21610	14.5616
1974	-37.5	12.5	0	88991	16.0923
1974	-37.5	17.5	0	106402	17.4318
1974	-32.5	-37.5	0	220750	19.1646
1974	-32.5	-32.5	0	23031	18.9947
1974	-32.5	-27.5	0	171208	18.7315
1974	-32.5	-22.5	0	77143	18.6839
1974	-32.5	-17.5	0	61801	18.6815
1974	-32.5	-12.5	0	458226	18.5179
1974	-32.5	-7.5	0	445216	18.3669
1974	-32.5	-2.5	0	302091	18.2584
1974	-32.5	2.5	0	477085	18.1744
1974	-27.5	-32.5	0	7151	22.3862
1974	-27.5	-12.5	0	429000	21.3031
1974	-27.5	-2.5	0	239860	20.4993
1974	-22.5	-7.5	0	13886	22.1659
1974	-22.5	-2.5	0	28287	21.4807
1974	-22.5	7.5	0	203280	19.9244
1974	-22.5	12.5	0	284347	18.0198
1974	-17.5	7.5	0	117253	20.6156
1974	-17.5	12.5	0	16771	18.8211
1974	-7.5	12.5	0	20236	25.0716
1974	17.5	-32.5	0	23537	24.3319
1974	22.5	-27.5	0	153824	22.8598
1974	27.5	-37.5	0	6657	23.3991
1974	27.5	-27.5	0	71692	22.2391
1974	27.5	-22.5	0	153255	21.6096
1974	32.5	-22.5	0	24038	20.6481
1974	32.5	-17.5	0	65089	19.946
1974	37.5	-47.5	0	45097	21.2593
1974	42.5	-37.5	0	107391	17.6947
1975	-22.5	-42.5	97.0228	211835	23.6118
1975	-2.5	-32.5	62.8151	308098	27.2058
1975	17.5	-67.5	80.9555	449480	27.2159
1975	-2.5	-7.5	65.7203	1042867	25.5589
1975	-7.5	-2.5	50.9901	217940	24.6201
1975	2.5	-17.5	66.9141	1480907	26.8475
1975	-2.5	-12.5	67.0807	1190450	25.7234
1975	2.5	-37.5	67.6519	285866	27.4834
1975	-2.5	-37.5	70.9302	28635	27.3518
1975	7.5	-27.5	64.5491	3230566	27.0522
1975	-7.5	-32.5	53.2569	344636	27.1425
1975	7.5	-57.5	65.0134	128943	27.3272
1975	2.5	-12.5	71.6827	979101	26.7669
1975	-2.5	-17.5	62.3363	1505517	26.1075
1975	7.5	-37.5	53.3612	1064520	27.1645
1975	12.5	-77.5	89.3548	81413	27.4825
1975	7.5	-32.5	61.208	4283631	27.1337
1975	7.5	-47.5	64.2229	1292216	27.3554
1975	7.5	-12.5	76.4384	87900	27.4837
1975	-2.5	-22.5	54.6796	2307100	26.5937
1975	12.5	-47.5	52.0616	422844	26.7361
1975	7.5	-22.5	59.0386	4167291	27.0972
1975	-27.5	-47.5	46.9039	563305	21.9581
1975	2.5	-22.5	59.0135	3320035	27.0802
1975	2.5	-27.5	53.2921	2504944	27.2799
1975	2.5	-32.5	59.0767	1816402	27.42
1975	7.5	-17.5	54.9325	1437330	27.3482
1975	12.5	-57.5	60.3744	557904	27.2968
1975	2.5	-47.5	61.4068	122112	27.7706
1975	12.5	-32.5	56.3831	2685939	25.8076
1975	-2.5	-2.5	50.0938	1989832	25.6725
1975	27.5	-72.5	40.6504	39958	26.2537
1975	-2.5	-27.5	51.6551	756870	26.9457
1975	12.5	-27.5	60.2088	2614337	25.5997
1975	7.5	-52.5	53.117	429649	27.451
1975	2.5	-42.5	57.0472	644009	27.5671
1975	-32.5	-32.5	48.731	89710	18.7922
1975	7.5	-42.5	47.2922	1801303	27.2242
1975	12.5	-37.5	44.3967	1017887	25.9631
1975	2.5	-7.5	43.9006	812114	26.7496
1975	-7.5	-22.5	31.724	653907	26.4994
1975	12.5	-52.5	60.49	215130	27.1366
1975	2.5	-2.5	45.6274	784820	26.973
1975	17.5	-27.5	37.606	220624	24.1282
1975	12.5	-67.5	56.0209	177631	26.8207
1975	-2.5	2.5	36.0952	248256	25.7962
1975	-7.5	12.5	29.7633	308392	25.0245
1975	12.5	-62.5	45.1923	182400	27.0707
1975	17.5	-32.5	36.6412	62834	24.578
1975	32.5	-72.5	21.988	344241	24.3951
1975	37.5	-57.5	15.1151	195400	21.7856
1975	-7.5	-17.5	24.4418	141050	25.9367
1975	22.5	-72.5	32.7089	161178	27.2424
1975	12.5	-72.5	64.5933	99359	27.1758
1975	-2.5	7.5	26.3464	133666	25.9011
1975	-12.5	-37.5	35	10620	26.5901
1975	-7.5	-27.5	38.3548	906898	26.9393
1975	12.5	-42.5	33.0138	484965	26.3468
1975	-22.5	-22.5	41.4894	31296	23.8766
1975	17.5	-57.5	27.9515	484241	26.9082
1975	12.5	-17.5	14.3972	1656293	25.4647
1975	12.5	-22.5	20.6353	837007	25.4245
1975	17.5	-22.5	37.2227	426376	23.5857
1975	-7.5	-12.5	28.8877	556746	25.4268
1975	-7.5	-7.5	18.8931	197260	24.9347
1975	2.5	2.5	18.2766	330240	27.2125
1975	-27.5	-42.5	19.6287	810544	22.454
1975	27.5	-62.5	11.7689	217679	25.6597
1975	32.5	-47.5	11.1891	413695	22.9404
1975	22.5	-27.5	15.0952	503105	23.1276
1975	37.5	-42.5	7.74787	1252146	20.6919
1975	-12.5	-17.5	14.7423	793504	24.7884
1975	32.5	-67.5	9.51049	105388	23.653
1975	-32.5	-27.5	11.4286	112000	18.6192
1975	32.5	-62.5	10.209	1409674	23.6576
1975	32.5	-22.5	23.2877	59401	21.0709
1975	17.5	-62.5	20.3747	307818	27.1942
1975	-17.5	-37.5	16.5116	133859	25.8238
1975	32.5	-57.5	8.23092	1846989	23.4078
1975	-12.5	-27.5	13.5472	1234367	26.2002
1975	-12.5	-22.5	10.6051	1737141	25.5952
1975	37.5	-22.5	14.2857	2200	19.5382
1975	22.5	-67.5	14.5228	408079	26.8171
1975	37.5	-62.5	5.19231	74030	21.9293
1975	-32.5	7.5	2.30032	98879	17.8786
1975	32.5	-42.5	5.94014	715228	22.7244
1975	-12.5	-12.5	11.7117	36400	24.0716
1975	27.5	-47.5	11.1111	39769	24.5847
1975	37.5	-52.5	12.5	8800	21.3516
1975	32.5	-12.5	16.6667	14750	19.4276
1975	-17.5	-7.5	12.5926	105560	22.3763
1975	22.5	-22.5	7.5188	440000	22.2451
1975	-12.5	-32.5	9.68477	2539835	26.632
1975	-12.5	-2.5	10	3200	22.7143
1975	27.5	-22.5	6.78349	425645	21.8484
1975	22.5	-17.5	4.74659	2154573	20.7949
1975	17.5	-47.5	8.93011	765412	26.0851
1975	32.5	-52.5	4.76044	1169720	23.1212
1975	37.5	-12.5	6.66667	4400	18.3618
1975	17.5	-37.5	6.48855	922482	25.0869
1975	-22.5	-27.5	3.91459	50754	24.2123
1975	-22.5	-37.5	6.08974	186460	24.5548
1975	17.5	-42.5	5.98219	2131480	25.6502
1975	22.5	-62.5	5.51783	330100	26.5622
1975	-17.5	12.5	10.4072	117600	18.3725
1975	-32.5	-42.5	2.89318	419253	19.4263
1975	27.5	-17.5	3.23102	110550	20.6603
1975	22.5	-57.5	6.45161	116335	26.1972
1975	-32.5	-47.5	2.40926	932004	19.8703
1975	27.5	-32.5	3.46084	122782	23.1942
1975	32.5	-37.5	2.51855	724839	22.3528
1975	22.5	-47.5	2.30938	412096	25.4631
1975	-17.5	-32.5	5.5339	1015440	25.9712
1975	-17.5	-17.5	4.57903	489775	23.9433
1975	-17.5	-27.5	4.55112	1247094	25.412
1975	-37.5	12.5	1.85615	625723	15.8408
1975	17.5	-52.5	4.38102	1190791	26.5128
1975	27.5	-27.5	2.7088	108449	22.5686
1975	-17.5	-22.5	3.00438	1688002	24.7559
1975	22.5	-42.5	4.62963	61281	25.0654
1975	27.5	-42.5	2.10728	136100	24.2374
1975	32.5	-32.5	1.81951	336269	22.0564
1975	37.5	-37.5	1.07945	2990429	20.4501
1975	27.5	-37.5	1.88406	175689	23.7003
1975	37.5	-47.5	3.87263	621100	21.041
1975	32.5	-27.5	2.30906	185214	21.5123
1975	-22.5	-12.5	0.789474	649638	22.7614
1975	27.5	-57.5	3.61446	47345	25.4093
1975	-27.5	12.5	0.778328	7438006	17.9424
1975	-37.5	-47.5	0.97166	774535	17.1248
1975	-27.5	-12.5	0.808754	963744	21.5806
1975	17.5	-17.5	0.752284	264682	23.0273
1975	22.5	-52.5	3.64238	226914	25.8798
1975	-17.5	-12.5	1.64835	62153	23.1972
1975	27.5	-52.5	1.88679	159172	25.0467
1975	-27.5	-27.5	1.04987	104535	21.9717
1975	-37.5	-42.5	0.403735	946936	16.1979
1975	-32.5	17.5	0.514482	806397	17.4983
1975	-17.5	7.5	0.502513	32980	20.0687
1975	-27.5	7.5	0.393812	1872953	19.0728
1975	-7.5	2.5	0.571021	335813	24.3924
1975	37.5	-32.5	0.917431	44199	20.182
1975	-7.5	7.5	0.554885	1057986	24.6376
1975	22.5	-37.5	0.684932	88878	24.5239
1975	-27.5	2.5	0.143826	638254	19.7538
1975	-32.5	12.5	0.0756931	2322635	17.874
1975	-22.5	12.5	0.0156421	533389	17.5932
1975	-42.5	-42.5	0	7749	11.6142
1975	-42.5	-37.5	0	25566	11.1393
1975	-37.5	-37.5	0	430090	15.7941
1975	-37.5	-32.5	0	74084	15.6675
1975	-37.5	-22.5	0	74069	15.1066
1975	-37.5	-17.5	0	325171	14.9762
1975	-37.5	2.5	0	70651	14.5156
1975	-37.5	7.5	0	7939	14.5722
1975	-37.5	17.5	0	75905	17.5837
1975	-32.5	-37.5	0	74892	18.9319
1975	-32.5	-17.5	0	135719	18.843
1975	-32.5	-12.5	0	676324	18.8743
1975	-32.5	-7.5	0	239184	18.7174
1975	-32.5	-2.5	0	108975	18.4484
1975	-32.5	2.5	0	111668	18.1663
1975	-27.5	-17.5	0	59453	21.8316
1975	-27.5	-7.5	0	447752	21.157
1975	-27.5	-2.5	0	313201	20.5408
1975	-22.5	-7.5	0	84494	21.9936
1975	-22.5	-2.5	0	162034	21.2244
1975	-22.5	2.5	0	254506	20.3921
1975	-22.5	7.5	0	152293	19.5413
1975	-17.5	-2.5	0	49646	21.6791
1975	-12.5	-7.5	0	2200	23.3021
1975	-12.5	2.5	0	19084	22.1838
1975	-12.5	7.5	0	38466	21.8971
1975	27.5	-67.5	0	7216	25.905
1975	42.5	-42.5	0	23100	17.6533
1976	-2.5	7.5	62.5616	64223	25.519
1976	2.5	-2.5	77.5275	262965	26.5251
1976	-22.5	-42.5	81.1478	447517	23.6756
1976	7.5	-52.5	63.7359	505110	27.3569
1976	-7.5	7.5	51.9682	335549	24.5163
1976	2.5	-27.5	57.1327	1388975	26.8068
1976	-2.5	2.5	51.7845	226930	25.3958
1976	2.5	-17.5	67.4742	1332448	26.2495
1976	2.5	-22.5	66.7826	1969491	26.5168
1976	-2.5	-17.5	59.7912	1375240	25.6674
1976	-2.5	-32.5	54.2252	660184	26.8658
1976	12.5	-22.5	54.8564	953436	25.2559
1976	2.5	-47.5	56.1576	263200	27.6612
1976	-2.5	-2.5	58.5181	774915	25.3426
1976	2.5	-37.5	64.7577	1757310	27.2059
1976	-2.5	-7.5	63.1579	2236045	25.2782
1976	7.5	-32.5	61.018	2900454	27.044
1976	7.5	-27.5	59.6487	3913101	26.8706
1976	-2.5	-22.5	65.1247	1723146	26.1469
1976	12.5	-77.5	66.5165	322656	27.3272
1976	32.5	-77.5	40.3509	8400	24.5149
1976	2.5	-42.5	52.8518	940195	27.4257
1976	7.5	-37.5	56.5879	809625	27.2372
1976	2.5	-12.5	58.7	445605	26.2897
1976	12.5	-57.5	48.526	870730	27.1812
1976	12.5	-62.5	73.5747	619996	26.9561
1976	2.5	-7.5	58.9711	363300	26.3817
1976	2.5	-32.5	61.793	2624264	27.0356
1976	-2.5	-12.5	57.5876	2044324	25.3771
1976	2.5	2.5	64.0429	730090	26.726
1976	12.5	-27.5	60.1746	2887162	25.5891
1976	7.5	-22.5	56.3847	3084578	26.7244
1976	17.5	-22.5	58.9024	795393	23.7306
1976	-7.5	-2.5	46.7153	83500	24.5259
1976	12.5	-17.5	57.0888	264200	25.1687
1976	12.5	-32.5	57.5089	1239960	25.9853
1976	32.5	-12.5	100	23760	19.54
1976	7.5	-47.5	54.4775	1321665	27.376
1976	-27.5	-47.5	35.1874	711635	21.8743
1976	7.5	-42.5	54.518	1035125	27.3286
1976	-2.5	-27.5	51.2595	2180105	26.5488
1976	17.5	-32.5	29.7118	346430	24.954
1976	7.5	-17.5	62.984	991606	26.8572
1976	32.5	-17.5	89.4737	89600	20.2912
1976	-7.5	-12.5	39.0843	683533	25.2083
1976	7.5	-57.5	47.2005	426930	27.2078
1976	-12.5	-7.5	38.9055	284020	23.097
1976	7.5	-12.5	32	137320	27.1227
1976	-37.5	-47.5	24.1268	1212666	16.954
1976	-7.5	-27.5	36.0967	948260	26.5631
1976	-2.5	-37.5	30.4444	79400	27.1147
1976	12.5	-37.5	36.6106	571292	26.2597
1976	-7.5	-22.5	35.1991	606960	26.0851
1976	-7.5	-7.5	27.1648	535366	24.7931
1976	12.5	-67.5	59.4452	1528172	26.7472
1976	17.5	-62.5	41.1006	1745373	26.9923
1976	12.5	-72.5	34.712	551408	27.0094
1976	-7.5	-32.5	32.35	1048900	26.7641
1976	12.5	-52.5	38.4525	1309423	27.0986
1976	-7.5	-17.5	38.5132	600400	25.6025
1976	17.5	-17.5	47.1585	395974	23.0165
1976	17.5	-67.5	41.2324	1286121	27.0718
1976	-17.5	-37.5	25.4902	492074	25.6687
1976	17.5	-27.5	35.6646	839145	24.4113
1976	22.5	-37.5	15.1842	158533	24.8421
1976	-12.5	-12.5	26.2349	468225	23.7301
1976	32.5	-7.5	9.65909	69125	19.029
1976	27.5	-22.5	24.0903	200000	22.1997
1976	12.5	-47.5	24.9857	948932	26.8277
1976	27.5	-47.5	17.1651	148009	24.6333
1976	17.5	-57.5	29.9068	1491736	26.7613
1976	27.5	-37.5	37.8012	287271	23.8065
1976	-17.5	-32.5	20.1202	1705192	25.6581
1976	27.5	-62.5	19.7995	99000	25.3832
1976	22.5	-27.5	49.9165	382356	23.6929
1976	-12.5	-22.5	18.0541	1119293	25.0399
1976	-27.5	-42.5	14.9301	446188	22.4184
1976	32.5	-72.5	22.5282	1791372	23.9138
1976	-12.5	-27.5	20.0104	3511713	25.6691
1976	22.5	-22.5	12.3958	1295023	22.8999
1976	-32.5	-42.5	8.06837	1034959	19.3385
1976	27.5	-77.5	15.1755	436241	26.0813
1976	17.5	-42.5	23.6584	2058979	25.8305
1976	-22.5	-37.5	17.357	439548	24.4987
1976	-12.5	-32.5	13.8907	2453179	26.1579
1976	32.5	-67.5	11.8954	2082364	23.5404
1976	12.5	-42.5	10.2818	606233	26.5319
1976	27.5	-57.5	20.1824	331751	25.1772
1976	-27.5	-37.5	11.6387	1228027	22.2574
1976	-12.5	-37.5	9.33953	346048	26.2107
1976	37.5	-62.5	7.99879	1022476	22.1113
1976	32.5	-62.5	10.017	1962924	23.5776
1976	-17.5	-27.5	14.2458	2251432	24.9758
1976	27.5	-52.5	7.73196	92794	25
1976	32.5	-52.5	8.68375	2021104	23.4373
1976	22.5	-62.5	17.3134	417240	26.3533
1976	32.5	-57.5	7.65979	1863116	23.5353
1976	-22.5	-22.5	13.2184	56640	23.85
1976	37.5	-52.5	7.16628	2198320	21.8497
1976	27.5	-27.5	10.1661	1239559	22.8265
1976	32.5	-32.5	8.50575	1838199	21.949
1976	37.5	-57.5	7.72829	1066620	22.1057
1976	22.5	-17.5	10.9663	294772	21.4461
1976	-27.5	-2.5	6.4604	1701786	20.1792
1976	17.5	-37.5	6.36819	761777	25.4287
1976	37.5	-72.5	4.95327	186930	19.4932
1976	27.5	-42.5	11.789	412873	24.2644
1976	-12.5	-17.5	5.91194	694318	24.3313
1976	22.5	-72.5	11.4977	1110469	26.9679
1976	-32.5	12.5	4.53104	2733143	17.7451
1976	32.5	-37.5	5.65955	3909095	22.344
1976	22.5	-57.5	15.4762	155123	26.038
1976	17.5	-52.5	6.68614	1755579	26.4553
1976	-32.5	-47.5	3.73852	708659	19.776
1976	-22.5	-32.5	6.94322	1005779	24.527
1976	-32.5	-17.5	5.40943	296432	19.1678
1976	22.5	-52.5	8.32196	267740	25.7999
1976	37.5	-67.5	4.38596	96400	21.361
1976	27.5	-17.5	12.7273	149200	21.1136
1976	42.5	-52.5	4.03173	327942	16.062
1976	22.5	-67.5	9.70297	527914	26.6092
1976	-32.5	-27.5	2.57048	173829	18.9939
1976	37.5	-37.5	3.79931	5251501	20.4532
1976	27.5	-32.5	3.58297	764552	23.3729
1976	32.5	-47.5	3.31903	1560807	23.2341
1976	42.5	-37.5	4.74227	140002	17.8916
1976	27.5	-72.5	8.64382	363976	25.7005
1976	17.5	-47.5	4.98181	2024001	26.1305
1976	32.5	-42.5	2.4765	5629521	22.8433
1976	-37.5	-7.5	2.42291	84175	14.6747
1976	32.5	-27.5	4.11899	566760	21.3712
1976	-27.5	-27.5	5.15815	838063	22.3152
1976	27.5	-67.5	3.35878	180306	25.5246
1976	-32.5	17.5	2.43147	4208933	17.4387
1976	-37.5	17.5	2.69637	1389120	17.4138
1976	27.5	-87.5	5.59006	158350	25.634
1976	22.5	-47.5	3.22975	1186548	25.515
1976	37.5	-42.5	2.38186	6786156	21.0255
1976	-17.5	-17.5	4.61302	1701843	23.4089
1976	-32.5	-32.5	2.93501	151554	18.9839
1976	-27.5	-12.5	1.66255	843265	21.3997
1976	-17.5	-22.5	2.99472	1250439	24.2439
1976	22.5	-42.5	2.10811	1940255	25.2262
1976	-22.5	-27.5	2.69722	1680298	24.2842
1976	-12.5	-2.5	1.11902	144300	22.6212
1976	37.5	-32.5	2.02186	490431	19.9682
1976	-27.5	12.5	1.19553	4231797	17.7975
1976	-22.5	2.5	1.69334	1256613	20.0402
1976	37.5	-47.5	1.22578	962479	21.5341
1976	-37.5	2.5	1.35135	405358	14.252
1976	-37.5	-42.5	1.06092	553742	16.1213
1976	42.5	-42.5	1.5179	1712579	18.0871
1976	-37.5	12.5	0.789134	2343234	15.583
1976	-37.5	7.5	1.00296	2432912	14.4215
1976	-37.5	-2.5	1.42026	2019267	14.3449
1976	-22.5	12.5	0.813554	2742080	17.4839
1976	-32.5	-12.5	0.576083	1951510	18.8516
1976	-37.5	-17.5	0.555556	174920	15.4253
1976	-22.5	-7.5	0.524934	73145	21.5816
1976	-27.5	2.5	0.621011	1375840	19.4534
1976	-17.5	-12.5	0.688156	766957	22.6742
1976	-22.5	-12.5	0.626305	125210	22.4173
1976	-27.5	-7.5	0.483011	1416811	20.7987
1976	-27.5	7.5	0.224273	1887436	18.7804
1976	-37.5	-22.5	0.095511	715149	15.6438
1976	-27.5	-17.5	0.119832	288275	21.8319
1976	-22.5	7.5	0.114058	630445	19.3351
1976	-22.5	-2.5	0.107527	450800	20.7865
1976	-32.5	-7.5	0.0612557	476114	18.5067
1976	-32.5	7.5	0.106635	2165545	17.6744
1976	-42.5	-42.5	0	2276	11.4144
1976	-37.5	-37.5	0	253162	15.8402
1976	-37.5	-32.5	0	51203	15.9361
1976	-32.5	-37.5	0	364322	18.9248
1976	-32.5	-22.5	0	2886	19.1285
1976	-32.5	-2.5	0	391437	18.1535
1976	-32.5	2.5	0	475717	17.8012
1976	-27.5	-32.5	0	19600	22.3348
1976	-17.5	-7.5	0	50314	21.9151
1976	-17.5	-2.5	0	146160	21.328
1976	-17.5	2.5	0	328109	20.768
1976	-17.5	7.5	0	5143	20.0618
1976	-12.5	2.5	0	70000	22.2235
1976	-12.5	7.5	0	1405	22.057
1976	-7.5	2.5	0	85600	24.3085
1977	-32.5	-37.5	43.6293	47931	19.5835
1977	12.5	-82.5	55.8376	24290	27.9652
1977	2.5	-12.5	69.2572	444840	26.7156
1977	-32.5	-32.5	73.5294	22172	19.3636
1977	-2.5	-2.5	74.7255	800476	25.6887
1977	2.5	-7.5	66.3136	147690	26.7477
1977	-2.5	-12.5	76.4419	1575188	25.6258
1977	-2.5	-27.5	69.7153	1197687	26.8979
1977	12.5	-42.5	53.3245	1596953	26.538
1977	-22.5	-42.5	77.7104	490415	24.2196
1977	-2.5	-22.5	78.7526	761055	26.5017
1977	12.5	-47.5	71.8055	890197	26.9444
1977	7.5	-52.5	77.863	1116720	27.5219
1977	12.5	-52.5	64.8655	757867	27.3246
1977	17.5	-67.5	69.0689	416912	27.5159
1977	-2.5	-17.5	72.7958	1663457	25.9985
1977	12.5	-17.5	53.8228	643638	25.6831
1977	2.5	-17.5	72.1708	1541084	26.7684
1977	7.5	-47.5	65.353	1937448	27.481
1977	7.5	-37.5	58.7339	1607340	27.3011
1977	2.5	-47.5	67.8977	752715	27.7446
1977	2.5	-37.5	57.0393	1554041	27.4929
1977	2.5	-32.5	63.4816	1432990	27.4654
1977	7.5	-22.5	61.1665	2834225	27.2677
1977	-2.5	-7.5	63.1616	847279	25.5148
1977	2.5	-42.5	60.623	1836189	27.5501
1977	-7.5	7.5	45.3855	135368	24.8283
1977	-2.5	-32.5	52.4113	498332	27.1954
1977	2.5	-27.5	63.7885	2460176	27.3044
1977	-12.5	-37.5	45.6649	484656	26.6333
1977	7.5	-42.5	55.4446	2179954	27.3575
1977	12.5	-67.5	62.2	110456	27.2249
1977	-2.5	-37.5	54.9404	279418	27.3254
1977	7.5	-12.5	35.52	158352	27.6066
1977	7.5	-57.5	57.8035	71861	27.5106
1977	2.5	-22.5	63.9066	2798343	27.0553
1977	-37.5	2.5	36.4905	187816	14.0246
1977	-27.5	-17.5	37.4609	226369	21.8411
1977	7.5	-32.5	52.6138	3003659	27.3153
1977	22.5	-62.5	54.0698	216040	26.8498
1977	12.5	-27.5	54.004	1915400	25.7946
1977	42.5	-67.5	23.1818	20073	12.0051
1977	17.5	-27.5	59.7222	136286	24.3388
1977	37.5	-77.5	22.1441	50182	19.9981
1977	12.5	-37.5	45.0992	924670	26.1819
1977	2.5	2.5	38.7931	18461	27.1545
1977	7.5	-27.5	56.405	5363589	27.2945
1977	12.5	-57.5	61.6108	1375364	27.5285
1977	12.5	-22.5	54.4332	1828110	25.5868
1977	37.5	-2.5	26.4026	35200	18.0045
1977	-2.5	2.5	74.8344	100800	25.8186
1977	12.5	-77.5	58.0368	431462	27.7047
1977	-7.5	-32.5	37.3113	1832728	27.1092
1977	-22.5	-27.5	50.4438	156375	24.449
1977	-27.5	-27.5	29.3395	92959	22.4508
1977	32.5	-27.5	43.6267	282355	21.6389
1977	7.5	-17.5	48.6482	1300390	27.4363
1977	12.5	-32.5	38.9893	1045919	25.9975
1977	-7.5	-7.5	37.7049	432383	24.9674
1977	12.5	-72.5	51.4681	946366	27.4109
1977	-7.5	-12.5	30.0899	631967	25.402
1977	-32.5	-52.5	22.6031	279103	18.7709
1977	-7.5	-17.5	29.3763	1084955	25.8594
1977	-22.5	-7.5	13.1157	133185	22.0119
1977	17.5	-57.5	28.558	185873	27.158
1977	27.5	-52.5	38.4615	3150	25.3602
1977	22.5	-27.5	23.8596	432903	23.4147
1977	-27.5	-47.5	32.8701	794014	22.5785
1977	32.5	-7.5	15.8867	85730	18.8029
1977	22.5	-72.5	20.4537	366461	27.4029
1977	17.5	-22.5	34.1853	76452	23.7808
1977	27.5	-42.5	32.0874	1056112	24.6278
1977	27.5	-77.5	28.6585	343480	26.4012
1977	27.5	-57.5	32.3741	265690	25.6463
1977	-7.5	-27.5	22.4579	1364615	26.8513
1977	37.5	-67.5	14.3165	471829	21.2192
1977	22.5	-67.5	21.8205	707064	27.0401
1977	17.5	-62.5	29.5557	481515	27.469
1977	-17.5	-37.5	27.1028	189059	25.9888
1977	17.5	-32.5	11.6147	45960	24.8309
1977	27.5	-62.5	27.028	882490	25.775
1977	32.5	-67.5	15.7607	1260493	23.4269
1977	2.5	-2.5	17.8171	1210527	26.9625
1977	-22.5	-37.5	21.9839	296224	24.9157
1977	12.5	-62.5	15.1515	24114	27.3834
1977	22.5	-52.5	16.8173	1605875	26.1929
1977	-17.5	-32.5	20.0768	754362	26.0392
1977	27.5	-72.5	15.5365	258142	26.0362
1977	-27.5	-42.5	18.4239	722452	23.0749
1977	32.5	-57.5	12.3534	1779455	23.6919
1977	-22.5	-32.5	15.3846	145473	24.7705
1977	-7.5	-2.5	13.456	519746	24.7222
1977	27.5	-17.5	11.1957	501779	20.8172
1977	17.5	-42.5	11.7135	945121	25.8696
1977	32.5	-62.5	14.2354	2306255	23.642
1977	37.5	-72.5	13.6923	158760	19.7027
1977	-27.5	-32.5	22.1224	503829	22.6364
1977	27.5	-47.5	8.21918	22400	24.9788
1977	17.5	-17.5	13.2159	860512	23.2462
1977	-22.5	-2.5	8.27618	354564	21.2836
1977	17.5	-37.5	9.24407	1242559	25.3312
1977	27.5	-37.5	13.2389	658200	24.096
1977	-12.5	-22.5	13.3234	1295624	25.5061
1977	32.5	-52.5	8.53697	2253306	23.5232
1977	22.5	-47.5	8.8	963110	25.7605
1977	-37.5	-17.5	17.5371	598000	15.2631
1977	27.5	-67.5	17.0149	127021	25.8023
1977	-12.5	-27.5	10.6204	2638750	26.1194
1977	-27.5	-37.5	9.14775	703862	22.8439
1977	17.5	-52.5	5.97213	240791	26.7491
1977	-32.5	-47.5	6.57826	1047474	20.4421
1977	27.5	-87.5	7.64526	70255	25.8325
1977	-7.5	-22.5	8.45725	522021	26.3799
1977	-22.5	12.5	6.44434	841424	17.6033
1977	27.5	-32.5	9.45152	573009	23.5044
1977	27.5	-22.5	7.37018	133628	21.9271
1977	32.5	-72.5	12.9069	719112	23.9725
1977	32.5	-22.5	7.2104	196896	21.0303
1977	37.5	-37.5	7.78647	3793437	20.6746
1977	37.5	-62.5	7.13775	1937273	21.9904
1977	42.5	-52.5	9.70464	104040	15.6448
1977	17.5	-47.5	4.0821	812725	26.2994
1977	-32.5	-42.5	2.89608	797914	20.0865
1977	22.5	-57.5	3.13062	420221	26.5275
1977	22.5	-17.5	3.97479	398063	21.08
1977	32.5	-32.5	5.7429	1365351	22.2819
1977	42.5	-37.5	4.33667	873689	18.1497
1977	-12.5	-32.5	5.44484	2189844	26.5992
1977	-32.5	-12.5	3.19249	186143	18.7805
1977	32.5	-42.5	4.05977	3574556	23.089
1977	37.5	-47.5	3.31229	4425832	21.3417
1977	-7.5	2.5	2.47161	220919	24.5789
1977	32.5	-37.5	4.54032	3639132	22.656
1977	37.5	-52.5	3.09804	2637318	21.6145
1977	-17.5	-27.5	4.07967	1573351	25.4455
1977	32.5	-47.5	4.21651	1864197	23.3264
1977	22.5	-87.5	4.62312	306110	27.006
1977	-2.5	7.5	4.7619	6691	25.9693
1977	-37.5	-2.5	3.53846	162588	14.187
1977	22.5	-37.5	3.21101	251070	24.8399
1977	-37.5	17.5	2.19017	596274	17.129
1977	37.5	-57.5	2.44776	989907	21.9991
1977	37.5	-17.5	1.61194	275860	18.9436
1977	-17.5	-2.5	3.24006	234295	21.7516
1977	-32.5	-22.5	0.107296	11254	19.031
1977	-12.5	-12.5	5.42169	309465	24.0509
1977	22.5	-42.5	2.38049	1479909	25.3586
1977	-17.5	-22.5	1.44741	609682	24.7754
1977	-32.5	17.5	1.31363	2855302	17.5403
1977	37.5	-42.5	1.81857	6147634	21.0227
1977	37.5	-32.5	1.87542	419337	20.3263
1977	-27.5	2.5	1.10865	1383305	19.7732
1977	-22.5	-12.5	1.04212	369697	22.8008
1977	-17.5	-17.5	1.71193	1630948	23.9929
1977	-42.5	-42.5	1.41732	427798	11.7584
1977	42.5	-57.5	0.896795	1019008	16.2404
1977	-32.5	2.5	0.948767	448473	17.7462
1977	-37.5	7.5	0.78976	1064790	14.1874
1977	-27.5	7.5	0.566159	1909856	19.1014
1977	-12.5	-17.5	1.38155	676016	24.7436
1977	-37.5	12.5	0.724638	3055562	15.4093
1977	-32.5	12.5	0.634881	6608632	17.8007
1977	-17.5	-7.5	1.09047	631943	22.4163
1977	37.5	2.5	0.670323	276000	18.5583
1977	-37.5	-42.5	0.548282	1707092	16.7447
1977	-32.5	-17.5	0.775194	568258	18.9578
1977	22.5	-22.5	0.891751	973160	22.5185
1977	-17.5	-12.5	0.478469	299672	23.2488
1977	-27.5	12.5	0.498661	5812448	18.0636
1977	-37.5	-52.5	0.3003	108507	16.1409
1977	-32.5	7.5	0.378703	2031210	17.671
1977	-22.5	7.5	0.196309	836002	19.6494
1977	-37.5	-37.5	0.125313	187952	16.3662
1977	-37.5	-47.5	0.0923788	558067	17.5909
1977	42.5	-42.5	0.15949	241806	18.0161
1977	-12.5	7.5	0.14556	610136	22.0733
1977	-42.5	-47.5	0	4529	12.8815
1977	-42.5	-37.5	0	11046	11.2687
1977	-37.5	-32.5	0	56419	16.2198
1977	-37.5	-22.5	0	47152	15.5878
1977	-37.5	-7.5	0	182463	14.5626
1977	-32.5	-27.5	0	6752	19.139
1977	-32.5	-7.5	0	504087	18.4172
1977	-32.5	-2.5	0	537538	18.0584
1977	-27.5	-12.5	0	240436	21.4901
1977	-27.5	-7.5	0	158846	20.9784
1977	-27.5	-2.5	0	259724	20.4358
1977	-22.5	-22.5	0	109089	24.0071
1977	-22.5	2.5	0	198843	20.5301
1977	-17.5	2.5	0	47976	21.0625
1977	-17.5	7.5	0	158310	20.1378
1977	-17.5	12.5	0	4519	18.3324
1977	-12.5	-7.5	0	325823	23.3227
1977	-7.5	12.5	0	122133	25.157
1977	27.5	-27.5	0	12871	22.7173
1977	42.5	-62.5	0	116817	14.0141
1978	7.5	-57.5	89.2473	86497	27.6569
1978	12.5	-62.5	83.3377	798257	27.5789
1978	7.5	-52.5	81.7647	100588	27.6739
1978	12.5	-72.5	78.2168	705051	27.6535
1978	12.5	-67.5	86.192	1701716	27.4991
1978	37.5	-12.5	67.9699	87000	18.4374
1978	-2.5	-37.5	77.5601	192067	27.4174
1978	17.5	-62.5	74.2062	674855	27.5521
1978	32.5	-12.5	84.3284	28000	19.6319
1978	2.5	-47.5	78.2738	132000	27.8641
1978	2.5	-37.5	67.7502	1510150	27.5963
1978	-2.5	-22.5	68.522	864521	26.4257
1978	-2.5	-7.5	56.9357	317541	25.284
1978	12.5	-57.5	84.7843	590238	27.6337
1978	12.5	-52.5	70.5672	328257	27.4259
1978	2.5	-32.5	68.5545	1721046	27.48
1978	12.5	-77.5	64.6214	142557	27.8932
1978	17.5	-67.5	70.4552	685031	27.65
1978	2.5	-27.5	65.5827	2874530	27.2316
1978	2.5	-42.5	60.4419	673047	27.6623
1978	37.5	-67.5	71.8182	100000	21.1656
1978	-2.5	-27.5	55.6962	686492	26.892
1978	7.5	-22.5	58.0545	3493497	27.356
1978	17.5	-22.5	56.0152	594919	24.1825
1978	-2.5	-2.5	64.1499	389304	25.312
1978	2.5	-22.5	58.2295	3772012	26.9343
1978	-27.5	-47.5	50.7735	555384	22.23
1978	-2.5	-32.5	43.5735	841603	27.2549
1978	2.5	-17.5	53.823	1070768	26.6199
1978	7.5	-37.5	47.2545	1342941	27.4534
1978	7.5	-32.5	52.2806	3942836	27.3948
1978	22.5	-27.5	54.8544	92280	23.6974
1978	27.5	-22.5	70.1863	140613	22.1066
1978	12.5	-22.5	44.8283	1836555	25.952
1978	-37.5	-7.5	61.5312	552941	14.7064
1978	-2.5	-12.5	49.7059	646320	25.5174
1978	12.5	-27.5	48.1885	2991047	26.0959
1978	-7.5	-7.5	81.1765	89150	24.8757
1978	-22.5	-42.5	89.4276	666450	23.8454
1978	17.5	-27.5	51.7107	232273	24.6973
1978	7.5	-42.5	43.5921	841820	27.5621
1978	7.5	-17.5	47.3213	1312294	27.5314
1978	7.5	-27.5	52.8218	7348976	27.3328
1978	-7.5	-32.5	41.8301	571721	27.1716
1978	-32.5	-52.5	19.2006	676019	18.5774
1978	-2.5	-17.5	30.3514	246808	25.8927
1978	2.5	-12.5	35.6241	511214	26.4738
1978	7.5	-12.5	38.5483	304017	27.6269
1978	17.5	-32.5	56.2954	263454	25.1286
1978	12.5	-32.5	37.4766	1036977	26.2493
1978	7.5	-47.5	36.0021	395978	27.6573
1978	37.5	-62.5	22.8766	686075	21.9172
1978	12.5	-37.5	27.8255	882634	26.4022
1978	12.5	-17.5	25.6066	1865787	26.0243
1978	12.5	-42.5	18.5341	173845	26.7311
1978	12.5	-47.5	25.3521	14735	27.0652
1978	42.5	-57.5	25.181	260390	15.7776
1978	27.5	-62.5	16.6667	2500	25.7383
1978	-7.5	-2.5	29.2359	78457	24.5263
1978	-7.5	-22.5	15.6345	1824174	26.3779
1978	42.5	-62.5	22.49	51200	13.7035
1978	-32.5	-47.5	16.347	519732	20.1977
1978	-7.5	-12.5	22.837	225727	25.343
1978	-22.5	-7.5	26.969	118833	21.7969
1978	17.5	-57.5	21.4438	1650139	27.2287
1978	-7.5	-27.5	17.9631	1156234	26.8544
1978	-7.5	-17.5	11.2993	1747170	25.8368
1978	2.5	-2.5	20.2077	332620	26.6926
1978	-7.5	2.5	10.3584	390294	24.2579
1978	32.5	-72.5	11.1364	265236	24.0155
1978	-27.5	-42.5	26.4743	645304	22.8276
1978	32.5	-67.5	11.247	1508081	23.5179
1978	37.5	-72.5	7.12909	58880	19.5388
1978	17.5	-17.5	13.6497	533956	23.701
1978	22.5	-17.5	13.2457	219003	21.4342
1978	37.5	-52.5	10.1206	3978791	21.4829
1978	17.5	-47.5	14.6985	1825128	26.3931
1978	17.5	-37.5	9.74244	647821	25.5418
1978	-17.5	-22.5	9.04003	914671	24.4051
1978	22.5	-62.5	10.6064	1313188	26.9018
1978	22.5	-47.5	11.2821	272252	25.7889
1978	32.5	-37.5	4.96586	400622	22.4306
1978	22.5	-37.5	7.43338	307888	24.9623
1978	22.5	-42.5	11.1111	78149	25.408
1978	37.5	-57.5	6.63201	1216179	21.8871
1978	17.5	-52.5	8.05893	1285015	26.8554
1978	-12.5	-37.5	10.5105	261855	26.7253
1978	37.5	-42.5	6.47845	972587	20.8123
1978	32.5	-62.5	7.5823	2289870	23.5758
1978	22.5	-67.5	6.71781	1480646	27.0646
1978	27.5	-67.5	7.24382	180685	25.7796
1978	-12.5	-32.5	5.44362	1371579	26.6035
1978	-12.5	-7.5	5.49451	23590	23.133
1978	-7.5	7.5	3.55731	130040	24.3497
1978	22.5	-57.5	5.92563	1486564	26.5833
1978	-22.5	-37.5	10.9756	210083	24.7405
1978	-22.5	-32.5	6.74525	607412	24.7139
1978	27.5	-27.5	8.08081	189880	22.8178
1978	37.5	-37.5	2.5978	515411	20.3773
1978	32.5	-57.5	3.20809	3484128	23.5477
1978	-32.5	-42.5	3.8221	360797	19.8523
1978	27.5	-42.5	5.61122	184676	24.5111
1978	27.5	-77.5	3.56037	158461	26.4825
1978	17.5	-42.5	2.80272	744274	25.9964
1978	-37.5	17.5	2.51495	1059887	17.2091
1978	22.5	-72.5	4.2503	267823	27.3826
1978	22.5	-52.5	3.73721	1445206	26.2269
1978	-2.5	2.5	2.7027	38593	25.3685
1978	-27.5	-37.5	2.13948	607361	22.6831
1978	32.5	-42.5	2.29777	1218576	22.8567
1978	-32.5	17.5	2.1529	2327545	17.7466
1978	27.5	-32.5	2.31135	578609	23.5133
1978	-17.5	-32.5	4.49438	103549	25.9444
1978	-17.5	-7.5	2.06186	190511	22.0764
1978	-37.5	12.5	1.98675	4176610	15.5315
1978	32.5	-52.5	2.12766	1264197	23.324
1978	37.5	-47.5	1.94954	701205	21.1591
1978	32.5	-32.5	2.1164	335357	22.0395
1978	32.5	-47.5	1.44287	855512	23.1079
1978	27.5	-47.5	1.78571	42513	24.8947
1978	-37.5	2.5	1.16649	317168	14.3856
1978	-32.5	12.5	1.15492	2531883	18.0569
1978	-37.5	-52.5	1.03306	460030	16.1103
1978	-17.5	12.5	1.84358	523032	18.1014
1978	-42.5	-42.5	1.01897	532051	11.6574
1978	-12.5	-17.5	1.05358	1729397	24.5171
1978	-12.5	-27.5	1.01427	1014075	25.9448
1978	27.5	-57.5	2	86329	25.5911
1978	27.5	-52.5	0.78125	24293	25.3113
1978	-17.5	-27.5	1.41924	1370544	25.1952
1978	-27.5	-32.5	1.1976	116782	22.5545
1978	-17.5	-37.5	0.490798	248084	25.9276
1978	-17.5	7.5	0.449438	126127	19.9965
1978	-22.5	-27.5	1.33333	65732	24.3886
1978	-37.5	7.5	0.431902	2736092	14.6086
1978	-12.5	-22.5	0.498793	1224177	25.2416
1978	-27.5	12.5	0.403731	3448687	18.0979
1978	-17.5	-17.5	0.532081	1363413	23.5667
1978	-37.5	-47.5	0.355306	2841164	17.3675
1978	-37.5	-32.5	0.559796	482993	16.0025
1978	-32.5	-17.5	0.401123	440218	19.1483
1978	-22.5	2.5	0.317173	1249939	20.2992
1978	-27.5	-27.5	0.934579	134601	22.4185
1978	-32.5	-12.5	0.732601	190921	18.9861
1978	22.5	-22.5	0.643777	431465	22.8422
1978	-27.5	-2.5	0.682128	287675	20.4592
1978	-17.5	-12.5	0.639386	287727	22.8217
1978	-17.5	2.5	0.279107	411380	20.8832
1978	-22.5	7.5	0.299401	1303315	19.5356
1978	-27.5	2.5	0.283669	1635201	19.7213
1978	-27.5	7.5	0.186478	2740004	19.0167
1978	-22.5	12.5	0.210859	714728	17.711
1978	-32.5	2.5	0.137847	2709000	18.0505
1978	-27.5	-12.5	0.301811	361108	21.5923
1978	-22.5	-2.5	0.12766	486368	21.0973
1978	-17.5	-2.5	0.090009	212692	21.5264
1978	-32.5	7.5	0.0593296	520963	17.9329
1978	-32.5	-7.5	0.0340832	629385	18.719
1978	-12.5	-12.5	0.0132961	873185	23.8471
1978	-42.5	-47.5	0	206484	12.8027
1978	-42.5	-37.5	0	322332	11.1759
1978	-42.5	12.5	0	46139	9.52387
1978	-42.5	17.5	0	4792	10.5653
1978	-37.5	-42.5	0	1012966	16.4861
1978	-37.5	-37.5	0	275329	16.1029
1978	-37.5	-22.5	0	12712	15.4901
1978	-37.5	-17.5	0	176047	15.2848
1978	-37.5	-2.5	0	338965	14.4395
1978	-32.5	-37.5	0	15791	19.3613
1978	-32.5	-32.5	0	34356	19.2258
1978	-32.5	-27.5	0	89088	19.0693
1978	-32.5	-22.5	0	87728	19.0935
1978	-32.5	-2.5	0	1422644	18.3865
1978	-27.5	-17.5	0	37618	21.9341
1978	-27.5	-7.5	0	23670	21.0598
1978	-22.5	-22.5	0	24833	23.8785
1978	-22.5	-12.5	0	102406	22.5508
1978	-12.5	12.5	0	94420	21.8966
1978	2.5	2.5	0	2739	26.8922
1978	27.5	-72.5	0	9203	26.0135
1978	27.5	-37.5	0	15184	24.0509
1978	32.5	-27.5	0	47693	21.4444
1978	37.5	-32.5	0	122301	20.0213
1978	42.5	-47.5	0	3447	15.7112
1978	42.5	-42.5	0	149352	17.8951
1978	42.5	-37.5	0	14634	17.9731
1979	-12.5	-37.5	79.1139	43950	26.5888
1979	2.5	-37.5	65.1291	376400	27.7587
1979	-2.5	-37.5	65.0818	169951	27.4586
1979	-7.5	-7.5	48.9177	46000	25.2512
1979	-27.5	-47.5	61.4314	961095	21.7071
1979	7.5	-57.5	85.0505	97884	27.7117
1979	17.5	-67.5	82.6135	715644	27.677
1979	12.5	-72.5	78.9942	552346	27.6636
1979	2.5	-27.5	59.6549	667623	27.5304
1979	27.5	-47.5	86.22	507500	24.6514
1979	2.5	-32.5	68.1214	827010	27.7223
1979	12.5	-17.5	75	3141	26.1593
1979	12.5	-67.5	83.716	1155418	27.4471
1979	2.5	-22.5	63.6409	368540	27.2713
1979	12.5	-62.5	59.9687	1016105	27.5786
1979	2.5	-42.5	58.0633	485525	27.7292
1979	-22.5	-42.5	92.6007	284165	23.3369
1979	7.5	-42.5	54.5341	321474	27.7504
1979	7.5	-37.5	50.6339	473897	27.6924
1979	7.5	-52.5	50.5135	420274	27.7564
1979	7.5	-22.5	44.5855	921411	27.5934
1979	12.5	-52.5	64.6209	72866	27.5958
1979	7.5	-32.5	48.3055	753888	27.6335
1979	-2.5	-32.5	53.2234	151199	27.3424
1979	7.5	-47.5	56.8952	602040	27.7783
1979	7.5	-27.5	43.6815	1484220	27.5977
1979	-2.5	-7.5	30.7826	79518	25.9182
1979	-32.5	-52.5	29.0847	1041549	18.3254
1979	27.5	-27.5	56.338	147563	22.8707
1979	2.5	-47.5	48.6339	43245	27.8987
1979	12.5	-57.5	65.8692	204591	27.7387
1979	-2.5	-17.5	30.5189	472376	26.3095
1979	-37.5	17.5	27.1079	830300	17.3183
1979	12.5	-22.5	61.6883	152039	26.2229
1979	37.5	-67.5	20.4059	97600	21.2925
1979	2.5	-17.5	38.2423	265933	26.9965
1979	-2.5	-22.5	37.3037	491722	26.7368
1979	12.5	-27.5	28.0801	573949	26.3781
1979	17.5	-62.5	40.6206	585000	27.6032
1979	2.5	-7.5	34.375	7761	26.994
1979	32.5	-72.5	21.1971	417503	23.9383
1979	12.5	-32.5	22.394	676751	26.5478
1979	12.5	-37.5	18.7691	594685	26.7978
1979	27.5	-57.5	20.7895	70000	25.3755
1979	22.5	-67.5	24.6857	1902385	27.0756
1979	-2.5	-27.5	17.1078	1124655	27.09
1979	12.5	-77.5	39.3939	12807	27.9006
1979	-12.5	7.5	50	2000	22.1786
1979	32.5	-62.5	14.6065	1367553	23.3236
1979	27.5	-67.5	21.6301	250389	25.717
1979	7.5	-17.5	12.5043	446801	27.7112
1979	12.5	-42.5	17.4797	160063	27.0817
1979	22.5	-62.5	22.3156	327691	26.869
1979	32.5	-67.5	13.3166	1347337	23.3824
1979	-2.5	-2.5	8.4507	264562	26.0791
1979	27.5	-37.5	15.7895	15800	23.8922
1979	32.5	-57.5	9.97776	1740839	23.1074
1979	-27.5	-42.5	23.8298	99850	22.2414
1979	-17.5	-37.5	27.7778	71370	25.7679
1979	37.5	-72.5	5.45278	112500	19.5733
1979	-7.5	-27.5	5.6906	817859	26.9268
1979	22.5	-72.5	12.7468	1189034	27.3082
1979	-12.5	-7.5	10	2100	23.4137
1979	-22.5	-37.5	22.1902	163415	24.4642
1979	12.5	-47.5	12.4283	142254	27.3329
1979	17.5	-27.5	29.4118	11087	24.9616
1979	2.5	-12.5	14.5833	62685	26.8957
1979	-7.5	-22.5	6.26604	931206	26.5115
1979	17.5	-37.5	10.0852	161784	25.8112
1979	-32.5	17.5	7.73247	1811200	17.7117
1979	-32.5	-47.5	9.22713	2766710	19.9674
1979	37.5	-62.5	9.87306	701528	21.7836
1979	-7.5	-17.5	5.23223	478699	26.0785
1979	37.5	-57.5	6.00083	1119758	21.4962
1979	-32.5	-12.5	10.4478	18900	18.8412
1979	37.5	-52.5	4.20712	305040	21.1464
1979	32.5	-52.5	5.64784	579480	22.9143
1979	-37.5	-7.5	4.83092	32600	14.6565
1979	42.5	-62.5	18.2663	197157	14.0944
1979	-7.5	-32.5	5.53295	234303	27.1408
1979	17.5	-52.5	7.80649	517400	27.0369
1979	22.5	-52.5	5.9762	900100	26.2232
1979	27.5	-62.5	4.09739	264364	25.6035
1979	-7.5	-12.5	3.90805	67891	25.6649
1979	27.5	-72.5	10.7221	206980	25.8842
1979	-22.5	-12.5	6.98925	56700	22.8279
1979	32.5	-42.5	3.56975	335700	22.5459
1979	42.5	-67.5	100	5157	12.4565
1979	-27.5	-37.5	6.42978	213900	22.2474
1979	17.5	-57.5	5.16923	524877	27.3624
1979	-27.5	-27.5	4.52962	88900	22.2833
1979	-2.5	-12.5	11.2457	485504	26.0093
1979	-12.5	-12.5	2.89687	206100	24.0085
1979	32.5	-22.5	2.27273	92400	21.0668
1979	-32.5	-27.5	0.658683	95520	18.9299
1979	37.5	-12.5	2.95699	98000	18.5284
1979	-22.5	-27.5	5.74713	48100	24.3982
1979	-12.5	-32.5	2.77283	1371997	26.5652
1979	-27.5	-7.5	2.25614	333200	21.2614
1979	32.5	-47.5	2.53895	434900	22.7207
1979	37.5	-47.5	0.655738	122900	20.9224
1979	-22.5	-7.5	1.29534	51800	22.1409
1979	-12.5	-27.5	2.37781	1573284	26.0258
1979	-22.5	-2.5	2.2658	590552	21.4359
1979	-17.5	-7.5	2.44173	250700	22.3556
1979	-37.5	-52.5	1.5553	387890	15.849
1979	32.5	-37.5	1.25108	439200	22.2656
1979	-17.5	-22.5	1.39726	873135	24.6656
1979	-17.5	-32.5	1.80807	481900	25.928
1979	-12.5	-17.5	1.0475	1431352	24.6341
1979	17.5	-42.5	1.6369	224471	26.2579
1979	22.5	-57.5	1.48964	478386	26.5395
1979	-12.5	-22.5	0.979624	1570583	25.3406
1979	-22.5	12.5	0.807081	693010	17.7245
1979	-37.5	12.5	0.793651	2247156	15.7708
1979	-7.5	-2.5	0.854701	24002	25.0413
1979	-27.5	12.5	0.628616	7832710	18.1801
1979	-22.5	-32.5	1.40665	296100	24.556
1979	-32.5	12.5	0.633476	7851840	18.0828
1979	-22.5	-22.5	1.10957	248200	24.0072
1979	37.5	-42.5	0.499634	1284700	20.7212
1979	32.5	-32.5	0.776699	131500	21.9438
1979	-27.5	-32.5	0.732601	197700	22.286
1979	17.5	-47.5	0.867679	150329	26.6181
1979	-17.5	2.5	0.378583	296512	21.1592
1979	-17.5	-27.5	0.74983	471600	25.3722
1979	-17.5	-17.5	0.488998	801680	23.8405
1979	-22.5	2.5	0.118507	352500	20.5831
1979	-32.5	7.5	0.262942	1019684	18.078
1979	-37.5	-47.5	0.366037	3266040	17.393
1979	-17.5	-12.5	0.399315	453760	23.0705
1979	-37.5	7.5	0.276838	1185170	14.7846
1979	-22.5	7.5	0.282486	290030	19.7781
1979	-27.5	7.5	0.241873	1895420	19.2393
1979	-37.5	-42.5	0.395844	649040	16.5857
1979	-32.5	-42.5	0.246103	296328	19.5903
1979	37.5	-37.5	0.117555	365000	20.4177
1979	-27.5	2.5	0.118308	611680	19.9558
1979	-27.5	-2.5	0.128645	481080	20.7425
1979	-32.5	2.5	0.0565931	308800	18.1483
1979	-37.5	-37.5	0.0928505	385200	16.2521
1979	-42.5	-47.5	0	213360	13.0906
1979	-42.5	-42.5	0	221000	11.8081
1979	-42.5	-37.5	0	252000	11.3428
1979	-37.5	-32.5	0	55200	16.0714
1979	-37.5	-22.5	0	305700	15.4148
1979	-37.5	-2.5	0	54700	14.413
1979	-37.5	2.5	0	220920	14.4406
1979	-32.5	-37.5	0	11800	19.2071
1979	-32.5	-32.5	0	13100	19.081
1979	-32.5	-7.5	0	6900	18.6783
1979	-32.5	-2.5	0	108140	18.4325
1979	-17.5	-2.5	0	136400	21.7885
1979	-17.5	12.5	0	46200	18.0934
1979	-7.5	2.5	0	3000	24.9517
1979	27.5	-87.5	0	2100	25.7558
1979	27.5	-77.5	0	21000	26.3967
1979	32.5	-12.5	0	189440	19.6675
1979	42.5	-57.5	0	22400	15.5846
1979	42.5	-52.5	0	10314	15.4379
1980	17.5	-17.5	79.6667	97036	23.7104
1980	17.5	-27.5	46.0845	198400	25.0143
1980	7.5	-22.5	62.592	2456657	27.4832
1980	7.5	-27.5	64.8399	2881465	27.6156
1980	12.5	-17.5	71.7383	479708	25.8496
1980	7.5	-47.5	53.118	309015	27.7671
1980	2.5	-17.5	51.4359	1479247	26.7242
1980	-22.5	-42.5	96.1081	236130	23.9162
1980	2.5	-22.5	56.6992	1705848	27.0271
1980	2.5	-32.5	60.5965	901308	27.6186
1980	17.5	-22.5	77.7778	114621	24.4075
1980	7.5	-37.5	55.2641	426746	27.6599
1980	7.5	-32.5	61.1177	1382943	27.6749
1980	12.5	-22.5	52.5143	1934768	26.0065
1980	12.5	-27.5	54.3679	1117472	26.3171
1980	2.5	-42.5	55.9925	191489	27.6053
1980	2.5	-27.5	56.6421	1225120	27.3471
1980	7.5	-57.5	60.2679	44760	27.8183
1980	-2.5	-32.5	47.6471	136480	27.1938
1980	12.5	-77.5	42.4375	361500	27.9789
1980	7.5	-17.5	45.6641	551237	27.5025
1980	12.5	-67.5	72.2222	289266	27.5965
1980	22.5	-22.5	44.0835	69986	23.2624
1980	7.5	-52.5	43.7175	316181	27.7688
1980	12.5	-72.5	49.1342	262440	27.7482
1980	7.5	-42.5	34.454	1199492	27.7192
1980	12.5	-52.5	50.9091	406665	27.7073
1980	-17.5	-7.5	41.7441	257300	22.5107
1980	2.5	-37.5	50.0541	408104	27.656
1980	17.5	-67.5	48.2078	556904	27.7901
1980	-32.5	-52.5	36.1421	906732	18.6578
1980	-2.5	-7.5	16.1554	77690	25.5545
1980	2.5	-47.5	33.5211	59205	27.7892
1980	12.5	-32.5	38.6955	470159	26.5622
1980	-7.5	-32.5	33.4421	110827	27.1411
1980	32.5	-72.5	26.6767	831489	24.1028
1980	12.5	-57.5	26.327	151937	27.8765
1980	12.5	-47.5	25.0751	105667	27.4137
1980	-2.5	-27.5	22.413	1331139	26.856
1980	-27.5	-42.5	53.7815	45970	22.7701
1980	12.5	-62.5	65.5226	313223	27.7128
1980	-27.5	-47.5	19.0607	943965	22.2105
1980	-2.5	-17.5	15.5122	1592331	25.9406
1980	37.5	-67.5	15.2239	83100	21.2891
1980	2.5	-2.5	10.7692	5954	27.1437
1980	37.5	-72.5	21.2471	79300	19.8495
1980	-2.5	-12.5	11.6471	606500	25.6134
1980	12.5	-37.5	13.9233	1559278	26.7865
1980	-2.5	-22.5	13.3119	1094373	26.4346
1980	12.5	-42.5	14.5546	1532074	27.13
1980	-32.5	-47.5	22.4755	1186425	20.2724
1980	2.5	-12.5	18.7845	37800	26.6857
1980	37.5	-52.5	11.5285	101780	21.4758
1980	32.5	-67.5	16.0629	982832	23.4395
1980	42.5	-62.5	53.271	280000	13.7753
1980	17.5	-32.5	34.5178	88200	25.5178
1980	17.5	-37.5	15.6419	409000	25.966
1980	-7.5	-22.5	9.57649	1717056	26.3371
1980	-32.5	-42.5	15.6186	440100	19.9539
1980	-7.5	-17.5	6.56151	1483686	25.8223
1980	32.5	-32.5	14.1013	238440	22.3913
1980	-22.5	-37.5	17.8396	229550	24.8043
1980	22.5	-27.5	14.8506	359188	24.0795
1980	37.5	-57.5	9.22764	490880	21.8228
1980	17.5	-62.5	9.23913	834800	27.7324
1980	27.5	-62.5	16.129	24434	25.7672
1980	-7.5	-27.5	6.28328	1612131	26.8274
1980	22.5	-67.5	8.46031	1873602	27.1898
1980	42.5	-42.5	3.71599	142240	17.7892
1980	37.5	-62.5	5.5	204640	21.8689
1980	17.5	-52.5	9.3864	753400	27.2081
1980	-2.5	-2.5	5.48173	92227	25.7471
1980	17.5	-57.5	8.9	1031050	27.5191
1980	32.5	-52.5	6.99906	923920	23.2946
1980	22.5	-52.5	8.71092	773300	26.4882
1980	-7.5	-12.5	3.48101	36000	25.3521
1980	17.5	-47.5	6.98539	902800	26.8031
1980	22.5	-47.5	9.34066	62600	26.0851
1980	32.5	-62.5	5.46584	1025100	23.4788
1980	17.5	-42.5	5.9448	546540	26.4393
1980	37.5	-47.5	5.17566	653000	21.1877
1980	22.5	-57.5	5.57796	709020	26.7832
1980	37.5	-42.5	2.73835	1414640	20.8932
1980	22.5	-62.5	5.40428	1740664	27.0516
1980	32.5	-47.5	4.11478	348320	23.1357
1980	-32.5	-37.5	5.6701	56750	19.5373
1980	-17.5	-37.5	4.93827	93800	26.0196
1980	-17.5	-32.5	5.04202	621800	26.1069
1980	-32.5	-22.5	4	19500	19.1982
1980	22.5	-72.5	5.9322	46600	27.4624
1980	-27.5	-37.5	5.41237	140400	22.6167
1980	-22.5	-27.5	9.375	120400	24.4785
1980	32.5	-57.5	2.83375	306500	23.4468
1980	-17.5	7.5	3.00752	32400	20.1865
1980	-37.5	-47.5	2.15253	2025000	17.5312
1980	37.5	-37.5	1.45647	2030740	20.6229
1980	27.5	-67.5	2.09657	320079	25.8428
1980	22.5	-17.5	5.55556	19479	21.7871
1980	-12.5	-37.5	3.22581	15000	26.7946
1980	-12.5	-27.5	1.83125	2432131	26.1637
[truncated: 5,065 more rows]
