# Supplementary material for: Shift in tuna catches due to ocean warming
Source: PLoS One. 2017 Jun 7;12(6):e0178196. doi: 10.1371/journal.pone.0178196 (PMC5462356; doi:10.1371/journal.pone.0178196)
Supplement: S2 File — (XLSX) [file pone.0178196.s002.xlsx]

## Sheet: Atlantic
year	lat	lon	ALB LL (ton)	BET LL (ton)	BFT LL (ton)	SKJ LL (ton)	YFT LL (ton)	tropical (ton)	total (ton)	%trop	SST
1965	-42.5	-47.5	3	7				0	10	0	12.0416
1965	-37.5	-52.5	285	200	74			0	559	0	15.8416
1965	-37.5	-47.5					24	24	24	100	17.1346
1965	-37.5	-42.5					24	24	24	100	16.128
1965	-37.5	-37.5	63	7				0	70	0	15.7362
1965	-37.5	-32.5	4					0	4	0	15.4249
1965	-37.5	17.5	46	35			34	34	115	29.5652	17.3562
1965	-32.5	-52.5	225	132	18			0	375	0	18.2713
1965	-32.5	-47.5	164	32			24	24	220	10.9091	19.8138
1965	-32.5	-42.5	81	36			24	24	141	17.0213	19.3001
1965	-32.5	-37.5	248	39	4			0	291	0	18.7537
1965	-32.5	-32.5	206	48			2	2	256	0.78125	18.5227
1965	-32.5	-27.5	435	112			2	2	549	0.364299	18.1526
1965	-32.5	-22.5	760	149			1	1	910	0.10989	17.9628
1965	-32.5	-17.5	285	49			2	2	336	0.595238	18.1138
1965	-32.5	-12.5	273	60				0	333	0	17.9075
1965	-32.5	-7.5	30	9				0	39	0	17.8908
1965	-32.5	2.5	4	7				0	11	0	17.8772
1965	-32.5	12.5	154	8				0	162	0	18.1192
1965	-32.5	17.5	668	45				0	713	0	17.4695
1965	-27.5	-47.5	37		1		192	192	230	83.4783	21.7296
1965	-27.5	-42.5	170	12			181	181	363	49.8623	22.3026
1965	-27.5	-37.5	91	13	7			0	111	0	22.1826
1965	-27.5	-32.5	223	36	6		6	6	271	2.21402	22.0354
1965	-27.5	-27.5	369	72	1		4	4	446	0.896861	21.8419
1965	-27.5	-17.5	373	66			3	3	442	0.678733	21.448
1965	-27.5	-12.5	379	67			1	1	447	0.223714	21.0613
1965	-27.5	-7.5	570	85			1	1	656	0.152439	20.6293
1965	-27.5	-2.5	556	60			1	1	617	0.162075	20.1707
1965	-27.5	2.5	1018	103			2	2	1123	0.178094	19.6432
1965	-27.5	7.5	784	98	2			0	884	0	19.0624
1965	-27.5	12.5	4024	215	75	1	4	5	4319	0.115768	17.9588
1965	-22.5	-42.5	45	6			182	182	233	78.1116	23.7041
1965	-22.5	-37.5	827	14			31	31	872	3.55505	24.8368
1965	-22.5	-32.5	382	6	7		13	13	408	3.18627	24.7228
1965	-22.5	-27.5	285	4	1		12	12	302	3.97351	24.4521
1965	-22.5	-22.5	139	1			6	6	146	4.10959	24.057
1965	-22.5	-12.5	330	6			10	10	346	2.89017	22.7308
1965	-22.5	-7.5	60	7				0	67	0	21.8863
1965	-22.5	-2.5	698	65			1	1	764	0.13089	21.2155
1965	-22.5	2.5	928	120			6	6	1054	0.56926	20.515
1965	-22.5	7.5	2449	392			6	6	2847	0.210748	19.7295
1965	-22.5	12.5	978	230	43		15	15	1266	1.18483	17.74
1965	-17.5	-37.5	172	15			20	20	207	9.66184	26.2031
1965	-17.5	-32.5	123	2	1		6	6	132	4.54545	26.2429
1965	-17.5	-27.5	137	4	2		9	9	152	5.92105	25.6516
1965	-17.5	-22.5	104	1			3	3	108	2.77778	24.9606
1965	-17.5	-17.5	70	1			3	3	74	4.05405	24.1583
1965	-17.5	-12.5	451	77			13	13	541	2.40296	23.2976
1965	-17.5	-7.5	287	33			4	4	324	1.23457	22.4169
1965	-17.5	-2.5	407	72			1	1	480	0.208333	21.8001
1965	-17.5	2.5	1531	231			9	9	1771	0.508187	21.1979
1965	-17.5	7.5	602	663			29	29	1294	2.24111	20.3497
1965	-17.5	12.5	316	663	30		28	28	1037	2.7001	18.814
1965	-12.5	-37.5	44	8			8	8	60	13.3333	26.7886
1965	-12.5	-32.5	457	32	11		33	33	533	6.19137	26.7745
1965	-12.5	-27.5	115	12	4		26	26	157	16.5605	26.2604
1965	-12.5	-22.5	573	28		1	47	48	649	7.39599	25.5806
1965	-12.5	-17.5	329	10			15	15	354	4.23729	24.8155
1965	-12.5	-12.5	316	32			33	33	381	8.66142	24.1137
1965	-12.5	-7.5	80	17			9	9	106	8.49057	23.3599
1965	-12.5	-2.5	37	151			16	16	204	7.84314	22.8424
1965	-12.5	2.5	307	809			21	21	1137	1.84697	22.409
1965	-12.5	7.5	134	868			472	472	1474	32.0217	22.0513
1965	-12.5	12.5	123	1967			1097	1097	3187	34.4211	22.5545
1965	-7.5	-32.5	1026	108	194		158	158	1486	10.6326	27.1247
1965	-7.5	-27.5	345	213	11		97	97	666	14.5646	26.871
1965	-7.5	-22.5	204	223			49	49	476	10.2941	26.4126
1965	-7.5	-17.5	241	207			76	76	524	14.5038	25.8216
1965	-7.5	-12.5	104	58			29	29	191	15.1832	25.3361
1965	-7.5	-7.5	64	145			61	61	270	22.5926	24.8028
1965	-7.5	-2.5	7	215			344	344	566	60.7774	24.473
1965	-7.5	2.5	53	638			550	550	1241	44.3191	24.2939
1965	-7.5	7.5	51	656			1621	1621	2328	69.6306	24.536
1965	-7.5	12.5	41	372			1257	1257	1670	75.2695	24.9498
1965	-2.5	-37.5	41	93	600		446	446	1180	37.7966	27.186
1965	-2.5	-32.5	47	150	411		428	428	1036	41.3127	27.0463
1965	-2.5	-27.5	50	262	55		462	462	829	55.7298	26.6926
1965	-2.5	-22.5	14	49			179	179	242	73.9669	26.2607
1965	-2.5	-17.5	70	72		1	428	429	571	75.1313	25.7068
1965	-2.5	-12.5	80	143		2	793	795	1018	78.0943	25.3294
1965	-2.5	-7.5	81	310			1275	1275	1666	76.5306	25.1682
1965	-2.5	-2.5	39	339		1	1212	1213	1591	76.2414	25.3206
1965	-2.5	2.5	17	485			1621	1621	2123	76.3542	25.5452
1965	-2.5	7.5	83	274			1257	1257	1614	77.881	25.7511
1965	2.5	-47.5	14	11			126	126	151	83.4437	27.6697
1965	2.5	-42.5	42	62	59		183	183	346	52.8902	27.4546
1965	2.5	-37.5	30	183	443		450	450	1106	40.6872	27.3465
1965	2.5	-32.5	53	314	382		736	736	1485	49.5623	27.207
1965	2.5	-27.5	55	410	41		1341	1341	1847	72.6042	26.9651
1965	2.5	-22.5	52	214	3	1	1048	1049	1318	79.5903	26.6589
1965	2.5	-17.5	56	175			934	934	1165	80.1717	26.3679
1965	2.5	-12.5	30	132			1327	1327	1489	89.1202	26.4216
1965	2.5	-7.5	28	151			657	657	836	78.5885	26.5185
1965	2.5	-2.5	27	211			1265	1265	1503	84.165	26.7897
1965	2.5	2.5	10	219			1392	1392	1621	85.8729	27.0927
1965	7.5	-57.5	118	56			364	364	538	67.658	27.4556
1965	7.5	-52.5	156	91	2		719	719	968	74.2769	27.5169
1965	7.5	-47.5	160	446	30		1729	1729	2365	73.1078	27.4428
1965	7.5	-42.5	81	322	24		874	874	1301	67.1791	27.364
1965	7.5	-37.5	40	247	26		317	317	630	50.3175	27.2564
1965	7.5	-32.5	94	472	34		469	469	1069	43.8728	27.17
1965	7.5	-27.5	95	647	13		808	808	1563	51.6955	27.0215
1965	7.5	-22.5	66	396	3		1245	1245	1710	72.807	26.9545
1965	7.5	-17.5	82	327			722	722	1131	63.8373	27.1632
1965	7.5	-12.5	1	363			640	640	1004	63.745	27.4562
1965	12.5	-82.5	3	9			34	34	46	73.913	28.0269
1965	12.5	-77.5	65	28			199	199	292	68.1507	27.7257
1965	12.5	-72.5	13	4			37	37	54	68.5185	27.3887
1965	12.5	-67.5	52	27			315	315	394	79.9492	27.0813
1965	12.5	-62.5	11	28			335	335	374	89.5722	27.3043
1965	12.5	-57.5	555	339	2		859	859	1755	48.9459	27.5268
1965	12.5	-52.5	90	66	5		151	151	312	48.3974	27.434
1965	12.5	-47.5	66	241			286	286	593	48.2293	27.0557
1965	12.5	-42.5	68	345	3		292	292	708	41.2429	26.6082
1965	12.5	-37.5	108	1187	18		473	473	1786	26.4838	26.19
1965	12.5	-32.5	74	1381	14		465	465	1934	24.0434	26.0156
1965	12.5	-27.5	27	949	3		659	659	1638	40.232	25.6748
1965	12.5	-22.5	27	527			497	497	1051	47.2883	25.3795
1965	12.5	-17.5	2	375	1		511	511	889	57.4803	25.3087
1965	17.5	-67.5	37	21			281	281	339	82.8909	27.4197
1965	17.5	-62.5	157	12	19		281	281	469	59.9147	27.3594
1965	17.5	-57.5	358	9	9		114	114	490	23.2653	27.114
1965	17.5	-52.5	146	4			17	17	167	10.1796	26.7868
1965	17.5	-47.5	96	1			11	11	108	10.1852	26.3778
1965	17.5	-42.5	400	26			36	36	462	7.79221	25.9517
1965	17.5	-37.5	56	10			3	3	69	4.34783	25.4475
1965	17.5	-32.5	21	62			1	1	84	1.19048	24.9524
1965	17.5	-27.5	12	252			92	92	356	25.8427	24.415
1965	17.5	-22.5	35	488			310	310	833	37.2149	23.7577
1965	17.5	-17.5	5	408	1		108	108	522	20.6897	22.9233
1965	22.5	-97.5					5	5	5	100	26.4423
1965	22.5	-92.5					13	13	13	100	26.6146
1965	22.5	-87.5					4	4	4	100	26.9675
1965	22.5	-72.5	388	1	8		13	13	410	3.17073	27.2092
1965	22.5	-67.5	701	10	11		23	23	745	3.08725	26.7403
1965	22.5	-62.5	416	9	1		16	16	442	3.61991	26.4547
1965	22.5	-57.5	519	8			38	38	565	6.72566	26.1894
1965	22.5	-52.5	374	4	1		21	21	400	5.25	25.958
1965	22.5	-47.5	435	8	11		30	30	484	6.19835	25.5082
1965	22.5	-42.5	322	14			29	29	365	7.94521	25.1381
1965	22.5	-37.5	10					0	10	0	24.7693
1965	22.5	-22.5	43	129			4	4	176	2.27273	22.6284
1965	22.5	-17.5	98	259	2		2	2	361	0.554017	21.1195
1965	27.5	-92.5					4	4	4	100	25.2335
1965	27.5	-87.5					161	161	161	100	25.8015
1965	27.5	-77.5	194	3	1412		13	13	1622	0.80148	26.5219
1965	27.5	-72.5	366	1	227		12	12	606	1.9802	26.009
1965	27.5	-67.5	125		1		2	2	128	1.5625	25.6191
1965	27.5	-62.5	262	1			9	9	272	3.30882	25.3408
1965	27.5	-57.5	96				4	4	100	4	25.1697
1965	27.5	-52.5	267	3			13	13	283	4.59364	24.9581
1965	27.5	-47.5	417	20	7		14	14	458	3.05677	24.5318
1965	27.5	-42.5	397	30	2		17	17	446	3.81166	24.2028
1965	27.5	-37.5	92	8	1		2	2	103	1.94175	23.8136
1965	27.5	-32.5	1					0	1	0	23.3107
1965	27.5	-27.5	5	1				0	6	0	22.6136
1965	27.5	-22.5	13	4				0	17	0	21.9404
1965	27.5	-17.5	37	87	7		12	12	143	8.39161	20.8973
1965	32.5	-77.5	240	12	3434		39	39	3725	1.04698	24.866
1965	32.5	-72.5	135	4	824		20	20	983	2.03459	24.1756
1965	32.5	-67.5	197	3	372		14	14	586	2.38908	23.5458
1965	32.5	-62.5	434	8	38		15	15	495	3.0303	23.4188
1965	32.5	-57.5	287	17	99		37	37	440	8.40909	23.2883
1965	32.5	-52.5	184	20	16		5	5	225	2.22222	23.0502
1965	32.5	-47.5	348	58	19		9	9	434	2.07373	22.8876
1965	32.5	-42.5	765	171	5		13	13	954	1.36268	22.7003
1965	32.5	-37.5	597	264	19		6	6	886	0.677201	22.4322
1965	32.5	-32.5	5	5	3			0	13	0	22.2338
1965	32.5	-27.5	12	5	3			0	20	0	21.6685
1965	32.5	-22.5	17	10	3			0	30	0	21.1252
1965	32.5	-17.5	33	49	1			0	83	0	20.2973
1965	37.5	-77.5			32			0	32	0	19.5385
1965	37.5	-72.5	3	8	169		3	3	183	1.63934	19.161
1965	37.5	-67.5	28	20	107		20	20	175	11.4286	20.84
1965	37.5	-62.5	28	4	10		14	14	56	25	21.5674
1965	37.5	-57.5	53	3	11		10	10	77	12.987	21.7217
1965	37.5	-52.5	16	26				0	42	0	21.4158
1965	37.5	-47.5	255	172	26		6	6	459	1.30719	21.1756
1965	37.5	-42.5	361	316	6		1	1	684	0.146199	20.8425
1965	37.5	-37.5	1089	750	29		15	15	1883	0.796601	20.598
1965	37.5	-32.5	243	152	9		2	2	406	0.492611	20.4523
1965	37.5	-22.5			3			0	3	0	19.8162
1965	37.5	-12.5					1	1	1	100	18.3882
1965	37.5	2.5			400			0	400	0	18.7807
1965	42.5	-67.5	1	5	20			0	26	0	10.8594
1965	42.5	-62.5	12	19	26		1	1	58	1.72414	12.5738
1965	42.5	-57.5	17	81	9			0	107	0	15.5089
1965	42.5	-52.5	141	407	42		4	4	594	0.673401	15.0602
1965	42.5	-47.5	57	83	39		6	6	185	3.24324	15.654
1965	42.5	-42.5	92	63	1			0	156	0	18.0225
1965	42.5	-37.5	24	64				0	88	0	18.1429
1966	-37.5	-52.5	5					0	5	0	15.2975
1966	-37.5	-47.5	342	70	23			0	435	0	16.7966
1966	-37.5	-42.5	232	54	24			0	310	0	16.0706
1966	-37.5	-37.5	68	27	12			0	107	0	15.9884
1966	-37.5	-32.5	28	6	1			0	35	0	15.8703
1966	-37.5	-22.5	2	2				0	4	0	14.9137
1966	-37.5	-17.5	24	8				0	32	0	14.5846
1966	-37.5	2.5	40	7	1			0	48	0	13.7825
1966	-37.5	17.5	256	248	2		16	16	522	3.06513	16.6187
1966	-32.5	-52.5	2	3				0	5	0	18.0204
1966	-32.5	-47.5	318	60	23		8	8	409	1.95599	19.7868
1966	-32.5	-42.5	236	62	23		1	1	322	0.310559	19.576
1966	-32.5	-37.5	10	3				0	13	0	19.4113
1966	-32.5	-32.5	108	115				0	223	0	19.2522
1966	-32.5	-27.5	21	31				0	52	0	18.7768
1966	-32.5	-22.5	38	23				0	61	0	18.5919
1966	-32.5	-17.5	272	98				0	370	0	18.5247
1966	-32.5	-12.5	88	50				0	138	0	18.5256
1966	-32.5	-7.5	114	19				0	133	0	18.3282
1966	-32.5	-2.5	118	27				0	145	0	18.032
1966	-32.5	2.5	516	190	8			0	714	0	17.8586
1966	-32.5	7.5	39	8				0	47	0	17.6632
1966	-32.5	12.5	1353	152	7		4	4	1516	0.263852	17.7155
1966	-32.5	17.5	1517	133	18		4	4	1672	0.239234	17.4249
1966	-27.5	-47.5	56	2			123	123	181	67.9558	22.1117
1966	-27.5	-42.5	406	24	3		139	139	572	24.3007	22.662
1966	-27.5	-37.5	15	4				0	19	0	22.5667
1966	-27.5	-32.5	5	1				0	6	0	22.3759
1966	-27.5	-27.5	1	1				0	2	0	22.0458
1966	-27.5	-17.5	9	2				0	11	0	21.6241
1966	-27.5	-12.5	821	6			5	5	832	0.600962	21.3491
1966	-27.5	-7.5	168	43				0	211	0	21.0167
1966	-27.5	-2.5	411	96				0	507	0	20.5554
1966	-27.5	2.5	2072	535			5	5	2612	0.191424	19.8365
1966	-27.5	7.5	2317	465			2	2	2784	0.0718391	19.1587
1966	-27.5	12.5	5746	821	4		97	97	6668	1.45471	18.0672
1966	-22.5	-42.5	25	3			117	117	145	80.6897	23.7934
1966	-22.5	-37.5	106	5			6	6	117	5.12821	24.7004
1966	-22.5	-32.5	71	1			1	1	73	1.36986	24.5092
1966	-22.5	-27.5	48	1			2	2	51	3.92157	24.0648
1966	-22.5	-22.5	108	2			3	3	113	2.65487	23.6372
1966	-22.5	-12.5	135	2			3	3	140	2.14286	22.6937
1966	-22.5	-7.5	60	29				0	89	0	21.997
1966	-22.5	-2.5	126	56				0	182	0	21.3424
1966	-22.5	2.5	193	222			3	3	418	0.717703	20.5675
1966	-22.5	7.5	482	128			4	4	614	0.651466	19.7555
1966	-22.5	12.5	563	72			1	1	636	0.157233	17.7304
1966	-17.5	-37.5	13				1	1	14	7.14286	26.0309
1966	-17.5	-32.5	32	1	1		1	1	35	2.85714	26.01
1966	-17.5	-27.5	39	1			2	2	42	4.7619	25.3227
1966	-17.5	-22.5	161	31			22	22	214	10.2804	24.5943
1966	-17.5	-17.5	153	21			6	6	180	3.33333	23.9003
1966	-17.5	-12.5	173	21			9	9	203	4.4335	23.1714
1966	-17.5	-7.5	48	16				0	64	0	22.3294
1966	-17.5	-2.5	36	6				0	42	0	21.683
1966	-17.5	2.5	2	4				0	6	0	21.0966
1966	-17.5	7.5	3	1				0	4	0	20.2648
1966	-17.5	12.5		2				0	2	0	18.3595
1966	-12.5	-37.5	4					0	4	0	26.8627
1966	-12.5	-32.5	1145	31			25	25	1201	2.0816	26.7283
1966	-12.5	-27.5	548	42	1		20	20	611	3.27332	26.0999
1966	-12.5	-22.5	914	92			18	18	1024	1.75781	25.4123
1966	-12.5	-17.5	1084	63		6	37	43	1190	3.61345	24.6981
1966	-12.5	-12.5	321	50			19	19	390	4.87179	24.0222
1966	-12.5	-7.5	489	51			33	33	573	5.75916	23.2575
1966	-12.5	-2.5	2	132			49	49	183	26.776	22.7457
1966	-12.5	7.5		12			6	6	18	33.3333	22.1814
1966	-12.5	12.5		14			39	39	53	73.5849	22.3948
1966	-7.5	-32.5	588	108	7		53	53	756	7.01058	27.1683
1966	-7.5	-27.5	427	215			46	46	688	6.68605	26.8258
1966	-7.5	-22.5	305	467			57	57	829	6.87575	26.3735
1966	-7.5	-17.5	142	304			33	33	479	6.88935	25.922
1966	-7.5	-12.5	139	426			71	71	636	11.1635	25.5018
1966	-7.5	-7.5	133	177			82	82	392	20.9184	25.0607
1966	-7.5	-2.5	11	1095		1	731	732	1838	39.8259	24.7696
1966	-7.5	2.5	6	646			1249	1249	1901	65.7023	24.7322
1966	-7.5	7.5		118		5	485	490	608	80.5921	24.9908
1966	-7.5	12.5		51			11	11	62	17.7419	25.1373
1966	-2.5	-37.5	13	30	52		132	132	227	58.1498	27.4474
1966	-2.5	-32.5	11	36	1		73	73	121	60.3306	27.2985
1966	-2.5	-27.5	5	43		1	39	40	88	45.4545	27.0011
1966	-2.5	-22.5	13	57			59	59	129	45.7364	26.5893
1966	-2.5	-17.5	9	57			93	93	159	58.4906	26.1082
1966	-2.5	-12.5	11	48			165	165	224	73.6607	25.7986
1966	-2.5	-7.5	26	143			433	433	602	71.9269	25.6422
1966	-2.5	-2.5	34	463		2	990	992	1489	66.6219	25.7494
1966	-2.5	2.5	6	171		1	734	735	912	80.5921	25.9404
1966	-2.5	7.5	1	66		1	257	258	325	79.3846	26.0998
1966	2.5	-47.5	1	6			44	44	51	86.2745	28.0107
1966	2.5	-42.5	2	9			24	24	35	68.5714	27.7872
1966	2.5	-37.5	5	32	26		39	39	102	38.2353	27.6998
1966	2.5	-32.5	5	36	26		58	58	125	46.4	27.6448
1966	2.5	-27.5	18	156			284	284	458	62.0087	27.4491
1966	2.5	-22.5	24	152		1	405	406	582	69.7595	27.1537
1966	2.5	-17.5	32	190			378	378	600	63	26.8967
1966	2.5	-12.5	28	123			197	197	348	56.6092	26.8632
1966	2.5	-7.5	13	215			443	443	671	66.0209	26.8479
1966	2.5	-2.5	12	243			1324	1324	1579	83.8505	27.0302
1966	2.5	2.5		14			44	44	58	75.8621	27.2768
1966	7.5	-57.5	25	68			579	579	672	86.1607	27.8714
1966	7.5	-52.5	42	52			757	757	851	88.9542	27.8725
1966	7.5	-47.5	15	234	1		552	552	802	68.8279	27.811
1966	7.5	-42.5	4	145			385	385	534	72.0974	27.711
1966	7.5	-37.5	6	198	1		232	232	437	53.0892	27.5867
1966	7.5	-32.5	11	148			112	112	271	41.3284	27.541
1966	7.5	-27.5	164	848			858	858	1870	45.8824	27.4932
1966	7.5	-22.5	65	527			1162	1162	1754	66.2486	27.5071
1966	7.5	-17.5	561	238		1	441	442	1241	35.6164	27.678
1966	7.5	-12.5		97			120	120	217	55.2995	27.804
1966	12.5	-82.5		38			221	221	259	85.3282	28.0824
1966	12.5	-77.5	51	90			660	660	801	82.397	28.0162
1966	12.5	-72.5	19	46			582	582	647	89.9536	27.7654
1966	12.5	-67.5	77	89			1581	1581	1747	90.498	27.5142
1966	12.5	-62.5	65	112			1617	1617	1794	90.1338	27.6916
1966	12.5	-57.5	116	152			946	946	1214	77.9242	27.9016
1966	12.5	-52.5	42	52			283	283	377	75.0663	27.7368
1966	12.5	-47.5	2	75			54	54	131	41.2214	27.3979
1966	12.5	-42.5	10	157			94	94	261	36.0153	27.0346
1966	12.5	-37.5	5	315			137	137	457	29.9781	26.6609
1966	12.5	-32.5	4	379			160	160	543	29.4659	26.4637
1966	12.5	-27.5	10	389			240	240	639	37.5587	26.2712
1966	12.5	-22.5	10	519			581	581	1110	52.3423	26.0921
1966	12.5	-17.5		416			226	226	642	35.2025	26.0921
1966	17.5	-67.5	117	104	2		1967	1967	2190	89.8174	27.687
1966	17.5	-62.5	463	127	9		1283	1283	1882	68.1722	27.6574
1966	17.5	-57.5	221	48			199	199	468	42.5214	27.4497
1966	17.5	-47.5	46	4			2	2	52	3.84615	26.7114
1966	17.5	-42.5	158	28			13	13	199	6.53266	26.3462
1966	17.5	-37.5	16	7			1	1	24	4.16667	25.9159
1966	17.5	-27.5	2	10			2	2	14	14.2857	24.9062
1966	17.5	-22.5	36	604			26	26	666	3.9039	24.3599
1966	17.5	-17.5	35	788			76	76	899	8.45384	23.7484
1966	22.5	-97.5					15	15	15	100	26.3528
1966	22.5	-92.5			3		235	235	238	98.7395	26.4871
1966	22.5	-72.5	239	4	14		38	38	295	12.8814	27.2623
1966	22.5	-67.5	309	7	3		31	31	350	8.85714	26.9123
1966	22.5	-62.5	163	2	1		17	17	183	9.28962	26.689
1966	22.5	-57.5	56	1			17	17	74	22.973	26.4245
1966	22.5	-52.5	11				1	1	12	8.33333	26.0999
1966	22.5	-37.5		4			10	10	14	71.4286	24.9707
1966	22.5	-22.5	2	14			1	1	17	5.88235	23.0285
1966	22.5	-17.5	10	44			4	4	58	6.89655	21.5205
1966	27.5	-77.5	51	10	751		35	35	847	4.13223	26.2677
1966	27.5	-72.5	143	3	24		11	11	181	6.07735	25.8362
1966	27.5	-67.5	10	2	21		2	2	35	5.71429	25.6215
1966	27.5	-62.5	24		21			0	45	0	25.4375
1966	27.5	-57.5	34				1	1	35	2.85714	25.2742
1966	27.5	-52.5	19				1	1	20	5	24.9618
1966	27.5	-47.5	24	3				0	27	0	24.484
1966	27.5	-42.5	9	2			1	1	12	8.33333	24.1503
1966	27.5	-37.5	25	9			7	7	41	17.0732	23.7719
1966	27.5	-17.5	2	9				0	11	0	21.1145
1966	32.5	-77.5	63	33	1395		55	55	1546	3.55757	24.4804
1966	32.5	-72.5	62	1	164		5	5	232	2.15517	23.858
1966	32.5	-67.5	202	11	32		13	13	258	5.03876	23.5304
1966	32.5	-62.5	361	19	33		19	19	432	4.39815	23.478
1966	32.5	-57.5	201	13	5		10	10	229	4.36681	23.2985
1966	32.5	-52.5	87	15	2		2	2	106	1.88679	22.9785
1966	32.5	-47.5	90	23	4		2	2	119	1.68067	22.6927
1966	32.5	-42.5	75	76	1			0	152	0	22.4695
1966	32.5	-37.5	135	53	3		2	2	193	1.03627	22.1241
1966	32.5	-32.5	11	7	3			0	21	0	21.8723
1966	32.5	-27.5		9	3			0	12	0	21.4141
1966	32.5	-22.5	4	85	3			0	92	0	21.0456
1966	37.5	-77.5			116			0	116	0	19.0969
1966	37.5	-72.5			152			0	152	0	18.8204
1966	37.5	-62.5	47	1	2		35	35	85	41.1765	21.6335
1966	37.5	-57.5	53	13	1		62	62	129	48.062	21.6351
1966	37.5	-52.5	4	29	5			0	38	0	21.2841
1966	37.5	-47.5	1	13	2			0	16	0	20.9561
1966	37.5	-42.5	374	110	1		5	5	490	1.02041	20.5877
1966	37.5	-37.5	798	327	3		18	18	1146	1.57068	20.2283
1966	37.5	-32.5	49	42	3			0	94	0	19.9191
1966	37.5	-22.5			3			0	3	0	19.3961
1966	37.5	2.5			500			0	500	0	19.0688
1966	42.5	-62.5	1	1	9			0	11	0	12.5963
1966	42.5	-57.5	81	286	10		54	54	431	12.529	15.1832
1966	42.5	-52.5	80	308	6		3	3	397	0.755668	15.1161
1966	42.5	-47.5	151	264	24			0	439	0	15.6779
1966	42.5	-42.5	224	133			1	1	358	0.27933	17.849
1966	42.5	-37.5	70	71				0	141	0	17.8798
1967	-42.5	17.5	4		4			0	8	0	10.469
1967	-37.5	-47.5	195	31	17		5	5	248	2.01613	16.8275
1967	-37.5	-42.5	182	21	13		5	5	221	2.26244	16.0108
1967	-37.5	-37.5	6	1				0	7	0	15.8696
1967	-37.5	17.5	441	110	19		7	7	577	1.21317	17.0193
1967	-32.5	-47.5	228	31	16		11	11	286	3.84615	19.8307
1967	-32.5	-42.5	391	121	19		6	6	537	1.11732	19.5397
1967	-32.5	-37.5	61	41	1			0	103	0	19.2641
1967	-32.5	-32.5	5	3				0	8	0	19.0133
1967	-32.5	-27.5	1					0	1	0	18.5587
1967	-32.5	-22.5	44	8				0	52	0	18.3533
1967	-32.5	-17.5	130	29				0	159	0	18.207
1967	-32.5	-12.5	132	25				0	157	0	18.1095
1967	-32.5	-7.5	16	5				0	21	0	17.915
1967	-32.5	-2.5	1					0	1	0	17.7292
1967	-32.5	7.5	44	11				0	55	0	17.5569
1967	-32.5	12.5	816	30				0	846	0	17.6967
1967	-32.5	17.5	710	66	36			0	812	0	17.5081
1967	-27.5	-47.5	99	6			222	222	327	67.8899	22.1611
1967	-27.5	-42.5	179	11	1		231	231	422	54.7393	22.6522
1967	-27.5	-27.5	9	4				0	13	0	21.9211
1967	-27.5	-17.5	21	5				0	26	0	21.4144
1967	-27.5	-12.5	117	9				0	126	0	21.08
1967	-27.5	-7.5	147	16				0	163	0	20.6836
1967	-27.5	-2.5	351	35			4	4	390	1.02564	20.1995
1967	-27.5	2.5	656	270			17	17	943	1.80276	19.583
1967	-27.5	7.5	524	359				0	883	0	18.9702
1967	-27.5	12.5	1717	74				0	1791	0	17.9341
1967	-22.5	-42.5	4				203	203	207	98.0676	23.8952
1967	-22.5	-37.5	161	1			5	5	167	2.99401	24.7314
1967	-22.5	-32.5	103	2			5	5	110	4.54545	24.4966
1967	-22.5	-27.5	4					0	4	0	24.0833
1967	-22.5	-22.5	41	1			3	3	45	6.66667	23.6419
1967	-22.5	-7.5	69	5			2	2	76	2.63158	21.7268
1967	-22.5	-2.5	543	56			11	11	610	1.80328	21.0278
1967	-22.5	2.5	1082	607			12	12	1701	0.705467	20.2964
1967	-22.5	7.5	609	346			11	11	966	1.13872	19.4827
1967	-22.5	12.5	553	220			2	2	775	0.258065	17.514
1967	-17.5	-37.5	2					0	2	0	26.0266
1967	-17.5	-32.5	23					0	23	0	26.0223
1967	-17.5	-27.5	11					0	11	0	25.3666
1967	-17.5	-22.5	5	1				0	6	0	24.6095
1967	-17.5	-17.5	28	2			2	2	32	6.25	23.846
1967	-17.5	-12.5	108	3			5	5	116	4.31034	23.0517
1967	-17.5	-7.5	445	26		1	26	27	498	5.42169	22.2071
1967	-17.5	-2.5	84	3				0	87	0	21.4792
1967	-17.5	2.5	1886	43				0	1929	0	20.8144
1967	-17.5	7.5	142	404			6	6	552	1.08696	19.9399
1967	-17.5	12.5	1	5				0	6	0	18.1977
1967	-12.5	-37.5	3					0	3	0	26.7165
1967	-12.5	-32.5	265	3			14	14	282	4.96454	26.6596
1967	-12.5	-27.5	302	8			10	10	320	3.125	26.1409
1967	-12.5	-22.5	98	37			20	20	155	12.9032	25.4805
1967	-12.5	-17.5	31	44			46	46	121	38.0165	24.7228
1967	-12.5	-12.5	167	20			28	28	215	13.0233	23.9972
1967	-12.5	-7.5	157	53			8	8	218	3.66972	23.16
1967	-12.5	-2.5	41	476			125	125	642	19.4704	22.5248
1967	-12.5	2.5	149	201			4	4	354	1.12994	22.0884
1967	-12.5	7.5	2	174			1	1	177	0.564972	21.7605
1967	-12.5	12.5		78			12	12	90	13.3333	22.2027
1967	-7.5	-32.5	409	23			82	82	514	15.9533	27.035
1967	-7.5	-27.5	127	22			15	15	164	9.14634	26.7706
1967	-7.5	-22.5	22	11			4	4	37	10.8108	26.3295
1967	-7.5	-17.5	133	95			41	41	269	15.2416	25.8356
1967	-7.5	-12.5	181	94			70	70	345	20.2899	25.325
1967	-7.5	-7.5	45	399			140	140	584	23.9726	24.8022
1967	-7.5	-2.5	36	1261			1182	1182	2479	47.6805	24.4234
1967	-7.5	2.5	3	314		1	399	400	717	55.788	24.2099
1967	-7.5	7.5		69			419	419	488	85.8607	24.4271
1967	-7.5	12.5	1	48			497	497	546	91.0256	24.7105
1967	-2.5	-37.5		1			2	2	3	66.6667	27.1968
1967	-2.5	-32.5	27	6			18	18	51	35.2941	27.0627
1967	-2.5	-27.5	1	2			5	5	8	62.5	26.7699
1967	-2.5	-22.5	26	62			165	165	253	65.2174	26.356
1967	-2.5	-17.5	117	85			176	176	378	46.5608	25.7894
1967	-2.5	-12.5	13	116			294	294	423	69.5035	25.3831
1967	-2.5	-7.5	18	145			396	396	559	70.8408	25.1284
1967	-2.5	-2.5	3	52			223	223	278	80.2158	25.1568
1967	-2.5	2.5	6	123			656	656	785	83.5669	25.2625
1967	-2.5	7.5	12	29			119	119	160	74.375	25.4213
1967	2.5	-47.5	2	2			44	44	48	91.6667	27.7327
1967	2.5	-42.5	2	6			24	24	32	75	27.4839
1967	2.5	-37.5	3	5			9	9	17	52.9412	27.3437
1967	2.5	-32.5	31	52	39		241	241	363	66.3912	27.2305
1967	2.5	-27.5	76	112	5		405	405	598	67.7258	27.0071
1967	2.5	-22.5	18	93			214	214	325	65.8462	26.7274
1967	2.5	-17.5	1	290			534	534	825	64.7273	26.4549
1967	2.5	-12.5	11	290		1	856	857	1158	74.0069	26.4124
1967	2.5	-7.5	25	457			1165	1165	1647	70.7347	26.3724
1967	2.5	-2.5	38	638			4769	4769	5445	87.5849	26.5795
1967	2.5	2.5	13	133			627	627	773	81.1125	26.8373
1967	7.5	-57.5	28	22			113	113	163	69.3252	27.6756
1967	7.5	-52.5	50	24			164	164	238	68.9076	27.679
1967	7.5	-47.5	25	99			351	351	475	73.8947	27.5313
1967	7.5	-42.5	25	88		1	258	259	372	69.6237	27.3976
1967	7.5	-37.5	49	236	2		208	208	495	42.0202	27.2263
1967	7.5	-32.5	49	245	9		335	335	638	52.5078	27.1212
1967	7.5	-27.5	404	280	6		532	532	1222	43.5352	26.9945
1967	7.5	-22.5	61	401			1217	1217	1679	72.4836	26.9771
1967	7.5	-17.5	1466	481			978	978	2925	33.4359	27.1933
1967	7.5	-12.5		274		1	417	418	692	60.4046	27.4479
1967	12.5	-77.5	113	20			125	125	258	48.4496	27.6759
1967	12.5	-72.5	3				4	4	7	57.1429	27.4085
1967	12.5	-67.5	82	35			292	292	409	71.3936	27.2019
1967	12.5	-62.5	20	6			129	129	155	83.2258	27.4496
1967	12.5	-57.5	287	110			440	440	837	52.5687	27.6975
1967	12.5	-52.5	69	23			45	45	137	32.8467	27.5112
1967	12.5	-47.5	105	59			42	42	206	20.3883	27.0773
1967	12.5	-42.5	17	68			27	27	112	24.1071	26.6538
1967	12.5	-37.5		18			7	7	25	28	26.2064
1967	12.5	-32.5	7	274			220	220	501	43.9122	25.9912
1967	12.5	-27.5	1	198			215	215	414	51.9324	25.7281
1967	12.5	-22.5	33	150			217	217	400	54.25	25.5031
1967	12.5	-17.5	12	30			19	19	61	31.1475	25.4883
1967	17.5	-67.5	36	11			197	197	244	80.7377	27.4266
1967	17.5	-62.5	328	235			827	827	1390	59.4964	27.4371
1967	17.5	-57.5	587	140			383	383	1110	34.5045	27.227
1967	17.5	-52.5	199	6			18	18	223	8.07175	26.8602
1967	17.5	-47.5	312	25	3		21	21	361	5.81717	26.4009
1967	17.5	-42.5	97	9			6	6	112	5.35714	25.9499
1967	17.5	-27.5	1	26			35	35	62	56.4516	24.3789
1967	17.5	-22.5		35			223	223	258	86.4341	23.8244
1967	17.5	-17.5					4	4	4	100	23.1821
1967	22.5	-97.5					29	29	29	100	26.4122
1967	22.5	-92.5					305	305	305	100	26.5701
1967	22.5	-87.5					6	6	6	100	26.9323
1967	22.5	-72.5	85		1		6	6	92	6.52174	27.0866
1967	22.5	-67.5	99	1			6	6	106	5.66038	26.7032
1967	22.5	-62.5	12					0	12	0	26.53
1967	22.5	-57.5	44				34	34	78	43.5897	26.2468
1967	22.5	-52.5	51				3	3	54	5.55556	25.9047
1967	22.5	-47.5	34	1			2	2	37	5.40541	25.4318
1967	27.5	-97.5					36	36	36	100	25.1765
1967	27.5	-92.5					72	72	72	100	25.2532
1967	27.5	-87.5					24	24	24	100	25.8427
1967	27.5	-77.5	39	4	449		15	15	507	2.95858	26.3822
1967	27.5	-72.5	148	2	39		37	37	226	16.3717	25.739
1967	27.5	-67.5	136	1	10		29	29	176	16.4773	25.485
1967	27.5	-62.5	55	2	51		9	9	117	7.69231	25.388
1967	27.5	-57.5	47	1			3	3	51	5.88235	25.2029
1967	27.5	-52.5	125	15			19	19	159	11.9497	24.8665
1967	27.5	-47.5	83	6			15	15	104	14.4231	24.4405
1967	27.5	-42.5	101	8			10	10	119	8.40336	24.1032
1967	27.5	-37.5	25	6			2	2	33	6.06061	23.699
1967	32.5	-77.5	8		603		1	1	612	0.163399	24.6961
1967	32.5	-72.5	423	18	626		83	83	1150	7.21739	23.7935
1967	32.5	-67.5	115	3	7		14	14	139	10.0719	23.3572
1967	32.5	-62.5	259	9	1		44	44	313	14.0575	23.4748
1967	32.5	-57.5	343	11	2		29	29	385	7.53247	23.3879
1967	32.5	-52.5	283	64	2		45	45	394	11.4213	23.2096
1967	32.5	-47.5	48	3			8	8	59	13.5593	23.0602
1967	32.5	-42.5	57	4			5	5	66	7.57576	22.8582
1967	32.5	-37.5	28	2	5		3	3	38	7.89474	22.5891
1967	32.5	-32.5			5			0	5	0	22.2836
1967	32.5	-27.5			5			0	5	0	21.709
1967	32.5	-22.5			5			0	5	0	21.1779
1967	37.5	-77.5			588			0	588	0	19.2937
1967	37.5	-72.5	2		608		1	1	611	0.163666	18.955
1967	37.5	-62.5	7				27	27	34	79.4118	21.7991
1967	37.5	-57.5	11	2			2	2	15	13.3333	21.9618
1967	37.5	-52.5	78	22			13	13	113	11.5044	21.7903
1967	37.5	-42.5	109	21			4	4	134	2.98507	21.3573
1967	37.5	-37.5	116	53	5		3	3	177	1.69492	21.0782
1967	37.5	-32.5	38	23	5			0	66	0	20.7623
1967	37.5	-22.5	3	17	5			0	25	0	19.8825
1967	37.5	2.5			300			0	300	0	18.9358
1967	42.5	-62.5	1					0	1	0	13.2885
1967	42.5	-57.5	16	142			16	16	174	9.1954	15.8506
1967	42.5	-52.5	12	21			13	13	46	28.2609	16.1156
1967	42.5	-47.5	9	2				0	11	0	16.6672
1967	42.5	-42.5	64	15			1	1	80	1.25	18.7982
1967	42.5	-37.5	329	184			7	7	520	1.34615	18.8186
1968	-42.5	-47.5	1				7	7	8	87.5	12.5286
1968	-42.5	-42.5		1				0	1	0	11.3642
1968	-42.5	17.5	2					0	2	0	10.7775
1968	-37.5	-52.5	3					0	3	0	15.4785
1968	-37.5	-47.5	337	91	4		33	33	465	7.09677	17.0016
1968	-37.5	-42.5	307	86	4		33	33	430	7.67442	16.105
1968	-37.5	17.5	176	106		1	43	44	326	13.4969	17.281
1968	-32.5	-47.5	524	122	4		72	72	722	9.9723	19.5608
1968	-32.5	-42.5	474	134	4		34	34	646	5.26316	19.0838
1968	-32.5	-37.5	87	22				0	109	0	18.6064
1968	-32.5	-27.5	21	22				0	43	0	18.064
1968	-32.5	-17.5	36	2				0	38	0	18.23
1968	-32.5	-12.5	252	11				0	263	0	18.2599
1968	-32.5	-7.5	198	27				0	225	0	18.3013
1968	-32.5	-2.5	222	37				0	259	0	18.2
1968	-32.5	2.5	751	115				0	866	0	18.1834
1968	-32.5	7.5	242	30			4	4	276	1.44928	17.9712
1968	-32.5	12.5	1364	154	9		3	3	1530	0.196078	17.8004
1968	-32.5	17.5	1024	85	3		8	8	1120	0.714286	17.3439
1968	-27.5	-47.5	221	20			246	246	487	50.5133	21.5066
1968	-27.5	-42.5	680	96			246	246	1022	24.0705	21.8416
1968	-27.5	-37.5	169	29	4		2	2	204	0.980392	21.5018
1968	-27.5	-27.5	3	3				0	6	0	21.1654
1968	-27.5	-12.5	188	18			1	1	207	0.483092	21.1113
1968	-27.5	-7.5	231	37				0	268	0	20.862
1968	-27.5	-2.5	894	104			7	7	1005	0.696517	20.4703
1968	-27.5	2.5	1228	249			15	15	1492	1.00536	19.932
1968	-27.5	7.5	1052	212			34	34	1298	2.61941	19.2594
1968	-27.5	12.5	5046	438	1	1	29	30	5515	0.543971	17.8904
1968	-22.5	-42.5	266	58			257	257	581	44.2341	23.0239
1968	-22.5	-37.5	302	10			22	22	334	6.58683	23.939
1968	-22.5	-32.5	13					0	13	0	23.7462
1968	-22.5	-27.5	63	1			4	4	68	5.88235	23.4843
1968	-22.5	-22.5	24	7			30	30	61	49.1803	23.4007
1968	-22.5	-12.5	5					0	5	0	22.7714
1968	-22.5	-2.5	67	1				0	68	0	21.6232
1968	-22.5	2.5	50	13				0	63	0	20.7188
1968	-22.5	7.5	432	155			2	2	589	0.339559	19.7322
1968	-22.5	12.5	1400	268			10	10	1678	0.595948	17.5906
1968	-17.5	-37.5	17				9	9	26	34.6154	25.5811
1968	-17.5	-32.5	465	2			5	5	472	1.05932	25.7399
1968	-17.5	-27.5	34	1			2	2	37	5.40541	25.3252
1968	-17.5	-22.5	9	8			33	33	50	66	24.8343
1968	-17.5	-17.5	1	1				0	2	0	24.2106
1968	-17.5	-12.5	10	1			1	1	12	8.33333	23.5479
1968	-17.5	-7.5	80	4			2	2	86	2.32558	22.7936
1968	-17.5	-2.5	1278	43			41	41	1362	3.01028	22.0485
1968	-17.5	2.5	381	364	59	1	10	11	815	1.34969	21.2782
1968	-17.5	7.5	197	930			15	15	1142	1.31349	20.3242
1968	-17.5	12.5	26	93				0	119	0	18.7479
1968	-12.5	-37.5	51	13			21	21	85	24.7059	26.5816
1968	-12.5	-32.5	807	11			20	20	838	2.38663	26.5717
1968	-12.5	-27.5	655	12			38	38	705	5.39007	26.0969
1968	-12.5	-22.5	145	7	17		17	17	186	9.13978	25.5126
1968	-12.5	-17.5	219	23	18	7	47	54	314	17.1975	24.8924
1968	-12.5	-12.5	18	131			2	2	151	1.3245	24.2619
1968	-12.5	-7.5	5				1	1	6	16.6667	23.5805
1968	-12.5	-2.5	122	4			6	6	132	4.54545	23.0339
1968	-12.5	2.5	79	728	6		158	158	971	16.2719	22.5578
1968	-12.5	7.5	52	1712		3	56	59	1823	3.23642	22.2551
1968	-12.5	12.5	26	787			721	721	1534	47.0013	22.7114
1968	-7.5	-32.5	881	44			77	77	1002	7.68463	26.9988
1968	-7.5	-27.5	636	29			104	104	769	13.5241	26.7705
1968	-7.5	-17.5	35	34			169	169	238	71.0084	26.1046
1968	-7.5	-12.5	36	20			79	79	135	58.5185	25.7039
1968	-7.5	-7.5	51	120	14		189	189	374	50.5348	25.228
1968	-7.5	-2.5	1	148			137	137	286	47.9021	24.8458
1968	-7.5	2.5	51	1052			1589	1589	2692	59.0267	24.5642
1968	-7.5	7.5	11	674			1237	1237	1922	64.36	24.6782
1968	-7.5	12.5		63			672	672	735	91.4286	24.8267
1968	-2.5	-37.5	315	38			142	142	495	28.6869	27.2012
1968	-2.5	-32.5	137	30			83	83	250	33.2	27.2213
1968	-2.5	-27.5	2	62			1000	1000	1064	93.985	27.0986
1968	-2.5	-22.5	2	18			67	67	87	77.0115	26.8723
1968	-2.5	-17.5	39	114		4	815	819	972	84.2593	26.5055
1968	-2.5	-12.5	64	226	1	2	1408	1410	1701	82.8924	26.1442
1968	-2.5	-7.5	22	178			930	930	1130	82.3009	25.7931
1968	-2.5	-2.5	9	379		2	1479	1481	1869	79.2402	25.6726
1968	-2.5	2.5	8	127			1421	1421	1556	91.3239	25.5902
1968	-2.5	7.5	3	20			99	99	122	81.1475	25.4594
1968	2.5	-47.5	6	59			374	374	439	85.1936	27.6661
1968	2.5	-42.5	23	39			286	286	348	82.1839	27.442
1968	2.5	-37.5	10	7			26	26	43	60.4651	27.3713
1968	2.5	-32.5	17	59			153	153	229	66.8122	27.3699
1968	2.5	-27.5	3	22			69	69	94	73.4043	27.3117
1968	2.5	-22.5	15	165			475	475	655	72.5191	27.2119
1968	2.5	-17.5	14	454			1094	1094	1562	70.0384	27.0898
1968	2.5	-12.5	14	410			1248	1248	1672	74.6411	27.0169
1968	2.5	-7.5	1	449	1		1112	1112	1563	71.1452	26.8904
1968	2.5	-2.5	1	398			870	870	1269	68.5579	26.971
1968	2.5	2.5	41	123			249	249	413	60.2906	27.0864
1968	7.5	-57.5	15	22			124	124	161	77.0186	27.7278
1968	7.5	-52.5	17	32			203	203	252	80.5556	27.7181
1968	7.5	-47.5	14	86			411	411	511	80.4305	27.6266
1968	7.5	-42.5	126	320			621	621	1067	58.2006	27.479
1968	7.5	-37.5	80	291	7		371	371	749	49.5327	27.2563
1968	7.5	-32.5	1614	206	1		306	306	2127	14.3865	27.1279
1968	7.5	-27.5	18	169			451	451	638	70.6897	26.8929
1968	7.5	-22.5	14	270			1144	1144	1428	80.112	26.8449
1968	7.5	-17.5	4	449			967	967	1420	68.0986	27.1892
1968	7.5	-12.5		465		1	1075	1076	1541	69.8248	27.6565
1968	12.5	-82.5		16			19	19	35	54.2857	27.8244
1968	12.5	-77.5	57	49			246	246	352	69.8864	27.7663
1968	12.5	-72.5	57	22			256	256	335	76.4179	27.5406
1968	12.5	-67.5	38	22			303	303	363	83.4711	27.394
1968	12.5	-62.5	83	26			296	296	405	73.0864	27.6101
1968	12.5	-57.5	99	85			482	482	666	72.3724	27.7653
1968	12.5	-52.5	46	18			65	65	129	50.3876	27.5514
1968	12.5	-42.5	12	49			28	28	89	31.4607	26.7477
1968	12.5	-37.5	98	1011	2		402	402	1513	26.5697	26.2729
1968	12.5	-32.5	33	486	1		287	287	807	35.5638	25.8891
1968	12.5	-27.5	5	225	2		455	455	687	66.23	25.4586
1968	12.5	-22.5	2	85			267	267	354	75.4237	25.1114
1968	12.5	-17.5		12		1	71	72	84	85.7143	25.1504
1968	17.5	-67.5	189	62	2		521	521	774	67.3127	27.5987
1968	17.5	-62.5	187	33	5		129	129	354	36.4407	27.6105
1968	17.5	-57.5	432	11			67	67	510	13.1373	27.4229
1968	17.5	-52.5	67	2			6	6	75	8	27.0818
1968	17.5	-47.5	39	3			4	4	46	8.69565	26.5941
1968	17.5	-42.5	75	21			7	7	103	6.79612	26.0893
1968	17.5	-37.5	25	11			3	3	39	7.69231	25.4404
1968	17.5	-22.5	4	81			243	243	328	74.0854	23.5129
1968	17.5	-17.5		70			20	20	90	22.2222	22.926
1968	22.5	-97.5					406	406	406	100	26.224
1968	22.5	-92.5					434	434	434	100	26.4091
1968	22.5	-72.5	58		1		3	3	62	4.83871	27.23
1968	22.5	-67.5	164	3	1		15	15	183	8.19672	26.9721
1968	22.5	-62.5	343	35	3		40	40	421	9.50119	26.8578
1968	22.5	-57.5	439	10			59	59	508	11.6142	26.6156
1968	22.5	-52.5	91	1			13	13	105	12.381	26.3498
1968	22.5	-47.5	25				2	2	27	7.40741	25.9647
1968	22.5	-42.5	1					0	1	0	25.5483
1968	22.5	-22.5	14	36				0	50	0	22.4781
1968	27.5	-97.5			2		15	15	17	88.2353	25.1377
1968	27.5	-92.5			13		77	77	90	85.5556	25.2069
1968	27.5	-87.5			23		3	3	26	11.5385	25.8562
1968	27.5	-77.5	1		34			0	35	0	26.4779
1968	27.5	-72.5	24				2	2	26	7.69231	25.8896
1968	27.5	-67.5	229	3			6	6	238	2.52101	25.6773
1968	27.5	-62.5	158	5			7	7	170	4.11765	25.5741
1968	27.5	-57.5	166	5			9	9	180	5	25.4902
1968	27.5	-52.5	97	11			5	5	113	4.42478	25.2472
1968	27.5	-47.5	1					0	1	0	24.9581
1968	27.5	-42.5	1					0	1	0	24.6594
1968	27.5	-17.5		2				0	2	0	20.9599
1968	32.5	-77.5	6	2	454		4	4	466	0.858369	24.7341
1968	32.5	-72.5	218	14	338		40	40	610	6.55738	24.0392
1968	32.5	-67.5	49	4			4	4	57	7.01754	23.4209
1968	32.5	-62.5	148	17			5	5	170	2.94118	23.3424
1968	32.5	-57.5	59	4			3	3	66	4.54545	23.2272
1968	32.5	-52.5	88	11			4	4	103	3.8835	23.0813
1968	32.5	-47.5	126	16			3	3	145	2.06897	22.8966
1968	32.5	-42.5	19	4			5	5	28	17.8571	22.7258
1968	32.5	-37.5	42	9	7		1	1	59	1.69492	22.57
1968	32.5	-32.5	29	5	7		2	2	43	4.65116	22.4342
1968	32.5	-27.5			7			0	7	0	21.9497
1968	32.5	-22.5		1	7			0	8	0	21.4063
1968	37.5	-77.5			336			0	336	0	19.401
1968	37.5	-72.5	26	4	345		5	5	380	1.31579	19.3001
1968	37.5	-67.5	13	5			1	1	19	5.26316	21.1851
1968	37.5	-62.5	1					0	1	0	21.7647
1968	37.5	-57.5	6					0	6	0	21.5902
1968	37.5	-52.5	3	6				0	9	0	21.1371
1968	37.5	-47.5	24	82				0	106	0	20.7442
1968	37.5	-42.5	26	155			1	1	182	0.549451	20.3937
1968	37.5	-37.5	207	78	7		4	4	296	1.35135	20.1502
1968	37.5	-32.5	7	1	7			0	15	0	20.0021
1968	37.5	-22.5	10	42	8			0	60	0	19.6256
1968	37.5	2.5			600			0	600	0	18.7493
1968	42.5	-67.5	9	5	1		1	1	16	6.25	12.1687
1968	42.5	-62.5	1	1				0	2	0	13.7719
1968	42.5	-57.5	26	35				0	61	0	15.3178
1968	42.5	-52.5	205	245	25			0	475	0	14.7299
1968	42.5	-47.5	225	464	22		12	12	723	1.65975	14.6743
1968	42.5	-42.5	14	41				0	55	0	16.9634
1968	42.5	-37.5	36	27				0	63	0	17.133
1969	-42.5	-47.5	17	19			76	76	112	67.8571	12.6226
1969	-42.5	-42.5	14	31			92	92	137	67.1533	11.6238
1969	-42.5	12.5	1					0	1	0	9.30507
1969	-42.5	17.5	4					0	4	0	10.3183
1969	-37.5	-52.5	368	437			47	47	852	5.51643	15.8792
1969	-37.5	-47.5	206	66			25	25	297	8.41751	17.2742
1969	-37.5	-42.5	122	55			23	23	200	11.5	16.5474
1969	-37.5	-37.5	1					0	1	0	16.1569
1969	-37.5	-32.5	5	1				0	6	0	15.7118
1969	-37.5	-22.5	9					0	9	0	14.796
1969	-37.5	-17.5	18	1			1	1	20	5	14.4983
1969	-37.5	-2.5	373	3				0	376	0	13.802
1969	-37.5	2.5	299	1				0	300	0	13.7922
1969	-37.5	7.5	72				2	2	74	2.7027	14.026
1969	-37.5	12.5	13					0	13	0	14.8581
1969	-37.5	17.5	198	94			81	81	373	21.7158	16.6327
1969	-32.5	-52.5	950	1213			395	395	2558	15.4418	18.3446
1969	-32.5	-47.5	1480	551			186	186	2217	8.38972	19.9206
1969	-32.5	-42.5	258	96			25	25	379	6.59631	19.4808
1969	-32.5	-37.5	176	50				0	226	0	18.9263
1969	-32.5	-32.5	728	331				0	1059	0	18.5583
1969	-32.5	-27.5	2					0	2	0	18.3114
1969	-32.5	-22.5	345	105				0	450	0	18.2916
1969	-32.5	-17.5	26	2		5		5	33	15.1515	18.4227
1969	-32.5	-12.5	279	42			1	1	322	0.310559	18.3357
1969	-32.5	-7.5	359	37				0	396	0	18.2026
1969	-32.5	-2.5	350	27				0	377	0	18.0626
1969	-32.5	2.5	495	24			1	1	520	0.192308	17.881
1969	-32.5	7.5	780	62			1	1	843	0.118624	17.8316
1969	-32.5	12.5	2041	146	2		81	81	2270	3.56828	17.7078
1969	-32.5	17.5	1234	201			73	73	1508	4.84085	17.3735
1969	-27.5	-47.5	181	60			229	229	470	48.7234	21.786
1969	-27.5	-42.5	187	13			127	127	327	38.8379	22.2372
1969	-27.5	-37.5	1294	26			6	6	1326	0.452489	22.0488
1969	-27.5	-32.5	78	79				0	157	0	21.9112
1969	-27.5	-17.5	18	7				0	25	0	21.842
1969	-27.5	-12.5	179	19				0	198	0	21.5585
1969	-27.5	-7.5	161	60				0	221	0	21.1101
1969	-27.5	-2.5	174	25				0	199	0	20.5695
1969	-27.5	2.5	1834	180				0	2014	0	19.9265
1969	-27.5	7.5	1115	283			2	2	1400	0.142857	19.197
1969	-27.5	12.5	2074	201	3		28	28	2306	1.21422	17.94
1969	-22.5	-42.5	136	37			131	131	304	43.0921	23.5015
1969	-22.5	-37.5	213	1			13	13	227	5.72687	24.7254
1969	-22.5	-32.5	344	2			21	21	367	5.72207	24.7031
1969	-22.5	-27.5	75				1	1	76	1.31579	24.6288
1969	-22.5	-12.5	16	2				0	18	0	23.1783
1969	-22.5	-7.5	3					0	3	0	22.3606
1969	-22.5	-2.5	8	6				0	14	0	21.5751
1969	-22.5	2.5	279	442			2	2	723	0.276625	20.6357
1969	-22.5	7.5	15	11				0	26	0	19.584
1969	-22.5	12.5	249	128				0	377	0	17.3189
1969	-17.5	-37.5	104	1			14	14	119	11.7647	26.264
1969	-17.5	-32.5	157	3			10	10	170	5.88235	26.4366
1969	-17.5	-27.5	44				5	5	49	10.2041	26.0099
1969	-17.5	-22.5	4					0	4	0	25.3733
1969	-17.5	-17.5	124	3			4	4	131	3.05344	24.5298
1969	-17.5	-12.5	68	1			3	3	72	4.16667	23.6524
1969	-17.5	-7.5	66	40			1	1	107	0.934579	22.7419
1969	-17.5	-2.5	36	21				0	57	0	21.9281
1969	-17.5	2.5	241	360			2	2	603	0.331675	21.0552
1969	-17.5	7.5	118	428			6	6	552	1.08696	20.0092
1969	-17.5	12.5	119	1466			34	34	1619	2.10006	18.0767
1969	-12.5	-37.5	609	12			18	18	639	2.8169	27.0606
1969	-12.5	-32.5	152	10			14	14	176	7.95455	27.0112
1969	-12.5	-27.5	435	11			34	34	480	7.08333	26.5105
1969	-12.5	-22.5	123	6			23	23	152	15.1316	25.8825
1969	-12.5	-17.5	324	133			35	35	492	7.11382	25.115
1969	-12.5	-12.5	357	127			41	41	525	7.80952	24.3133
1969	-12.5	-7.5	53	19			8	8	80	10	23.4379
1969	-12.5	-2.5	10	102	6		203	203	321	63.2399	22.7753
1969	-12.5	2.5	12	197			10	10	219	4.56621	22.2438
1969	-12.5	7.5	52	694			24	24	770	3.11688	21.9038
1969	-12.5	12.5	61	1450			338	338	1849	18.2802	22.4364
1969	-7.5	-32.5	1643	101			156	156	1900	8.21053	27.4752
1969	-7.5	-27.5	824	46			37	37	907	4.07938	27.1913
1969	-7.5	-22.5	61	44			10	10	115	8.69565	26.7365
1969	-7.5	-17.5	139	119			132	132	390	33.8462	26.1689
1969	-7.5	-12.5	52	56			5	5	113	4.42478	25.5368
1969	-7.5	-7.5	16	97			42	42	155	27.0968	24.9476
1969	-7.5	-2.5	22	533			282	282	837	33.6918	24.5849
1969	-7.5	2.5	11	523			450	450	984	45.7317	24.3217
1969	-7.5	7.5	3	403	5		953	953	1364	69.868	24.4906
1969	-7.5	12.5		310	2		223	223	535	41.6822	24.8905
1969	-2.5	-37.5	13	53			134	134	200	67	27.6067
1969	-2.5	-32.5	66	51			156	156	273	57.1429	27.5575
1969	-2.5	-27.5	380	100			203	203	683	29.7218	27.2283
1969	-2.5	-22.5	31	60			23	23	114	20.1754	26.8009
1969	-2.5	-17.5	65	214			401	401	680	58.9706	26.2469
1969	-2.5	-12.5	73	87	3		196	196	359	54.5961	25.7383
1969	-2.5	-7.5	98	291			485	485	874	55.492	25.3925
1969	-2.5	-2.5	54	269			1357	1357	1680	80.7738	25.3216
1969	-2.5	2.5	47	295			1710	1710	2052	83.3333	25.2967
1969	-2.5	7.5	46	39			517	517	602	85.8804	25.373
1969	2.5	-47.5	11	16			60	60	87	68.9655	27.9921
1969	2.5	-42.5	122	97			592	592	811	72.9963	27.8628
1969	2.5	-37.5	423	226	10		2547	2547	3206	79.4448	27.836
1969	2.5	-32.5	72	167	3		658	658	900	73.1111	27.7447
1969	2.5	-27.5	38	99			377	377	514	73.3463	27.5044
1969	2.5	-22.5	42	129	8		344	344	523	65.7744	27.2182
1969	2.5	-17.5	88	678	38		1252	1252	2056	60.8949	26.9486
1969	2.5	-12.5	272	536			1723	1723	2531	68.0759	26.7332
1969	2.5	-7.5	63	566	5		1345	1345	1979	67.9636	26.6358
1969	2.5	-2.5	181	1176			2119	2119	3476	60.9609	26.8834
1969	2.5	2.5	8	63			458	458	529	86.5784	27.0387
1969	7.5	-57.5	11	14			163	163	188	86.7021	28.2497
1969	7.5	-52.5	32	13			274	274	319	85.8934	28.1563
1969	7.5	-47.5	49	105			726	726	880	82.5	28.0864
1969	7.5	-42.5	89	174	1		535	535	799	66.9587	27.977
1969	7.5	-37.5	22	105			268	268	395	67.8481	27.8209
1969	7.5	-32.5	6927	427	5		1150	1150	8509	13.5151	27.7605
1969	7.5	-27.5	49	561			1506	1506	2116	71.172	27.674
1969	7.5	-22.5	30	383	20		1427	1427	1860	76.7204	27.687
1969	7.5	-17.5	5	485			1052	1052	1542	68.2231	27.7866
1969	7.5	-12.5		351			449	449	800	56.125	27.9326
1969	12.5	-82.5	4	39			54	54	97	55.6701	28.427
1969	12.5	-77.5	92	50			212	212	354	59.887	28.3551
1969	12.5	-72.5	29	12			57	57	98	58.1633	28.1294
1969	12.5	-67.5	45	19			238	238	302	78.8079	27.9324
1969	12.5	-62.5	8	6			159	159	173	91.9075	28.1246
1969	12.5	-57.5	110	45			535	535	690	77.5362	28.3006
1969	12.5	-52.5	43	31			178	178	252	70.6349	28.0863
1969	12.5	-47.5	3	17			34	34	54	62.963	27.7453
1969	12.5	-42.5	46	105			143	143	294	48.6395	27.4076
1969	12.5	-37.5	54	315			134	134	503	26.6402	26.9837
1969	12.5	-32.5	24	459	1		263	263	747	35.2075	26.6819
1969	12.5	-27.5	18	405			452	452	875	51.6571	26.5145
1969	12.5	-22.5	1	492			191	191	684	27.924	26.4235
1969	12.5	-17.5		148			57	57	205	27.8049	26.4161
1969	17.5	-67.5	68	22			411	411	501	82.0359	28.1448
1969	17.5	-62.5	28	6			57	57	91	62.6374	28.1693
1969	17.5	-57.5	225	11			163	163	399	40.8521	27.9023
1969	17.5	-52.5	358	5			51	51	414	12.3188	27.5287
1969	17.5	-47.5	157	3			13	13	173	7.51445	27.0027
1969	17.5	-42.5	439	37			19	19	495	3.83838	26.5308
1969	17.5	-37.5	114	27			15	15	156	9.61538	25.9581
1969	17.5	-27.5	6	7			8	8	21	38.0952	25.0851
1969	17.5	-22.5	12	152			163	163	327	49.8471	24.6239
1969	17.5	-17.5	3	369			96	96	468	20.5128	24.1617
1969	22.5	-97.5					33	33	33	100	26.4675
1969	22.5	-92.5					17	17	17	100	26.6345
1969	22.5	-72.5	239				46	46	285	16.1404	27.5215
1969	22.5	-67.5	67				13	13	80	16.25	27.3365
1969	22.5	-62.5	218	1			26	26	245	10.6122	27.1811
1969	22.5	-57.5	142	3			30	30	175	17.1429	26.8281
1969	22.5	-52.5	267	4			22	22	293	7.50853	26.3986
1969	22.5	-47.5	54					0	54	0	25.8554
1969	22.5	-42.5	10	2				0	12	0	25.4656
1969	22.5	-37.5	1	5			1	1	7	14.2857	24.99
1969	22.5	-27.5	1	7			2	2	10	20	23.8832
1969	22.5	-22.5	7	7			1	1	15	6.66667	23.1193
1969	22.5	-17.5		19				0	19	0	21.7591
1969	27.5	-97.5					5	5	5	100	25.0945
1969	27.5	-92.5					12	12	12	100	25.2274
1969	27.5	-77.5	64	2	88		36	36	190	18.9474	26.4114
1969	27.5	-72.5	67				14	14	81	17.284	25.8382
1969	27.5	-67.5	175	1			39	39	215	18.1395	25.7757
1969	27.5	-62.5	237	2			65	65	304	21.3816	25.5978
1969	27.5	-57.5	269	12			107	107	388	27.5773	25.321
1969	27.5	-52.5	69	1			10	10	80	12.5	24.8767
1969	27.5	-47.5	85	3			9	9	97	9.27835	24.452
1969	27.5	-42.5	227	29			15	15	271	5.53506	24.1306
1969	27.5	-37.5	78	23			14	14	115	12.1739	23.776
1969	27.5	-32.5	1	3			1	1	5	20	23.3614
1969	32.5	-77.5	2		123		4	4	129	3.10078	24.6048
1969	32.5	-72.5	139	5	118		22	22	284	7.74648	23.8168
1969	32.5	-67.5	316	7			114	114	437	26.087	23.4215
1969	32.5	-62.5	243	11			96	96	350	27.4286	23.2985
1969	32.5	-57.5	223	5			39	39	267	14.6067	22.9773
1969	32.5	-52.5	31	3			3	3	37	8.10811	22.6301
1969	32.5	-47.5	13	1			3	3	17	17.6471	22.3948
1969	32.5	-42.5	203	19			19	19	241	7.88382	22.2486
1969	32.5	-37.5	113	24	10		8	8	155	5.16129	22.0153
1969	32.5	-32.5	2	1	10			0	13	0	21.6914
1969	32.5	-27.5			10			0	10	0	21.1659
1969	32.5	-22.5			10			0	10	0	20.8386
1969	37.5	-77.5			116			0	116	0	19.4327
1969	37.5	-72.5			116			0	116	0	19.2363
1969	37.5	-47.5	44	3				0	47	0	20.8211
1969	37.5	-42.5	232	58			1	1	291	0.343643	20.6019
1969	37.5	-37.5	395	87	10		1	1	493	0.20284	20.1966
1969	37.5	-32.5	204	60	10		2	2	276	0.724638	19.6607
1969	37.5	-22.5			10			0	10	0	18.7956
1969	37.5	2.5			400			0	400	0	18.9948
1969	42.5	-57.5	12	4				0	16	0	15.4011
1969	42.5	-52.5	149	51				0	200	0	15.5415
1969	42.5	-47.5	85	47				0	132	0	15.983
1969	42.5	-42.5	148	16				0	164	0	18.0449
1969	42.5	-37.5	14	1				0	15	0	18.0557
1970	-42.5	-47.5	416	37				0	453	0	12.6263
1970	-42.5	-42.5	2					0	2	0	11.6501
1970	-42.5	12.5	37	10			20	20	67	29.8507	9.79313
1970	-42.5	17.5	177	1			1	1	179	0.558659	10.8223
1970	-37.5	-52.5	1691	303			30	30	2024	1.48221	15.9126
1970	-37.5	-47.5	4744	667	2		8	8	5421	0.147574	17.35
1970	-37.5	-42.5	531	173			3	3	707	0.424328	16.48
1970	-37.5	-37.5	147	24				0	171	0	16.1968
1970	-37.5	-32.5	2					0	2	0	15.9322
1970	-37.5	-22.5	20	8				0	28	0	15.3259
1970	-37.5	-17.5	6	10				0	16	0	15.033
1970	-37.5	-7.5	1					0	1	0	14.3904
1970	-37.5	-2.5	11					0	11	0	14.2154
1970	-37.5	2.5	2					0	2	0	14.2722
1970	-37.5	7.5	292	23				0	315	0	14.4704
1970	-37.5	12.5	109	7				0	116	0	15.57
1970	-37.5	17.5	38	111		4	16	20	169	11.8343	17.1726
1970	-32.5	-52.5	102	85			61	61	248	24.5968	18.5739
1970	-32.5	-47.5	272	75			14	14	361	3.87812	20.0822
1970	-32.5	-42.5	364	175				0	539	0	19.5838
1970	-32.5	-37.5	122	65				0	187	0	19.09
1970	-32.5	-32.5	64	15				0	79	0	18.8356
1970	-32.5	-27.5	6	8				0	14	0	18.7328
1970	-32.5	-22.5	12	4				0	16	0	18.7802
1970	-32.5	-17.5	52	37				0	89	0	18.822
1970	-32.5	-12.5	37	13				0	50	0	18.6028
1970	-32.5	-7.5	105	8				0	113	0	18.3912
1970	-32.5	-2.5	30	1				0	31	0	18.1818
1970	-32.5	7.5	145	17			1	1	163	0.613497	17.7757
1970	-32.5	12.5	1190	136			3	3	1329	0.225734	17.7544
1970	-32.5	17.5	122	104			6	6	232	2.58621	17.3669
1970	-27.5	-47.5	9				205	205	214	95.7944	22.0244
1970	-27.5	-42.5	157	14			227	227	398	57.0352	22.3799
1970	-27.5	-37.5	851	30			22	22	903	2.43632	22.1154
1970	-27.5	-32.5	59	5			1	1	65	1.53846	21.9315
1970	-27.5	-17.5	10					0	10	0	21.6655
1970	-27.5	-12.5	110	33				0	143	0	21.2658
1970	-27.5	-7.5	329	52				0	381	0	20.7378
1970	-27.5	-2.5	164	26				0	190	0	20.1111
1970	-27.5	2.5	886	167				0	1053	0	19.4596
1970	-27.5	7.5	580	170				0	750	0	18.8733
1970	-27.5	12.5	1327	260			1	1	1588	0.0629723	17.7764
1970	-22.5	-42.5	131	7			261	261	399	65.4135	23.4888
1970	-22.5	-37.5	177	2			20	20	199	10.0503	24.4795
1970	-22.5	-32.5	308	7			47	47	362	12.9834	24.3616
1970	-22.5	-27.5	47	1			2	2	50	4	24.1103
1970	-22.5	-22.5	316	17			13	13	346	3.75723	23.7756
1970	-22.5	-12.5	40			1		1	41	2.43902	22.4707
1970	-22.5	-7.5	26	9				0	35	0	21.7013
1970	-22.5	-2.5	84	24				0	108	0	20.9937
1970	-22.5	2.5	378	122			1	1	501	0.199601	20.1928
1970	-22.5	7.5	81	10				0	91	0	19.3187
1970	-22.5	12.5	638	65				0	703	0	17.3724
1970	-17.5	-37.5	57			1	2	3	60	5	25.8836
1970	-17.5	-32.5	214	11		1	27	28	253	11.0672	25.9681
1970	-17.5	-27.5	113				14	14	127	11.0236	25.4474
1970	-17.5	-22.5	59	1			1	1	61	1.63934	24.7621
1970	-17.5	-17.5	292	25	1		27	27	345	7.82609	23.8843
1970	-17.5	-12.5	193	18		1	11	12	223	5.38117	23.0741
1970	-17.5	-7.5	6					0	6	0	22.2445
1970	-17.5	-2.5	2	4				0	6	0	21.534
1970	-17.5	2.5	160	128			9	9	297	3.0303	20.7191
1970	-17.5	7.5	11	99				0	110	0	19.7534
1970	-17.5	12.5		105			1	1	106	0.943396	18.3217
1970	-12.5	-37.5	331	26			34	34	391	8.69565	26.6927
1970	-12.5	-32.5	116	3			9	9	128	7.03125	26.6562
1970	-12.5	-27.5	380	24			66	66	470	14.0426	26.1653
1970	-12.5	-22.5	367	29			77	77	473	16.2791	25.5279
1970	-12.5	-17.5	417	300			70	70	787	8.89454	24.7281
1970	-12.5	-12.5	70	30			16	16	116	13.7931	23.9436
1970	-12.5	-7.5		3				0	3	0	23.1114
1970	-12.5	-2.5		105			6	6	111	5.40541	22.4381
1970	-12.5	2.5	34	759			5	5	798	0.626566	21.8024
1970	-12.5	7.5	2	496	16		18	18	532	3.38346	21.4578
1970	-12.5	12.5	17	262			110	110	389	28.2776	22.4877
1970	-7.5	-32.5	884	123			238	238	1245	19.1165	27.1993
1970	-7.5	-27.5	478	145			82	82	705	11.6312	26.9299
1970	-7.5	-22.5	114	62			35	35	211	16.5877	26.463
1970	-7.5	-17.5	111	153			260	260	524	49.6183	25.8891
1970	-7.5	-12.5	1	5			3	3	9	33.3333	25.2884
1970	-7.5	-7.5		3			10	10	13	76.9231	24.7
1970	-7.5	-2.5		644			538	538	1182	45.5161	24.2489
1970	-7.5	2.5	2	175			341	341	518	65.8301	23.8836
1970	-7.5	7.5	2	77			202	202	281	71.8861	24.1288
1970	-7.5	12.5		51			269	269	320	84.0625	24.8083
1970	-2.5	-37.5		1			4	4	5	80	27.3747
1970	-2.5	-32.5	25	37	5		63	63	130	48.4615	27.2883
1970	-2.5	-27.5	228	181			140	140	549	25.5009	27.0197
1970	-2.5	-22.5	3	26			41	41	70	58.5714	26.6347
1970	-2.5	-17.5	37	266			783	783	1086	72.0994	26.086
1970	-2.5	-12.5	45	114		1	537	538	697	77.1879	25.5617
1970	-2.5	-7.5	50	346			843	843	1239	68.0387	25.1836
1970	-2.5	-2.5	5	137			709	709	851	83.3137	25.097
1970	-2.5	2.5	9	122			502	502	633	79.3049	25.1086
1970	-2.5	7.5	23	1100			829	829	1952	42.4693	25.2245
1970	2.5	-47.5	7	4			101	101	112	90.1786	27.8914
1970	2.5	-42.5	47	62			622	622	731	85.0889	27.6644
1970	2.5	-37.5	189	237			2599	2599	3025	85.9174	27.6582
1970	2.5	-32.5	18	146	3		226	226	393	57.5064	27.5998
1970	2.5	-27.5	7	65	2		109	109	183	59.5628	27.4006
1970	2.5	-22.5	30	327	17		497	497	871	57.0608	27.1608
1970	2.5	-17.5	15	578	3		417	417	1013	41.1649	26.887
1970	2.5	-12.5	142	798			2412	2412	3352	71.957	26.7013
1970	2.5	-7.5	20	608	1		771	771	1400	55.0714	26.5551
1970	2.5	-2.5	95	2787			2837	2837	5719	49.6066	26.779
1970	2.5	2.5	2	26			153	153	181	84.5304	26.9906
1970	7.5	-57.5	12	19			180	180	211	85.3081	27.9639
1970	7.5	-52.5	75	12			199	199	286	69.5804	27.9371
1970	7.5	-47.5	9	43			339	339	391	86.7008	27.8424
1970	7.5	-42.5	13	66			251	251	330	76.0606	27.7522
1970	7.5	-37.5	99	221			342	342	662	51.6616	27.6425
1970	7.5	-32.5	5043	376			545	545	5964	9.13816	27.6099
1970	7.5	-27.5	12	278			405	405	695	58.2734	27.4866
1970	7.5	-22.5	1	287			306	306	594	51.5152	27.5278
1970	7.5	-17.5	1	413			103	103	517	19.9226	27.7173
1970	7.5	-12.5		364			81	81	445	18.2022	27.8371
1970	12.5	-82.5	6	88			185	185	279	66.3082	27.9941
1970	12.5	-77.5	57	132			338	338	527	64.1366	28.0667
1970	12.5	-72.5	78	13			228	228	319	71.4734	27.8842
1970	12.5	-67.5	29	7			129	129	165	78.1818	27.6866
1970	12.5	-62.5	7	3			99	99	109	90.8257	27.8267
1970	12.5	-57.5	156	51			467	467	674	69.2878	27.976
1970	12.5	-52.5	25	12			49	49	86	56.9767	27.7991
1970	12.5	-47.5	31	18			21	21	70	30	27.4268
1970	12.5	-42.5	18	95			122	122	235	51.9149	27.0938
1970	12.5	-37.5	81	800			622	622	1503	41.3839	26.7214
1970	12.5	-32.5	85	1882			761	761	2728	27.8959	26.4486
1970	12.5	-27.5	19	1039			617	617	1675	36.8358	26.2439
1970	12.5	-22.5	21	727			235	235	983	23.9064	26.1519
1970	12.5	-17.5	28	151			9	9	188	4.78723	26.2763
1970	17.5	-67.5	42	14			293	293	349	83.9542	27.8044
1970	17.5	-62.5	137	10			281	281	428	65.6542	27.7994
1970	17.5	-57.5	314	8			120	120	442	27.1493	27.5473
1970	17.5	-52.5	342	10			61	61	413	14.77	27.2318
1970	17.5	-47.5	178	8			21	21	207	10.1449	26.8
1970	17.5	-42.5	312	29			39	39	380	10.2632	26.3692
1970	17.5	-37.5	418	87			52	52	557	9.33573	25.8058
1970	17.5	-32.5	354	146			36	36	536	6.71642	25.2937
1970	17.5	-27.5	19	51			3	3	73	4.10959	24.8253
1970	17.5	-22.5	4	217			17	17	238	7.14286	24.2508
1970	17.5	-17.5	11	2361			690	690	3062	22.5343	23.7578
1970	22.5	-97.5			1		559	559	560	99.8214	26.0612
1970	22.5	-92.5					979	979	979	100	26.2603
1970	22.5	-72.5	223	4			55	55	282	19.5035	27.1959
1970	22.5	-67.5	352	3			36	36	391	9.20716	26.9547
1970	22.5	-62.5	480	5			40	40	525	7.61905	26.8014
1970	22.5	-57.5	179	3			15	15	197	7.61421	26.5006
1970	22.5	-52.5	278	5			31	31	314	9.87261	26.1837
1970	22.5	-47.5	191	6		1	20	21	218	9.63303	25.7941
1970	22.5	-42.5	160	12			16	16	188	8.51064	25.4201
1970	22.5	-37.5	151	14			14	14	179	7.82123	24.9764
1970	22.5	-27.5	17	19				0	36	0	23.7613
1970	22.5	-22.5	38	28			6	6	72	8.33333	22.8658
1970	22.5	-17.5	134	166	12		6	6	318	1.88679	21.3586
1970	27.5	-97.5					96	96	96	100	24.7712
1970	27.5	-92.5		1			371	371	372	99.7312	24.9012
1970	27.5	-87.5					186	186	186	100	25.4961
1970	27.5	-77.5	5				53	53	58	91.3793	26.2979
1970	27.5	-72.5	157	6			37	37	200	18.5	25.81
1970	27.5	-67.5	238	2			44	44	284	15.493	25.6149
1970	27.5	-62.5	134				14	14	148	9.45946	25.3833
1970	27.5	-57.5	163	2			49	49	214	22.8972	25.1412
1970	27.5	-52.5	82	4			7	7	93	7.52688	24.8254
1970	27.5	-47.5	120	8			19	19	147	12.9252	24.437
1970	27.5	-42.5	119	20			12	12	151	7.94702	24.1294
1970	27.5	-37.5	141	63			9	9	213	4.22535	23.8028
1970	27.5	-32.5	174	95			4	4	273	1.4652	23.376
1970	27.5	-27.5	21	1			2	2	24	8.33333	22.831
1970	27.5	-22.5	11	12			4	4	27	14.8148	22.2132
1970	27.5	-17.5	1	2			2	2	5	40	21.0558
1970	32.5	-77.5		8	48		40	40	96	41.6667	24.7704
1970	32.5	-72.5	263	5	49		74	74	391	18.9258	24.0388
1970	32.5	-67.5	357	11			27	27	395	6.83544	23.4741
1970	32.5	-62.5	336	22			30	30	388	7.73196	23.1958
1970	32.5	-57.5	248	24			20	20	292	6.84932	22.9139
1970	32.5	-52.5	380	14			68	68	462	14.7186	22.6347
1970	32.5	-47.5	53	19				0	72	0	22.4276
1970	32.5	-42.5	265	106			11	11	382	2.87958	22.2622
1970	32.5	-37.5	192	63	25			0	280	0	22.0647
1970	32.5	-32.5	147	27	25		14	14	213	6.57277	21.803
1970	32.5	-27.5	18	69	26		1	1	114	0.877193	21.336
1970	32.5	-22.5			25			0	25	0	20.9623
1970	37.5	-77.5	2	238	48		5	5	293	1.70648	19.7225
1970	37.5	-72.5	84	974	49		19	19	1126	1.68739	19.5046
1970	37.5	-67.5	56	54			58	58	168	34.5238	21.1467
1970	37.5	-62.5	246	37			43	43	326	13.1902	21.5834
1970	37.5	-57.5	323	50			17	17	390	4.35897	21.4331
1970	37.5	-52.5	25	21			5	5	51	9.80392	21.0943
1970	37.5	-47.5	15	14				0	29	0	20.7562
1970	37.5	-42.5	286	90			4	4	380	1.05263	20.4884
1970	37.5	-37.5	224	71	25		3	3	323	0.928793	20.1735
1970	37.5	-32.5	42	22	25			0	89	0	19.8656
1970	37.5	-22.5			25			0	25	0	19.2126
1970	37.5	2.5			68			0	68	0	18.9717
1970	42.5	-67.5	21	27			5	5	53	9.43396	12.032
1970	42.5	-62.5	27	37			2	2	66	3.0303	13.563
1970	42.5	-57.5	14	16	1			0	31	0	15.5337
1970	42.5	-52.5	90	339	21		3	3	453	0.662252	15.7655
1970	42.5	-47.5	67	72	19		2	2	160	1.25	15.8333
1970	42.5	-42.5	97	28			1	1	126	0.793651	17.8576
1970	42.5	-37.5	25	8				0	33	0	17.9255
1971	-42.5	-42.5	72	3				0	75	0	11.4588
1971	-42.5	-37.5	21	1				0	22	0	11.1644
1971	-42.5	12.5	21	1				0	22	0	9.57657
1971	-42.5	17.5	27					0	27	0	10.6602
1971	-37.5	-52.5	471	25	8		1	1	505	0.19802	15.595
1971	-37.5	-47.5	730	83	2		36	36	851	4.23032	17.0999
1971	-37.5	-42.5	885	70			36	36	991	3.63269	16.2877
1971	-37.5	-37.5	236	15	1			0	252	0	15.9779
1971	-37.5	-2.5	74					0	74	0	14.0581
1971	-37.5	2.5	699	1				0	700	0	14.1237
1971	-37.5	7.5	445	1	1			0	447	0	14.4153
1971	-37.5	12.5	238	25	4		1	1	268	0.373134	15.4165
1971	-37.5	17.5	85	67			4	4	156	2.5641	17.0725
1971	-32.5	-52.5	6	6			1	1	13	7.69231	18.39
1971	-32.5	-47.5	72	15			37	37	124	29.8387	19.8506
1971	-32.5	-42.5	90	25			36	36	151	23.8411	19.3367
1971	-32.5	-37.5	55	9				0	64	0	18.8733
1971	-32.5	-32.5	34	73				0	107	0	18.6922
1971	-32.5	-27.5	637	193				0	830	0	18.6209
1971	-32.5	-22.5	495	241				0	736	0	18.6451
1971	-32.5	-17.5	609	166				0	775	0	18.6851
1971	-32.5	-12.5	140	67				0	207	0	18.4038
1971	-32.5	-7.5	685	47				0	732	0	18.2056
1971	-32.5	-2.5	433	27				0	460	0	18.0899
1971	-32.5	2.5	350	4				0	354	0	17.8777
1971	-32.5	7.5	247	21			1	1	269	0.371747	17.8497
1971	-32.5	12.5	885	42	1	4		4	932	0.429185	17.7624
1971	-32.5	17.5	159	37			2	2	198	1.0101	17.2514
1971	-27.5	-47.5	15	7			85	85	107	79.4393	21.9452
1971	-27.5	-42.5	33	8			85	85	126	67.4603	22.3342
1971	-27.5	-37.5	525	15			11	11	551	1.99637	22.1924
1971	-27.5	-32.5	4					0	4	0	22.1528
1971	-27.5	-27.5	86	14				0	100	0	22.1949
1971	-27.5	-17.5	1					0	1	0	21.7775
1971	-27.5	-12.5	283	94				0	377	0	21.3016
1971	-27.5	-7.5	172	25				0	197	0	20.7895
1971	-27.5	-2.5	569	104				0	673	0	20.2387
1971	-27.5	2.5	3724	667				0	4391	0	19.671
1971	-27.5	7.5	987	235				0	1222	0	19.0258
1971	-27.5	12.5	2151	188		1		1	2340	0.042735	17.7514
1971	-22.5	-42.5	16	7			85	85	108	78.7037	23.7399
1971	-22.5	-37.5	54					0	54	0	24.7746
1971	-22.5	-32.5	234	10			35	35	279	12.5448	24.7645
1971	-22.5	-27.5	245	3			1	1	249	0.401606	24.5854
1971	-22.5	-22.5	269	5			1	1	275	0.363636	24.2874
1971	-22.5	-12.5	2					0	2	0	22.8917
1971	-22.5	-7.5	1					0	1	0	22.0621
1971	-22.5	-2.5	223	65				0	288	0	21.3218
1971	-22.5	2.5	1342	371				0	1713	0	20.4388
1971	-22.5	7.5	219	204				0	423	0	19.4294
1971	-22.5	12.5	125	68				0	193	0	17.2737
1971	-17.5	-37.5	23					0	23	0	26.1736
1971	-17.5	-32.5	71	14			16	16	101	15.8416	26.3082
1971	-17.5	-27.5	180	1			9	9	190	4.73684	25.9047
1971	-17.5	-22.5	30					0	30	0	25.2993
1971	-17.5	-17.5	65				1	1	66	1.51515	24.4261
1971	-17.5	-12.5	7					0	7	0	23.5444
1971	-17.5	-7.5	83	18				0	101	0	22.634
1971	-17.5	-2.5	20	13				0	33	0	21.8769
1971	-17.5	2.5	108	141				0	249	0	20.9989
1971	-17.5	7.5	34	339				0	373	0	20.0168
1971	-17.5	12.5	32	674			5	5	711	0.703235	18.4755
1971	-12.5	-37.5	265	49			30	30	344	8.72093	26.8492
1971	-12.5	-32.5	215	5			8	8	228	3.50877	26.8309
1971	-12.5	-27.5	376	27			82	82	485	16.9072	26.4539
1971	-12.5	-22.5	317	44			38	38	399	9.52381	25.8535
1971	-12.5	-17.5	402	486			13	13	901	1.44284	25.0393
1971	-12.5	-12.5	82	24			10	10	116	8.62069	24.2627
1971	-12.5	-7.5	17	22			3	3	42	7.14286	23.4517
1971	-12.5	-2.5	2	138			3	3	143	2.0979	22.8425
1971	-12.5	2.5	27	852			12	12	891	1.3468	22.2973
1971	-12.5	7.5	28	1727			17	17	1772	0.959368	21.9578
1971	-12.5	12.5	14	1155			188	188	1357	13.8541	22.7184
1971	-7.5	-32.5	692	155			174	174	1021	17.0421	27.295
1971	-7.5	-27.5	363	198		27	65	92	653	14.0888	27.0995
1971	-7.5	-22.5	87	68			11	11	166	6.62651	26.6601
1971	-7.5	-17.5	128	250			204	204	582	35.0515	26.0795
1971	-7.5	-12.5	20	65		1	21	22	107	20.5607	25.542
1971	-7.5	-7.5	6	72			12	12	90	13.3333	24.9947
1971	-7.5	-2.5	1	370			188	188	559	33.6315	24.5774
1971	-7.5	2.5		324			104	104	428	24.2991	24.297
1971	-7.5	7.5		305			58	58	363	15.978	24.4536
1971	-7.5	12.5	3	330			269	269	602	44.6844	24.9748
1971	-2.5	-37.5	2	10			16	16	28	57.1429	27.2983
1971	-2.5	-32.5	11	60			156	156	227	68.7225	27.2329
1971	-2.5	-27.5	156	293		1	121	122	571	21.366	26.9725
1971	-2.5	-22.5		24			35	35	59	59.322	26.607
1971	-2.5	-17.5	30	578			988	988	1596	61.9048	26.0914
1971	-2.5	-12.5	31	195			511	511	737	69.3351	25.6642
1971	-2.5	-7.5	37	600			671	671	1308	51.2997	25.3738
1971	-2.5	-2.5	5	80			361	361	446	80.9417	25.2695
1971	-2.5	2.5	4	173			232	232	409	56.7237	25.3052
1971	-2.5	7.5	17	904		1	792	793	1714	46.266	25.3343
1971	2.5	-47.5	8	6			55	55	69	79.7101	27.7288
1971	2.5	-42.5	45	155			607	607	807	75.2169	27.5021
1971	2.5	-37.5	142	402			2214	2214	2758	80.2756	27.4156
1971	2.5	-32.5	17	205			327	327	549	59.5628	27.3239
1971	2.5	-27.5	9	105			294	294	408	72.0588	27.1554
1971	2.5	-22.5	13	160			114	114	287	39.7213	26.9333
1971	2.5	-17.5	26	754			587	587	1367	42.9407	26.6787
1971	2.5	-12.5	123	1195			2360	2360	3678	64.1653	26.6275
1971	2.5	-7.5	14	681			713	713	1408	50.6392	26.6343
1971	2.5	-2.5	67	3859			2637	2637	6563	40.1798	26.8097
1971	2.5	2.5		72			144	144	216	66.6667	27.0696
1971	7.5	-57.5	17	14			176	176	207	85.0242	27.5375
1971	7.5	-52.5	76	106			886	886	1068	82.9588	27.6044
1971	7.5	-47.5	58	112			577	577	747	77.2423	27.5334
1971	7.5	-42.5	23	109			116	116	248	46.7742	27.448
1971	7.5	-37.5	27	122		7	118	125	274	45.6204	27.3562
1971	7.5	-32.5	7728	280			333	333	8341	3.99233	27.2794
1971	7.5	-27.5	17	359			358	358	734	48.7738	27.0948
1971	7.5	-22.5	8	263			361	361	632	57.1203	27.0702
1971	7.5	-17.5	3	482			388	388	873	44.4444	27.3271
1971	7.5	-12.5		451			259	259	710	36.4789	27.6908
1971	12.5	-82.5	2	16			50	50	68	73.5294	27.6434
1971	12.5	-77.5	25	196			363	363	584	62.1575	27.5778
1971	12.5	-72.5	10	13			208	208	231	90.0433	27.3321
1971	12.5	-67.5	11				540	540	551	98.0036	27.0796
1971	12.5	-62.5	3	1			19	19	23	82.6087	27.2443
1971	12.5	-57.5	32	16			105	105	153	68.6275	27.451
1971	12.5	-52.5	133	99			126	126	358	35.1955	27.2818
1971	12.5	-47.5	28	97			55	55	180	30.5556	26.9097
1971	12.5	-42.5	13	116			40	40	169	23.6686	26.5842
1971	12.5	-37.5	67	605		9	175	184	856	21.4953	26.2704
1971	12.5	-32.5	39	1405			234	234	1678	13.9452	26.0241
1971	12.5	-27.5	9	755			252	252	1016	24.8031	25.7291
1971	12.5	-22.5	3	630			424	424	1057	40.1135	25.5066
1971	12.5	-17.5		687			31	31	718	4.31755	25.5081
1971	17.5	-67.5	117	5			213	213	335	63.5821	27.3673
1971	17.5	-62.5	81	10			133	133	224	59.375	27.3392
1971	17.5	-57.5	355	23			91	91	469	19.403	27.0207
1971	17.5	-52.5	148	5			22	22	175	12.5714	26.6104
1971	17.5	-47.5	64	1			2	2	67	2.98507	26.1654
1971	17.5	-42.5	139	3			3	3	145	2.06897	25.7602
1971	17.5	-37.5	79	1				0	80	0	25.2435
1971	17.5	-32.5	11	12				0	23	0	24.7321
1971	17.5	-27.5	15	30			8	8	53	15.0943	24.2737
1971	17.5	-22.5	12	900			12	12	924	1.2987	23.6427
1971	17.5	-17.5		2027			875	875	2902	30.1516	22.9667
1971	22.5	-97.5					880	880	880	100	26.3253
1971	22.5	-92.5					665	665	665	100	26.5153
1971	22.5	-72.5	67				24	24	91	26.3736	27.1308
1971	22.5	-67.5	124	2			40	40	166	24.0964	26.8636
1971	22.5	-62.5	27				2	2	29	6.89655	26.661
1971	22.5	-57.5	51	1			1	1	53	1.88679	26.3046
1971	22.5	-52.5	282	8			9	9	299	3.01003	25.8961
1971	22.5	-47.5	228	4			6	6	238	2.52101	25.4461
1971	22.5	-42.5	59	3			1	1	63	1.5873	25.0755
1971	22.5	-37.5	32	2				0	34	0	24.5975
1971	22.5	-27.5	11	22				0	33	0	23.2777
1971	22.5	-22.5	5	27				0	32	0	22.3731
1971	22.5	-17.5	15	20	1			0	36	0	20.8249
1971	27.5	-97.5					199	199	199	100	25.0853
1971	27.5	-92.5					542	542	542	100	25.3311
1971	27.5	-87.5					368	368	368	100	26.0028
1971	27.5	-77.5	27	5	100		93	93	225	41.3333	26.4392
1971	27.5	-72.5	55				13	13	68	19.1176	25.9358
1971	27.5	-67.5	145	6		2	26	28	179	15.6425	25.7664
1971	27.5	-62.5	38	3			5	5	46	10.8696	25.5646
1971	27.5	-57.5	41	2			2	2	45	4.44444	25.3083
1971	27.5	-52.5	103	15			2	2	120	1.66667	24.9078
1971	27.5	-47.5	12					0	12	0	24.4951
1971	27.5	-42.5	99	13			1	1	113	0.884956	24.1465
1971	27.5	-37.5	76	13			1	1	90	1.11111	23.7066
1971	27.5	-32.5	20	165	4			0	189	0	23.2254
1971	27.5	-27.5	65	707	17		4	4	793	0.504414	22.5711
1971	27.5	-22.5	23	917	19		4	4	963	0.415369	21.8704
1971	27.5	-17.5	2	171	3		1	1	177	0.564972	20.7299
1971	32.5	-77.5	15	14	19		235	235	283	83.0389	24.7522
1971	32.5	-72.5	155	10	4		114	114	283	40.2827	24.1199
1971	32.5	-67.5	501	26			72	72	599	12.02	23.5994
1971	32.5	-62.5	316	43	1		79	79	439	17.9954	23.5053
1971	32.5	-57.5	460	53			52	52	565	9.20354	23.2041
1971	32.5	-52.5	465	26			20	20	511	3.91389	22.8312
1971	32.5	-47.5	41	3			1	1	45	2.22222	22.566
1971	32.5	-42.5	517	84			6	6	607	0.988468	22.4159
1971	32.5	-37.5	576	160	10		3	3	749	0.400534	22.1177
1971	32.5	-32.5	90	145	12			0	247	0	21.7849
1971	32.5	-27.5	34	740	43			0	817	0	21.1868
1971	32.5	-22.5	6	242	24			0	272	0	20.7272
1971	32.5	-17.5		92			4	4	96	4.16667	20.1143
1971	32.5	-12.5			1			0	1	0	19.3894
1971	37.5	-77.5	7	66	1		62	62	136	45.5882	19.8608
1971	37.5	-72.5	167	1557	19		1651	1651	3394	48.6447	19.662
1971	37.5	-67.5	132	246	39		767	767	1184	64.7804	21.2441
1971	37.5	-62.5	65	24	2		64	64	155	41.2903	21.7457
1971	37.5	-57.5	16	18			15	15	49	30.6122	21.5981
1971	37.5	-52.5	17	12			5	5	34	14.7059	21.1782
1971	37.5	-47.5	48	30	2		1	1	81	1.23457	20.7738
1971	37.5	-42.5	337	114			3	3	454	0.660793	20.4706
1971	37.5	-37.5	376	113	11		2	2	502	0.398406	20.1315
1971	37.5	-32.5	62	101	21			0	184	0	19.7553
1971	37.5	-22.5			10			0	10	0	18.9782
1971	37.5	-7.5			13			0	13	0	18.0827
1971	37.5	2.5			128			0	128	0	18.8223
1971	42.5	-67.5	52	147	224		120	120	543	22.0994	11.954
1971	42.5	-62.5	425	186	72		29	29	712	4.07303	13.5211
1971	42.5	-57.5	342	213	36		10	10	601	1.66389	15.4999
1971	42.5	-52.5	408	659	419		44	44	1530	2.87582	15.3896
1971	42.5	-47.5	216	363	414		3	3	996	0.301205	15.6279
1971	42.5	-42.5	6	9				0	15	0	17.6527
1971	42.5	-37.5	20	16				0	36	0	17.6874
1972	-42.5	-47.5	255	14				0	269	0	12.8708
1972	-42.5	-42.5	124	10				0	134	0	11.5779
1972	-42.5	-37.5	2					0	2	0	11.0164
1972	-42.5	12.5	20		1			0	21	0	9.9375
1972	-42.5	17.5	65					0	65	0	10.8001
1972	-37.5	-52.5	112	24			5	5	141	3.5461	16.1124
1972	-37.5	-47.5	831	92	4	1	101	102	1029	9.91254	17.5038
1972	-37.5	-42.5	580	80			98	98	758	12.9288	16.6283
1972	-37.5	-37.5	555	64				0	619	0	16.1529
1972	-37.5	-32.5	209	18				0	227	0	15.7783
1972	-37.5	-22.5		1			1	1	2	50	14.7245
1972	-37.5	-17.5	238	34				0	272	0	14.4771
1972	-37.5	-7.5	15					0	15	0	14.1977
1972	-37.5	-2.5	421	32				0	453	0	14.1063
1972	-37.5	2.5	21	3				0	24	0	14.3851
1972	-37.5	7.5	1297	79				0	1376	0	15.128
1972	-37.5	12.5	668	79			2	2	749	0.267023	16.3571
1972	-37.5	17.5	719	195			146	146	1060	13.7736	17.5924
1972	-32.5	-52.5	89	204			269	269	562	47.8648	18.5909
1972	-32.5	-47.5	143	56			189	189	388	48.7113	20.1212
1972	-32.5	-42.5	338	94			105	105	537	19.5531	19.6852
1972	-32.5	-37.5	201	42				0	243	0	19.2385
1972	-32.5	-32.5	66	55				0	121	0	18.9159
1972	-32.5	-27.5	7	3				0	10	0	18.5726
1972	-32.5	-22.5	38	5				0	43	0	18.4654
1972	-32.5	-17.5	213	32				0	245	0	18.4394
1972	-32.5	-12.5	1269	85				0	1354	0	18.2732
1972	-32.5	-7.5	798	62				0	860	0	18.2146
1972	-32.5	-2.5	1199	67				0	1266	0	18.2531
1972	-32.5	2.5	512	47			2	2	561	0.356506	18.3318
1972	-32.5	7.5	782	26			6	6	814	0.737101	18.5594
1972	-32.5	12.5	2920	216		13	38	51	3187	1.60025	18.4954
1972	-32.5	17.5	2188	253		1	55	56	2497	2.24269	17.8932
1972	-27.5	-47.5	26	31			154	154	211	72.9858	22.1612
1972	-27.5	-42.5	105	32			116	116	253	45.8498	22.6685
1972	-27.5	-37.5	186	31				0	217	0	22.5934
1972	-27.5	-32.5	112	21				0	133	0	22.4381
1972	-27.5	-27.5	57	10				0	67	0	22.3568
1972	-27.5	-17.5	176	33				0	209	0	21.9365
1972	-27.5	-12.5	73	11				0	84	0	21.5833
1972	-27.5	-7.5	34	1				0	35	0	21.2635
1972	-27.5	-2.5	85	5				0	90	0	20.9118
1972	-27.5	2.5	299	35				0	334	0	20.4063
1972	-27.5	7.5	767	122			1	1	890	0.11236	19.7825
1972	-27.5	12.5	3468	260		4	8	12	3740	0.320856	18.6456
1972	-22.5	-42.5	3	5			57	57	65	87.6923	24.051
1972	-22.5	-37.5	60	3			1	1	64	1.5625	25.039
1972	-22.5	-32.5	292	2			7	7	301	2.32558	25.0853
1972	-22.5	-27.5	94	4				0	98	0	24.9
1972	-22.5	-22.5	106	5			2	2	113	1.76991	24.5818
1972	-22.5	-12.5	37	6				0	43	0	23.4647
1972	-22.5	-7.5	26	27				0	53	0	22.759
1972	-22.5	-2.5	38	6				0	44	0	22.0764
1972	-22.5	2.5	47	7			2	2	56	3.57143	21.1917
1972	-22.5	7.5	607	253			5	5	865	0.578035	20.2764
1972	-22.5	12.5	574	72				0	646	0	18.3121
1972	-17.5	-37.5	10				1	1	11	9.09091	26.3986
1972	-17.5	-32.5	150				3	3	153	1.96078	26.5918
1972	-17.5	-27.5	474	6			5	5	485	1.03093	26.1999
1972	-17.5	-22.5	54					0	54	0	25.6373
1972	-17.5	-17.5	3	4				0	7	0	24.8715
1972	-17.5	-12.5	86	32			5	5	123	4.06504	24.0559
1972	-17.5	-7.5	35	6			1	1	42	2.38095	23.1971
1972	-17.5	-2.5	20	49			3	3	72	4.16667	22.5027
1972	-17.5	2.5	28	195			9	9	232	3.87931	21.7393
1972	-17.5	7.5	4	715			20	20	739	2.70636	20.716
1972	-17.5	12.5	1	239			6	6	246	2.43902	18.9338
1972	-12.5	-32.5	1784	38		5	36	41	1863	2.20075	27.0512
1972	-12.5	-27.5	948	23			30	30	1001	2.997	26.5795
1972	-12.5	-22.5	307	15			10	10	332	3.01205	25.9624
1972	-12.5	-17.5	308	84			10	10	402	2.48756	25.256
1972	-12.5	-12.5	343	127			26	26	496	5.24194	24.5763
1972	-12.5	-7.5	119	110			11	11	240	4.58333	23.8536
1972	-12.5	-2.5	5	153			8	8	166	4.81928	23.3495
1972	-12.5	2.5	15	770			14	14	799	1.75219	22.8472
1972	-12.5	7.5	16	1448			5	5	1469	0.340368	22.2771
1972	-12.5	12.5	11	1052			28	28	1091	2.56645	22.6412
1972	-7.5	-32.5	16	7			7	7	30	23.3333	27.3557
1972	-7.5	-27.5	518	207		26	32	58	783	7.40741	27.0589
1972	-7.5	-22.5	381	80			24	24	485	4.94845	26.6049
1972	-7.5	-17.5	323	122			40	40	485	8.24742	26.1481
1972	-7.5	-12.5	108	107			33	33	248	13.3065	25.7005
1972	-7.5	-7.5	23	22			13	13	58	22.4138	25.2535
1972	-7.5	-2.5	2	279			60	60	341	17.5953	24.9524
1972	-7.5	2.5	8	802			930	930	1740	53.4483	24.733
1972	-7.5	7.5	10	153			288	288	451	63.8581	24.788
1972	-7.5	12.5	3	86			243	243	332	73.1928	25.1937
1972	-2.5	-37.5	91	30			116	116	237	48.9451	27.4132
1972	-2.5	-32.5	140	92			320	320	552	57.971	27.3317
1972	-2.5	-27.5	277	476		1	1422	1423	2176	65.3952	27.0889
1972	-2.5	-22.5	114	220			393	393	727	54.0578	26.7295
1972	-2.5	-17.5	68	297			267	267	632	42.2468	26.2784
1972	-2.5	-12.5	62	122			757	757	941	80.4463	25.9125
1972	-2.5	-7.5	34	135			404	404	573	70.5061	25.7143
1972	-2.5	-2.5	23	328			534	534	885	60.339	25.7129
1972	-2.5	2.5	6	231			506	506	743	68.1023	25.7036
1972	-2.5	7.5	22	590		1	986	987	1599	61.7261	25.7182
1972	2.5	-47.5	3	1			3	3	7	42.8571	27.7948
1972	2.5	-42.5	88	39			89	89	216	41.2037	27.6151
1972	2.5	-37.5	346	114			406	406	866	46.8822	27.5447
1972	2.5	-32.5	509	313			761	761	1583	48.0733	27.4831
1972	2.5	-27.5	266	257			988	988	1511	65.3872	27.3255
1972	2.5	-22.5	137	403			1071	1071	1611	66.4804	27.1265
1972	2.5	-17.5	96	368			596	596	1060	56.2264	26.9272
1972	2.5	-12.5	47	302			318	318	667	47.6762	26.8524
1972	2.5	-7.5	7	438			398	398	843	47.2123	26.8234
1972	2.5	-2.5	5	988			903	903	1896	47.6266	27.0417
1972	2.5	2.5		551			1004	1004	1555	64.5659	27.2353
1972	7.5	-57.5	74	5			3	3	82	3.65854	27.5747
1972	7.5	-52.5	64	23			41	41	128	32.0312	27.6285
1972	7.5	-47.5	189	73			80	80	342	23.3918	27.589
1972	7.5	-42.5	431	138			151	151	720	20.9722	27.5077
1972	7.5	-37.5	1332	647		7	587	594	2573	23.0859	27.4232
1972	7.5	-32.5	851	602			653	653	2106	31.0066	27.3224
1972	7.5	-27.5	216	509			835	835	1560	53.5256	27.1537
1972	7.5	-22.5	235	228			788	788	1251	62.9896	27.1341
1972	7.5	-17.5	29	373			490	490	892	54.9327	27.4051
1972	7.5	-12.5	136	265			206	206	607	33.9374	27.6896
1972	12.5	-82.5	3	15			211	211	229	92.1397	28.011
1972	12.5	-77.5	192	134	11		729	729	1066	68.3865	27.6091
1972	12.5	-72.5	217	86			622	622	925	67.2432	27.2388
1972	12.5	-67.5	79	41			1757	1757	1877	93.6068	26.928
1972	12.5	-62.5	107	33			258	258	398	64.8241	27.1716
1972	12.5	-57.5	295	22			212	212	529	40.0756	27.4792
1972	12.5	-52.5	153	40			200	200	393	50.8906	27.3424
1972	12.5	-47.5	401	21			16	16	438	3.65297	27.0274
1972	12.5	-42.5	318	66			36	36	420	8.57143	26.7161
1972	12.5	-37.5	304	394		8	190	198	896	22.0982	26.3398
1972	12.5	-32.5	985	1120			352	352	2457	14.3264	26.0384
1972	12.5	-27.5	698	933			517	517	2148	24.0689	25.7285
1972	12.5	-22.5	96	1269			294	294	1659	17.7215	25.456
1972	12.5	-17.5	1	1591		1	75	76	1668	4.55635	25.4878
1972	17.5	-67.5	69	19			108	108	196	55.102	27.3444
1972	17.5	-62.5	67	2			115	115	184	62.5	27.3433
1972	17.5	-57.5	143	19			7	7	169	4.14201	27.0597
1972	17.5	-52.5	134				4	4	138	2.89855	26.6628
1972	17.5	-47.5	210	7			7	7	224	3.125	26.2365
1972	17.5	-42.5	101	12			5	5	118	4.23729	25.8171
1972	17.5	-37.5	164	20			3	3	187	1.60428	25.2291
1972	17.5	-32.5	34	11				0	45	0	24.6551
1972	17.5	-27.5	243	43			9	9	295	3.05085	24.1878
1972	17.5	-22.5	17	273			25	25	315	7.93651	23.5421
1972	17.5	-17.5	17	2727			2022	2022	4766	42.4255	22.8366
1972	22.5	-97.5					24	24	24	100	26.7518
1972	22.5	-92.5					189	189	189	100	26.8783
1972	22.5	-72.5	25				15	15	40	37.5	27.2429
1972	22.5	-67.5	2				2	2	4	50	26.8259
1972	22.5	-62.5	37	1				0	38	0	26.5599
1972	22.5	-57.5	35					0	35	0	26.2288
1972	22.5	-52.5	35					0	35	0	25.8203
1972	22.5	-47.5	81	1			2	2	84	2.38095	25.384
1972	22.5	-42.5	24	3				0	27	0	24.9674
1972	22.5	-37.5	9					0	9	0	24.387
1972	22.5	-27.5	3	3	7			0	13	0	23.0208
1972	22.5	-22.5	113	45	11		48	48	217	22.1198	22.1038
1972	22.5	-17.5	44	273			5	5	322	1.5528	20.5544
1972	27.5	-97.5					1	1	1	100	25.5038
1972	27.5	-92.5			17		180	180	197	91.3706	25.6115
1972	27.5	-87.5			14		424	424	438	96.8037	26.0449
1972	27.5	-77.5	15	2			47	47	64	73.4375	26.6361
1972	27.5	-72.5					1	1	1	100	26.0198
1972	27.5	-67.5	2					0	2	0	25.7405
1972	27.5	-62.5	7					0	7	0	25.428
1972	27.5	-47.5	2					0	2	0	24.3834
1972	27.5	-42.5	90	7			1	1	98	1.02041	24.0038
1972	27.5	-37.5	23	2			1	1	26	3.84615	23.5097
1972	27.5	-32.5	12	84	6			0	102	0	23.0022
1972	27.5	-27.5	75	913	49		2	2	1039	0.192493	22.2038
1972	27.5	-22.5	30	420	5			0	455	0	21.4768
1972	27.5	-17.5	10	105	1			0	116	0	20.413
1972	32.5	-77.5	20	15			443	443	478	92.6778	25.1154
1972	32.5	-72.5	18	4			148	148	170	87.0588	24.176
1972	32.5	-67.5	146	9	4	1	56	57	216	26.3889	23.594
1972	32.5	-62.5	640	23			90	90	753	11.9522	23.4887
1972	32.5	-57.5	266	12			18	18	296	6.08108	23.1926
1972	32.5	-52.5	634	67			32	32	733	4.36562	22.8427
1972	32.5	-47.5	297	30			5	5	332	1.50602	22.6439
1972	32.5	-42.5	346	36			4	4	386	1.03627	22.5017
1972	32.5	-37.5	77	10				0	87	0	22.1844
1972	32.5	-32.5	9	33	2			0	44	0	21.807
1972	32.5	-27.5	22	392	16		1	1	431	0.232019	21.0449
1972	32.5	-22.5	31	295	6		2	2	334	0.598802	20.4551
1972	32.5	-17.5	13	73	1			0	87	0	19.8054
1972	32.5	-7.5			19			0	19	0	18.5993
1972	37.5	-77.5	1	189			102	102	292	34.9315	19.8935
1972	37.5	-72.5	50	1106	8		653	653	1817	35.9384	19.4952
1972	37.5	-67.5	6	20			32	32	58	55.1724	21.1822
1972	37.5	-52.5	63	1				0	64	0	21.4138
1972	37.5	-47.5	282	17			1	1	300	0.333333	21.1436
1972	37.5	-42.5	603	20			1	1	624	0.160256	20.9213
1972	37.5	-37.5	593	83			2	2	678	0.294985	20.6228
1972	37.5	-32.5	41	14				0	55	0	20.081
1972	37.5	-22.5		4				0	4	0	18.9125
1972	37.5	-7.5			112			0	112	0	17.7616
1972	37.5	-2.5			13			0	13	0	17.722
1972	37.5	2.5			130			0	130	0	18.1133
1972	37.5	7.5			12			0	12	0	18.5287
1972	37.5	12.5			35			0	35	0	19.3684
1972	37.5	17.5			36			0	36	0	19.8146
1972	42.5	-67.5	7	20	62		18	18	107	16.8224	11.9954
1972	42.5	-62.5	12	3	5		8	8	28	28.5714	13.8823
1972	42.5	-57.5	41	23			1	1	65	1.53846	15.6988
1972	42.5	-52.5	228	265	69		6	6	568	1.05634	15.5561
1972	42.5	-47.5	51	175	127		1	1	354	0.282486	16.2652
1972	42.5	-42.5		1				0	1	0	18.415
1973	-42.5	-47.5	71	15				0	86	0	12.8682
1973	-42.5	-42.5	138	6				0	144	0	11.7227
1973	-42.5	-37.5	26					0	26	0	11.2137
1973	-42.5	12.5	5	1				0	6	0	9.86937
1973	-42.5	17.5	10	4				0	14	0	10.6911
1973	-37.5	-52.5	20	10			63	63	93	67.7419	15.8952
1973	-37.5	-47.5	748	336		3	25	28	1112	2.51799	17.306
1973	-37.5	-42.5	736	116				0	852	0	16.6339
1973	-37.5	-37.5	164	9				0	173	0	16.311
1973	-37.5	-32.5	7					0	7	0	16.0384
1973	-37.5	-17.5				31		31	31	100	14.8309
1973	-37.5	-7.5	344	7				0	351	0	14.4921
1973	-37.5	-2.5	134	1				0	135	0	14.3016
1973	-37.5	2.5	887	13				0	900	0	14.4426
1973	-37.5	7.5	1266	26				0	1292	0	14.9851
1973	-37.5	12.5	1576	50				0	1626	0	15.8869
1973	-37.5	17.5	60	33			30	30	123	24.3902	17.1497
1973	-32.5	-47.5	3	1				0	4	0	20.0521
1973	-32.5	-42.5	850	222			8	8	1080	0.740741	19.7354
1973	-32.5	-37.5	18	5				0	23	0	19.3684
1973	-32.5	-12.5	67	7				0	74	0	18.5689
1973	-32.5	-7.5	62	16				0	78	0	18.4434
1973	-32.5	-2.5	259	25				0	284	0	18.3867
1973	-32.5	2.5	613	44				0	657	0	18.3344
1973	-32.5	7.5	504	26				0	530	0	18.4605
1973	-32.5	12.5	3204	245			8	8	3457	0.231415	18.3104
1973	-32.5	17.5	1834	84			30	30	1948	1.54004	17.6509
1973	-27.5	-47.5	56	15			88	88	159	55.3459	22.1314
1973	-27.5	-42.5	3	16			4	4	23	17.3913	22.7223
1973	-27.5	-37.5	10					0	10	0	22.6463
1973	-27.5	-32.5	1					0	1	0	22.5108
1973	-27.5	-17.5	27	2				0	29	0	22.0535
1973	-27.5	-12.5	306	100				0	406	0	21.7458
1973	-27.5	-7.5	119	13				0	132	0	21.4511
1973	-27.5	-2.5	129	22				0	151	0	21.0739
1973	-27.5	2.5	379	109				0	488	0	20.5523
1973	-27.5	7.5	1994	652				0	2646	0	19.8824
1973	-27.5	12.5	2197	406			2	2	2605	0.0767754	18.5964
1973	-22.5	-42.5		15			52	52	67	77.6119	24.0273
1973	-22.5	-37.5	3					0	3	0	25.1238
1973	-22.5	-32.5	216	1			14	14	231	6.06061	25.1436
1973	-22.5	-27.5	121					0	121	0	24.9195
1973	-22.5	-22.5	78	7			2	2	87	2.29885	24.6277
1973	-22.5	-7.5	6					0	6	0	23.0331
1973	-22.5	-2.5	11	3				0	14	0	22.3544
1973	-22.5	2.5	174	79			3	3	256	1.17188	21.4156
1973	-22.5	7.5	99	90				0	189	0	20.3802
1973	-22.5	12.5	89	184				0	273	0	18.1937
1973	-17.5	-37.5	14				1	1	15	6.66667	26.5968
1973	-17.5	-32.5	199	5			10	10	214	4.6729	26.8238
1973	-17.5	-27.5	391	5			8	8	404	1.9802	26.4422
1973	-17.5	-22.5	339	4			3	3	346	0.867052	25.9444
1973	-17.5	-17.5	322	7			2	2	331	0.60423	25.1776
1973	-17.5	-12.5	9	3				0	12	0	24.3442
1973	-17.5	-7.5	19	1				0	20	0	23.4615
1973	-17.5	-2.5	36	33				0	69	0	22.6973
1973	-17.5	2.5	40	459			13	13	512	2.53906	21.8707
1973	-17.5	7.5	19	900			1	1	920	0.108696	20.8372
1973	-17.5	12.5	13	930			11	11	954	1.15304	18.9894
1973	-12.5	-37.5					2	2	2	100	27.4439
1973	-12.5	-32.5	1366	54		14	53	67	1487	4.50572	27.4109
1973	-12.5	-27.5	788	58			43	43	889	4.8369	26.9433
1973	-12.5	-22.5	470	30			16	16	516	3.10078	26.3466
1973	-12.5	-17.5	357	100			13	13	470	2.76596	25.5753
1973	-12.5	-12.5	144	20			7	7	171	4.09357	24.799
1973	-12.5	-7.5	30	17			8	8	55	14.5455	24.0232
1973	-12.5	-2.5	3	204			7	7	214	3.27103	23.5548
1973	-12.5	2.5	12	1251			25	25	1288	1.94099	23.0388
1973	-12.5	7.5	4	1449			57	57	1510	3.77483	22.6658
1973	-12.5	12.5	3	1230			139	139	1372	10.1312	23.3868
1973	-7.5	-32.5	9	9			14	14	32	43.75	27.7744
1973	-7.5	-27.5	514	208			53	53	775	6.83871	27.4916
1973	-7.5	-22.5	364	119			37	37	520	7.11538	27.0857
1973	-7.5	-17.5	159	75			47	47	281	16.726	26.5768
1973	-7.5	-12.5	72	49			34	34	155	21.9355	26.034
1973	-7.5	-7.5	21	16			19	19	56	33.9286	25.5422
1973	-7.5	-2.5		331			142	142	473	30.0211	25.3072
1973	-7.5	2.5	1	308			236	236	545	43.3028	25.1865
1973	-7.5	7.5		507			140	140	647	21.6383	25.4046
1973	-7.5	12.5		483			325	325	808	40.2228	25.7773
1973	-2.5	-37.5	87	42			232	232	361	64.2659	27.7815
1973	-2.5	-32.5	130	134			627	627	891	70.3704	27.7837
1973	-2.5	-27.5	272	648			1840	1840	2760	66.6667	27.5531
1973	-2.5	-22.5	114	391			614	614	1119	54.8704	27.2182
1973	-2.5	-17.5	64	384			274	274	722	37.9501	26.7673
1973	-2.5	-12.5	58	143			1037	1037	1238	83.7641	26.3694
1973	-2.5	-7.5	28	175			521	521	724	71.9613	26.191
1973	-2.5	-2.5	14	373			646	646	1033	62.5363	26.3578
1973	-2.5	2.5	1	108			289	289	398	72.6131	26.4944
1973	-2.5	7.5	14	721			1251	1251	1986	62.9909	26.4947
1973	2.5	-47.5	2	1			4	4	7	57.1429	28.0464
1973	2.5	-42.5	85	57			174	174	316	55.0633	27.9132
1973	2.5	-37.5	331	168			803	803	1302	61.6743	27.932
1973	2.5	-32.5	593	544			1696	1696	2833	59.8659	27.9391
1973	2.5	-27.5	287	607			2065	2065	2959	69.7871	27.8646
1973	2.5	-22.5	126	389			1221	1221	1736	70.3341	27.7224
1973	2.5	-17.5	92	615			774	774	1481	52.262	27.5528
1973	2.5	-12.5	42	520			399	399	961	41.5193	27.4385
1973	2.5	-7.5	5	763			551	551	1319	41.7741	27.3844
1973	2.5	-2.5	9	1262			1045	1045	2316	45.1209	27.6951
1973	2.5	2.5		69			198	198	267	74.1573	27.8721
1973	7.5	-57.5	63	2			128	128	193	66.3212	27.7939
1973	7.5	-52.5	54	19			1033	1033	1106	93.3996	27.855
1973	7.5	-47.5	160	54			128	128	342	37.4269	27.7618
1973	7.5	-42.5	376	164			234	234	774	30.2326	27.614
1973	7.5	-37.5	1154	599		18	1003	1021	2774	36.8061	27.554
1973	7.5	-32.5	768	611			1022	1022	2401	42.5656	27.5913
1973	7.5	-27.5	190	382			946	946	1518	62.3188	27.5505
1973	7.5	-22.5	205	347			873	873	1425	61.2632	27.6331
1973	7.5	-17.5	22	567			527	527	1116	47.2222	27.8951
1973	7.5	-12.5	120	473			242	242	835	28.982	28.127
1973	12.5	-82.5	1	28			28	28	57	49.1228	27.9875
1973	12.5	-77.5	99	136	25		192	192	452	42.4779	27.9457
1973	12.5	-72.5	71	8			57	57	136	41.9118	27.6845
1973	12.5	-67.5					122	122	122	100	27.3557
1973	12.5	-62.5	84	3			147	147	234	62.8205	27.5258
1973	12.5	-57.5	233	16			297	297	546	54.3956	27.7055
1973	12.5	-52.5	116	27			275	275	418	65.7895	27.4771
1973	12.5	-47.5	843	56			53	53	952	5.56723	26.9957
1973	12.5	-42.5	274	60			57	57	391	14.578	26.5811
1973	12.5	-37.5	317	191		23	215	238	746	31.9035	26.212
1973	12.5	-32.5	858	434			333	333	1625	20.4923	26.053
1973	12.5	-27.5	604	767			544	544	1915	28.4073	25.9321
1973	12.5	-22.5	83	286			103	103	472	21.822	25.8135
1973	12.5	-17.5		1105			63	63	1168	5.39384	25.9051
1973	17.5	-67.5	267	3			164	164	434	37.788	27.6643
1973	17.5	-62.5	166				10	10	176	5.68182	27.6318
1973	17.5	-57.5	696	38			96	96	830	11.5663	27.2967
1973	17.5	-52.5	230	1			5	5	236	2.11864	26.8207
1973	17.5	-47.5	328	113			16	16	457	3.50109	26.2561
1973	17.5	-42.5	457	13			12	12	482	2.48963	25.7118
1973	17.5	-37.5	620	18			25	25	663	3.77074	25.1596
1973	17.5	-32.5	4					0	4	0	24.6961
1973	17.5	-27.5	212	38			11	11	261	4.21456	24.3073
1973	17.5	-22.5	5	108			10	10	123	8.13008	23.8757
1973	17.5	-17.5	20	2920			2793	2793	5733	48.7179	23.3667
1973	22.5	-97.5			1		29	29	30	96.6667	26.4882
1973	22.5	-92.5		1			235	235	236	99.5763	26.6289
1973	22.5	-87.5		1			8	8	9	88.8889	26.8512
1973	22.5	-72.5	24				12	12	36	33.3333	27.3534
1973	22.5	-67.5	9				5	5	14	35.7143	27.0556
1973	22.5	-62.5	21					0	21	0	26.8665
1973	22.5	-57.5	30					0	30	0	26.481
1973	22.5	-52.5	150	2			7	7	159	4.40252	26.0493
1973	22.5	-47.5	50				1	1	51	1.96078	25.5171
1973	22.5	-42.5	46	2			7	7	55	12.7273	25.0281
1973	22.5	-27.5	1	6	17			0	24	0	23.1022
1973	22.5	-22.5	140	133	27		72	72	372	19.3548	22.2749
1973	22.5	-17.5	85	661	1		14	14	761	1.83968	20.8848
1973	27.5	-97.5					50	50	50	100	25.2188
1973	27.5	-92.5			49		256	256	305	83.9344	25.3086
1973	27.5	-87.5			1		212	212	213	99.5305	25.7836
1973	27.5	-77.5	7				16	16	23	69.5652	26.608
1973	27.5	-72.5	178	4			45	45	227	19.8238	26.1016
1973	27.5	-67.5	166	2			19	19	187	10.1604	25.871
1973	27.5	-62.5	93	1			2	2	96	2.08333	25.6501
1973	27.5	-57.5	58	2			1	1	61	1.63934	25.3833
1973	27.5	-52.5	42	4			2	2	48	4.16667	24.9432
1973	27.5	-47.5	36				3	3	39	7.69231	24.4671
1973	27.5	-42.5	70	2			4	4	76	5.26316	24.0514
1973	27.5	-37.5	2					0	2	0	23.5162
1973	27.5	-32.5	31	152	1		3	3	187	1.60428	22.9871
1973	27.5	-27.5	103	1344	2		7	7	1456	0.480769	22.3217
1973	27.5	-22.5	81	847	1			0	929	0	21.6961
1973	27.5	-17.5	9	91				0	100	0	20.6693
1973	32.5	-77.5	7	10			72	72	89	80.8989	24.8854
1973	32.5	-72.5	57	13			53	53	123	43.0894	24.2443
1973	32.5	-67.5	231	3		4	24	28	262	10.687	23.7066
1973	32.5	-62.5	764	12			115	115	891	12.9068	23.5223
1973	32.5	-57.5	332	7			26	26	365	7.12329	23.2085
1973	32.5	-52.5	723	9			29	29	761	3.81078	22.8827
1973	32.5	-47.5	534	18			39	39	591	6.59898	22.7318
1973	32.5	-42.5	480	44			28	28	552	5.07246	22.5457
1973	32.5	-37.5	520	39				0	559	0	22.1476
1973	32.5	-32.5	8	11			1	1	20	5	21.7462
1973	32.5	-27.5	37	469	1		11	11	518	2.12355	21.1348
1973	32.5	-22.5	9	284				0	293	0	20.7105
1973	32.5	-17.5	5	15				0	20	0	20.091
1973	32.5	-12.5	1	3				0	4	0	19.417
1973	32.5	-7.5			2			0	2	0	18.9546
1973	37.5	-77.5	1	6			7	7	14	50	20.2445
1973	37.5	-72.5	105	1991			983	983	3079	31.9259	20.1965
1973	37.5	-67.5	154	518	9		216	216	897	24.0803	21.3993
1973	37.5	-62.5	23	20			16	16	59	27.1186	21.7464
1973	37.5	-57.5	10	4			7	7	21	33.3333	21.5741
1973	37.5	-52.5	921	25	10		127	127	1083	11.7267	21.2721
1973	37.5	-47.5	3	5	10			0	18	0	21.0148
1973	37.5	-42.5	694	31			2	2	727	0.275103	20.7762
1973	37.5	-37.5	651	29			9	9	689	1.30624	20.4466
1973	37.5	-32.5	2	1	3			0	6	0	20.0404
1973	37.5	-22.5		1				0	1	0	19.1401
1973	37.5	-12.5	2	3	1			0	6	0	18.2145
1973	37.5	-7.5			17			0	17	0	18.2078
1973	37.5	2.5			295			0	295	0	18.7187
1973	37.5	7.5			65			0	65	0	18.9617
1973	37.5	12.5			131			0	131	0	19.5625
1973	37.5	17.5			24			0	24	0	19.8291
1973	42.5	-67.5	55	139	90		20	20	304	6.57895	12.2975
1973	42.5	-62.5	74	150	159		6	6	389	1.54242	13.7596
1973	42.5	-57.5	46	107				0	153	0	15.5538
1973	42.5	-52.5	187	885	431		12	12	1515	0.792079	15.2616
1973	42.5	-47.5	99	303	204		4	4	610	0.655738	15.7645
1973	42.5	-42.5	8					0	8	0	17.9769
1973	42.5	-37.5	1	1	3			0	5	0	18.165
1974	-42.5	-42.5	125	9				0	134	0	11.6627
1974	-42.5	-37.5	233	10	6			0	249	0	11.2648
1974	-42.5	12.5	11	14				0	25	0	9.7465
1974	-42.5	17.5	22	5				0	27	0	10.7778
1974	-37.5	-52.5	15	11			54	54	80	67.5	15.8412
1974	-37.5	-47.5	854	234		6	1	7	1095	0.639269	17.192
1974	-37.5	-42.5	495	57			13	13	565	2.30088	16.4132
1974	-37.5	-37.5	233	27				0	260	0	16.1167
1974	-37.5	-32.5	48	2				0	50	0	15.9556
1974	-37.5	-22.5	368	8				0	376	0	15.1277
1974	-37.5	-17.5	336	8		33		33	377	8.75332	14.9136
1974	-37.5	-7.5	234	4				0	238	0	14.5502
1974	-37.5	-2.5	126	1				0	127	0	14.4067
1974	-37.5	2.5	5					0	5	0	14.5616
1974	-37.5	12.5	13	16			1	1	30	3.33333	16.0923
1974	-37.5	17.5	13	52			35	35	100	35	17.4318
1974	-32.5	-47.5	1137	277	2		20	20	1436	1.39276	19.9479
1974	-32.5	-42.5	165	23			13	13	201	6.46766	19.5442
1974	-32.5	-37.5	96	99				0	195	0	19.1646
1974	-32.5	-32.5	7	8				0	15	0	18.9947
1974	-32.5	-27.5	92	11				0	103	0	18.7315
1974	-32.5	-22.5	34	2				0	36	0	18.6839
1974	-32.5	-17.5	22	3				0	25	0	18.6815
1974	-32.5	-12.5	334	35				0	369	0	18.5179
1974	-32.5	-7.5	264	18				0	282	0	18.3669
1974	-32.5	-2.5	129	10				0	139	0	18.2584
1974	-32.5	2.5	242	21				0	263	0	18.1744
1974	-32.5	7.5	895	49				0	944	0	18.2635
1974	-32.5	12.5	1029	90				0	1119	0	18.2159
1974	-32.5	17.5	443	53	4			0	500	0	17.6426
1974	-27.5	-47.5	166	191			107	107	464	23.0603	22.0304
1974	-27.5	-42.5	1				2	2	3	66.6667	22.5734
1974	-27.5	-37.5	1					0	1	0	22.4884
1974	-27.5	-32.5	1					0	1	0	22.3862
1974	-27.5	-27.5	29	1				0	30	0	22.2158
1974	-27.5	-17.5	13	2				0	15	0	21.6996
1974	-27.5	-12.5	117	13				0	130	0	21.3031
1974	-27.5	-7.5	222	11				0	233	0	20.8999
1974	-27.5	-2.5	154	28				0	182	0	20.4993
1974	-27.5	2.5	824	163				0	987	0	19.9677
1974	-27.5	7.5	1496	261	2			0	1759	0	19.3311
1974	-27.5	12.5	1202	398				0	1600	0	18.3036
1974	-22.5	-42.5	1	2			119	119	122	97.541	23.8683
1974	-22.5	-37.5	102	3			1	1	106	0.943396	24.8679
1974	-22.5	-32.5	185	2			15	15	202	7.42574	24.821
1974	-22.5	-27.5	171	6				0	177	0	24.5152
1974	-22.5	-22.5	19	7			2	2	28	7.14286	24.1505
1974	-22.5	-7.5	1					0	1	0	22.1659
1974	-22.5	-2.5	4					0	4	0	21.4807
1974	-22.5	2.5	59	18			2	2	79	2.53165	20.7152
1974	-22.5	7.5	93	28				0	121	0	19.9244
1974	-22.5	12.5	206	154				0	360	0	18.0198
1974	-17.5	-37.5	151				1	1	152	0.657895	26.2143
1974	-17.5	-32.5	292	2			13	13	307	4.23453	26.3146
1974	-17.5	-27.5	181	4			7	7	192	3.64583	25.8322
1974	-17.5	-22.5	19					0	19	0	25.2736
1974	-17.5	-17.5	168	10			1	1	179	0.558659	24.4782
1974	-17.5	-12.5	150	6			1	1	157	0.636943	23.6518
1974	-17.5	-7.5	29	4				0	33	0	22.7824
1974	-17.5	-2.5	15	1				0	16	0	22.1299
1974	-17.5	2.5	13	154			14	14	181	7.73481	21.4768
1974	-17.5	7.5	76	892				0	968	0	20.6156
1974	-17.5	12.5	17	702			3	3	722	0.415512	18.8211
1974	-12.5	-37.5	2					0	2	0	26.9065
1974	-12.5	-32.5	1298	89		24	72	96	1483	6.47336	26.9267
1974	-12.5	-27.5	425	38			40	40	503	7.95229	26.5059
1974	-12.5	-22.5	389	27	1		10	10	427	2.34192	25.9382
1974	-12.5	-17.5	219	98			7	7	324	2.16049	25.1896
1974	-12.5	-12.5	16	5			3	3	24	12.5	24.4957
1974	-12.5	-7.5	12	14			8	8	34	23.5294	23.8111
1974	-12.5	-2.5	1	2				0	3	0	23.3764
1974	-12.5	2.5	2	255			18	18	275	6.54545	22.9233
1974	-12.5	7.5		317			16	16	333	4.8048	22.5296
1974	-12.5	12.5		266			53	53	319	16.6144	22.6603
1974	-7.5	-32.5	6	10			14	14	30	46.6667	27.3383
1974	-7.5	-27.5	237	186			50	50	473	10.5708	27.1854
1974	-7.5	-22.5	172	131		11	38	49	352	13.9205	26.8336
1974	-7.5	-17.5	98	84			48	48	230	20.8696	26.3522
1974	-7.5	-12.5	37	52			34	34	123	27.6423	25.9148
1974	-7.5	-7.5	9	17			18	18	44	40.9091	25.4614
1974	-7.5	-2.5		20			4	4	24	16.6667	25.1919
1974	-7.5	2.5		27			42	42	69	60.8696	25.0308
1974	-7.5	7.5		105			48	48	153	31.3725	25.0604
1974	-7.5	12.5		38			20	20	58	34.4828	25.0716
1974	-2.5	-37.5	40	46			231	231	317	72.8707	27.3356
1974	-2.5	-32.5	69	181			719	719	969	74.2002	27.3208
1974	-2.5	-27.5	131	641			1764	1764	2536	69.5584	27.1952
1974	-2.5	-22.5	58	341			577	577	976	59.1189	26.9025
1974	-2.5	-17.5	32	442			313	313	787	39.7713	26.476
1974	-2.5	-12.5	26	154			1063	1063	1243	85.5189	26.1406
1974	-2.5	-7.5	12	188			535	535	735	72.7891	25.9467
1974	-2.5	-2.5	6	402			658	658	1066	61.7261	26.007
1974	-2.5	2.5		85			181	181	266	68.0451	26.0585
1974	-2.5	7.5	1	676			884	884	1561	56.6304	25.9964
1974	2.5	-47.5	1	1			7	7	9	77.7778	27.5759
1974	2.5	-42.5	36	61			173	173	270	64.0741	27.4136
1974	2.5	-37.5	151	181			803	803	1135	70.7489	27.372
1974	2.5	-32.5	230	515			1745	1745	2490	70.0803	27.3629
1974	2.5	-27.5	121	468		19	1655	1674	2263	73.9726	27.3492
1974	2.5	-22.5	58	495			1568	1568	2121	73.9274	27.2095
1974	2.5	-17.5	41	688			989	989	1718	57.5669	27.0416
1974	2.5	-12.5	19	584			599	599	1202	49.8336	26.9864
1974	2.5	-7.5	3	792			696	696	1491	46.6801	26.9526
1974	2.5	-2.5	2	1309			1097	1097	2408	45.5565	27.1543
1974	2.5	2.5		4			10	10	14	71.4286	27.3291
1974	7.5	-57.5	25	2			32	32	59	54.2373	27.2414
1974	7.5	-52.5	29	21			492	492	542	90.7749	27.3611
1974	7.5	-47.5	68	62			284	284	414	68.599	27.2551
1974	7.5	-42.5	158	178			312	312	648	48.1481	27.1111
1974	7.5	-37.5	487	549		18	947	965	2001	48.2259	27.0151
1974	7.5	-32.5	314	477			936	936	1727	54.198	26.9625
1974	7.5	-27.5	93	403		31	1020	1051	1547	67.9379	26.8798
1974	7.5	-22.5	85	270		11	901	912	1267	71.9811	26.9354
1974	7.5	-17.5	9	632			736	736	1377	53.4495	27.248
1974	7.5	-12.5	50	531			437	437	1018	42.9273	27.6558
1974	12.5	-82.5		44			22	22	66	33.3333	27.6085
1974	12.5	-77.5	55	86	20		305	305	466	65.4506	27.449
1974	12.5	-72.5	70	25			439	439	534	82.2097	27.144
1974	12.5	-67.5	11	7			254	254	272	93.3824	26.7989
1974	12.5	-62.5	39	4			161	161	204	78.9216	27.0469
1974	12.5	-57.5	185	47			288	288	520	55.3846	27.2487
1974	12.5	-52.5	65	9			49	49	123	39.8374	27.0762
1974	12.5	-47.5	538	33			42	42	613	6.85155	26.6448
1974	12.5	-42.5	116	83			71	71	270	26.2963	26.191
1974	12.5	-37.5	119	386		23	326	349	854	40.8665	25.8028
1974	12.5	-32.5	360	461			354	354	1175	30.1277	25.576
1974	12.5	-27.5	254	840			825	825	1919	42.9911	25.282
1974	12.5	-22.5	33	170			213	213	416	51.2019	25.0611
1974	12.5	-17.5		242			46	46	288	15.9722	25.0903
1974	17.5	-67.5	71	14			133	133	218	61.0092	27.1486
1974	17.5	-62.5	218	7	1		62	62	288	21.5278	27.1265
1974	17.5	-57.5	299	5			5	5	309	1.61812	26.8506
1974	17.5	-52.5	102				2	2	104	1.92308	26.4361
1974	17.5	-47.5	611	21			19	19	651	2.91859	25.9261
1974	17.5	-42.5	206	4			1	1	211	0.473934	25.3928
1974	17.5	-37.5	98	2			1	1	101	0.990099	24.835
1974	17.5	-32.5	18					0	18	0	24.3319
1974	17.5	-27.5	91	97			81	81	269	30.1115	23.8265
1974	17.5	-22.5	2	36			19	19	57	33.3333	23.324
1974	17.5	-17.5		1299			1838	1838	3137	58.591	22.7464
1974	22.5	-97.5					117	117	117	100	26.5927
1974	22.5	-92.5					449	449	449	100	26.6979
1974	22.5	-72.5	99				38	38	137	27.7372	27.0277
1974	22.5	-67.5	260	1			13	13	274	4.74453	26.6163
1974	22.5	-62.5	107				1	1	108	0.925926	26.3692
1974	22.5	-57.5	286	2			6	6	294	2.04082	26.0117
1974	22.5	-52.5	510	5			13	13	528	2.46212	25.6555
1974	22.5	-47.5	90	19				0	109	0	25.1771
1974	22.5	-42.5	5					0	5	0	24.7309
1974	22.5	-37.5	16					0	16	0	24.2164
1974	22.5	-27.5	60	81	13			0	154	0	22.8598
1974	22.5	-22.5	186	1043	22		95	95	1346	7.05795	22.0744
1974	22.5	-17.5	75	374			19	19	468	4.05983	20.7069
1974	27.5	-97.5					72	72	72	100	25.3857
1974	27.5	-92.5			93		262	262	355	73.8028	25.4737
1974	27.5	-87.5			2		39	39	41	95.122	25.9198
1974	27.5	-77.5	196	8			186	186	390	47.6923	26.3703
1974	27.5	-72.5	192	4	2		21	21	219	9.58904	25.8855
1974	27.5	-67.5	15					0	15	0	25.7035
1974	27.5	-62.5	12					0	12	0	25.4428
1974	27.5	-57.5	103	2			1	1	106	0.943396	25.1697
1974	27.5	-52.5	14					0	14	0	24.8103
1974	27.5	-47.5	76	2			3	3	81	3.7037	24.3365
1974	27.5	-37.5	1				1	1	2	50	23.3991
1974	27.5	-32.5		4				0	4	0	22.891
1974	27.5	-27.5	48	685			10	10	743	1.3459	22.2391
1974	27.5	-22.5	261	3917	3			0	4181	0	21.6096
1974	27.5	-17.5	65	353				0	418	0	20.5482
1974	32.5	-77.5	10	8			171	171	189	90.4762	24.6813
1974	32.5	-72.5	209	11			65	65	285	22.807	24.1917
1974	32.5	-67.5	58	4		6	11	17	79	21.519	23.7557
1974	32.5	-62.5	449	14			18	18	481	3.7422	23.6856
1974	32.5	-57.5	749	14			20	20	783	2.55428	23.436
1974	32.5	-52.5	708	10			13	13	731	1.77839	23.1734
1974	32.5	-47.5	79	2				0	81	0	22.9733
1974	32.5	-42.5	492	10			4	4	506	0.790514	22.6691
1974	32.5	-37.5	242	11			2	2	255	0.784314	22.2232
1974	32.5	-27.5	75	1369	1		5	5	1450	0.344828	21.1292
1974	32.5	-22.5	197	4984	10		2	2	5193	0.0385134	20.6481
1974	32.5	-17.5	88	2054	16			0	2158	0	19.946
1974	32.5	-12.5	29	70	269			0	368	0	19.1578
1974	32.5	-7.5			72			0	72	0	18.666
1974	37.5	-77.5		2				0	2	0	20.2046
1974	37.5	-72.5	58	116	1		761	761	936	81.3034	20.2436
1974	37.5	-67.5	72	58	138		232	232	500	46.4	21.5722
1974	37.5	-62.5	89	5			9	9	103	8.73786	22.028
1974	37.5	-57.5	219	7			10	10	236	4.23729	21.8763
1974	37.5	-52.5	19					0	19	0	21.5761
1974	37.5	-47.5	41	39				0	80	0	21.2593
1974	37.5	-42.5	900	13			4	4	917	0.436205	20.8327
1974	37.5	-37.5	818	17			9	9	844	1.06635	20.4156
1974	37.5	-22.5	18	148	3			0	169	0	19.0478
1974	37.5	-17.5	23	407	3			0	433	0	18.505
1974	37.5	-12.5	3	1	18			0	22	0	17.9846
1974	37.5	-7.5			318			0	318	0	17.853
1974	37.5	-2.5			11			0	11	0	17.9312
1974	37.5	2.5			774			0	774	0	18.366
1974	37.5	7.5			201			0	201	0	18.6583
1974	37.5	12.5			511			0	511	0	19.4271
1974	37.5	17.5			317			0	317	0	19.8052
1974	42.5	-67.5	122	214	377		20	20	733	2.72851	12.5458
1974	42.5	-62.5	140	333	43		7	7	523	1.33843	14.075
1974	42.5	-57.5	279	226	18			0	523	0	15.9184
1974	42.5	-52.5	199	570	148		2	2	919	0.217628	15.3619
1974	42.5	-47.5	137	441	68			0	646	0	15.5518
1974	42.5	-42.5	133	3				0	136	0	17.6422
1974	42.5	-37.5	52	1				0	53	0	17.6947
1975	-42.5	-42.5	7					0	7	0	11.6142
1975	-42.5	-37.5	13					0	13	0	11.1393
1975	-37.5	-52.5	47	46			52	52	145	35.8621	15.9432
1975	-37.5	-47.5	333	93		1	2	3	429	0.699301	17.1248
1975	-37.5	-42.5	579	135			4	4	718	0.557103	16.1979
1975	-37.5	-37.5	240	71				0	311	0	15.7941
1975	-37.5	-32.5	56	5				0	61	0	15.6675
1975	-37.5	-22.5	43	1				0	44	0	15.1066
1975	-37.5	-17.5	185	9				0	194	0	14.9762
1975	-37.5	-7.5	1					0	1	0	14.7592
1975	-37.5	2.5	36	2				0	38	0	14.5156
1975	-37.5	7.5	2					0	2	0	14.5722
1975	-37.5	12.5	16					0	16	0	15.8408
1975	-37.5	17.5	68	20			41	41	129	31.7829	17.5837
1975	-32.5	-47.5	390	200			20	20	610	3.27869	19.8703
1975	-32.5	-42.5	140	109			11	11	260	4.23077	19.4263
1975	-32.5	-37.5	3					0	3	0	18.9319
1975	-32.5	-32.5		3			5	5	8	62.5	18.7922
1975	-32.5	-27.5	11					0	11	0	18.6192
1975	-32.5	-17.5	52	44				0	96	0	18.843
1975	-32.5	-12.5	254	114				0	368	0	18.8743
1975	-32.5	-7.5	121	69				0	190	0	18.7174
1975	-32.5	-2.5	47	19				0	66	0	18.4484
1975	-32.5	2.5	68	8				0	76	0	18.1663
1975	-32.5	7.5	27	2				0	29	0	17.8786
1975	-32.5	12.5	1342	83			1	1	1426	0.0701262	17.874
1975	-32.5	17.5	373	5			2	2	380	0.526316	17.4983
1975	-27.5	-47.5	148	162			97	97	407	23.8329	21.9581
1975	-27.5	-42.5	183	57			80	80	320	25	22.454
1975	-27.5	-27.5	26	8				0	34	0	21.9717
1975	-27.5	-17.5	10	2				0	12	0	21.8316
1975	-27.5	-12.5	198	56			1	1	255	0.392157	21.5806
1975	-27.5	-7.5	124					0	124	0	21.157
1975	-27.5	-2.5	109	15				0	124	0	20.5408
1975	-27.5	2.5	306	128			1	1	435	0.229885	19.7538
1975	-27.5	7.5	773	451				0	1224	0	19.0728
1975	-27.5	12.5	4732	647			2	2	5381	0.0371678	17.9424
1975	-22.5	-42.5	7	3			143	143	153	93.4641	23.6118
1975	-22.5	-37.5	51				6	6	57	10.5263	24.5548
1975	-22.5	-27.5	4	3				0	7	0	24.2123
1975	-22.5	-22.5	4	3			18	18	25	72	23.8766
1975	-22.5	-12.5	10	1				0	11	0	22.7614
1975	-22.5	-7.5	25	2				0	27	0	21.9936
1975	-22.5	-2.5	24	4				0	28	0	21.2244
1975	-22.5	2.5	102	54				0	156	0	20.3921
1975	-22.5	7.5	142	224				0	366	0	19.5413
1975	-22.5	12.5	495	78				0	573	0	17.5932
1975	-17.5	-37.5	171	12			27	27	210	12.8571	25.8238
1975	-17.5	-32.5	283	17			42	42	342	12.2807	25.9712
1975	-17.5	-27.5	215	13			7	7	235	2.97872	25.412
1975	-17.5	-22.5	362	25			37	37	424	8.72642	24.7559
1975	-17.5	-17.5	86	6			2	2	94	2.12766	23.9433
1975	-17.5	-12.5	21	3				0	24	0	23.1972
1975	-17.5	-7.5	2	4			1	1	7	14.2857	22.3763
1975	-17.5	-2.5	14					0	14	0	21.6791
1975	-17.5	2.5	21	196				0	217	0	20.9797
1975	-17.5	7.5	59	888			1	1	948	0.105485	20.0687
1975	-17.5	12.5	13	324			9	9	346	2.60116	18.3725
1975	-12.5	-37.5	24	2			6	6	32	18.75	26.5901
1975	-12.5	-32.5	606	81		4	100	104	791	13.1479	26.632
1975	-12.5	-27.5	404	134			57	57	595	9.57983	26.2002
1975	-12.5	-22.5	542	69	3		68	68	682	9.97067	25.5952
1975	-12.5	-17.5	224	23			20	20	267	7.49064	24.7884
1975	-12.5	-12.5	19	3				0	22	0	24.0716
1975	-12.5	-7.5	3	3				0	6	0	23.3021
1975	-12.5	-2.5		26				0	26	0	22.7143
1975	-12.5	2.5	14	527			46	46	587	7.83646	22.1838
1975	-12.5	7.5		578			98	98	676	14.497	21.8971
1975	-12.5	12.5		471			28	28	499	5.61122	22.7048
1975	-7.5	-32.5	87	87			111	111	285	38.9474	27.1425
[truncated: 7,527 more rows]

## Sheet: Indian
year	lat	lon	YFT-MT	BET-MT	ALB-MT	SKJ-MT	SBF-MT	tropicales-MT	total-MT	%trop	SST
1967	-37.5	42.5	2.28	3.18	48.41	0	0	2.28	53.87	4.23241	18.1772
1967	-32.5	37.5	12.94	12.78	192.63	0	0	12.94	218.35	5.92627	20.8727
1967	-32.5	42.5	39.84	142.68	614.86	0	0	39.84	797.38	4.99636	20.3579
1967	-32.5	47.5	36.48	173.53	691.91	0	0	36.48	901.92	4.0447	19.7419
1967	-32.5	52.5	19.79	34.1	319.55	0	0	19.79	373.44	5.29938	19.1204
1967	-27.5	37.5	1.16	0.53	34.71	0	0	1.16	36.4	3.18681	23.6936
1967	-27.5	42.5	5.45	2.61	92.85	0	0	5.45	100.91	5.40085	23.3924
1967	-27.5	47.5	14.32	53.79	243.13	0	0	14.32	311.24	4.60095	22.8986
1967	-27.5	52.5	21.67	57	155.59	0	0	21.67	234.26	9.25041	22.3824
1967	-27.5	57.5	27.2	35.28	200.33	0	0	27.2	262.81	10.3497	22.0324
1967	-22.5	52.5	103.77	58.35	309.75	0	0	103.77	471.87	21.9912	24.7905
1967	-22.5	57.5	33.29	28.17	214.76	0	0.42	33.29	276.64	12.0337	24.4154
1967	-22.5	62.5	8.57	1.63	81.86	0	0	8.57	92.06	9.30915	24.0221
1967	-17.5	52.5	8.42	1.06	17.85	0	0	8.42	27.33	30.8086	25.9777
1967	-17.5	57.5	86.43	18.58	142.25	0	0	86.43	247.26	34.9551	25.7963
1967	-17.5	62.5	112.8	37.53	245.89	0	0	112.8	396.22	28.469	25.651
1967	-17.5	67.5	25.13	1.52	219.49	0	0	25.13	246.14	10.2096	25.5936
1967	-12.5	52.5	182.22	19.13	31.25	0	0	182.22	232.6	78.3405	26.6329
1967	-12.5	57.5	456.83	134.96	447.6	0	0	456.83	1039.39	43.9517	26.7168
1967	-12.5	62.5	150.45	47.54	14.95	0	0	150.45	212.94	70.6537	26.8048
1967	-12.5	67.5	10.29	4.08	7.88	0	0	10.29	22.25	46.2472	26.8408
1967	-12.5	72.5	0	0	11.26	0	0	0	11.26	0	26.8084
1967	-12.5	77.5	24.5	22.27	283.79	0	10.56	24.5	341.12	7.18222	26.7459
1967	-12.5	82.5	2.69	0.61	26.05	0	1.4	2.69	30.75	8.74797	26.6804
1967	-12.5	92.5	48.19	17.15	0	0	0	48.19	65.34	73.7527	26.8028
1967	-7.5	52.5	18.38	26.54	2	0	0	18.38	46.92	39.1731	27.1062
1967	-7.5	57.5	21.88	15.66	31.9	0	0	21.88	69.44	31.5092	27.3348
1967	-7.5	62.5	75.48	44.72	15.31	0	0	75.48	135.51	55.7007	27.6273
1967	-7.5	67.5	81.54	19.15	102.24	0	0	81.54	202.93	40.1813	27.7829
1967	-7.5	72.5	47.84	71.99	84.43	0	0	47.84	204.26	23.4211	27.8257
1967	-7.5	82.5	51.74	10.82	0	0	0	51.74	62.56	82.7046	27.8754
1967	-7.5	87.5	42.87	88.54	0.26	0	0	42.87	131.67	32.5587	27.8256
1967	-7.5	92.5	42.32	76.39	4.52	0	0	42.32	123.23	34.3423	27.7037
1967	-2.5	62.5	153.71	42.17	41.39	0	0.7	153.71	237.97	64.5922	28.2553
1967	-2.5	67.5	41.56	17.61	25.17	0	0	41.56	84.34	49.2767	28.4478
1967	-2.5	77.5	177.65	157.83	0	0	30.95	177.65	366.43	48.4813	28.4747
1967	-2.5	82.5	119.28	114.76	0.07	0	40.09	119.28	274.2	43.5011	28.4557
1967	-2.5	87.5	175.62	128.92	0.36	0	0	175.62	304.9	57.5992	28.4126
1967	-2.5	92.5	325.05	147.46	0	0	0	325.05	472.51	68.7922	28.349
1967	2.5	67.5	188.14	43.23	1.89	0	0	188.14	233.26	80.6568	28.8316
1967	2.5	82.5	125.16	94.45	0	0	0	125.16	219.61	56.9919	28.6142
1967	2.5	87.5	59.95	65.01	0	0	0	59.95	124.96	47.9754	28.6444
1967	2.5	92.5	269.45	398.92	0.07	0	0	269.45	668.44	40.3103	28.6724
1967	7.5	67.5	17.44	12.17	0	0	0	17.44	29.61	58.899	28.699
1967	7.5	87.5	33.24	2.12	0	0	0	33.24	35.36	94.0045	28.5369
1967	7.5	92.5	75.49	51.94	0	0	0	75.49	127.43	59.2404	28.573
1968	-37.5	37.5	306.23	245.18	27.4	0	0	306.23	578.81	52.9068	18.4238
1968	-37.5	42.5	97.04	39.01	15.04	0	0	97.04	151.09	64.2266	18.0454
1968	-37.5	47.5	89.69	44.86	1.94	0	0	89.69	136.49	65.7118	17.6898
1968	-32.5	32.5	11.57	8.82	1.11	0	0	11.57	21.5	53.814	21.0048
1968	-32.5	37.5	9.11	7.87	23.66	0	0	9.11	40.64	22.4163	20.7119
1968	-32.5	42.5	35.25	114.15	923.87	0	0	35.25	1073.27	3.28436	20.0078
1968	-32.5	47.5	29.6	46.55	546.07	0	0	29.6	622.22	4.75716	19.3028
1968	-32.5	52.5	4.2	22.6	102.49	0	0.44	4.2	129.73	3.23749	18.8545
1968	-32.5	57.5	4.71	25.9	73.97	0	0.08	4.71	104.66	4.50029	18.6711
1968	-32.5	62.5	0	0.51	6.33	0	0	0	6.84	0	18.7194
1968	-27.5	37.5	12.77	15.1	36.97	0	0	12.77	64.84	19.6946	23.4237
1968	-27.5	42.5	27.39	66.56	360.6	0	0	27.39	454.55	6.02574	22.9194
1968	-27.5	47.5	33.9	63.39	576.61	0	0	33.9	673.9	5.03042	22.4093
1968	-27.5	52.5	51.82	55.82	105.4	0	0	51.82	213.04	24.3241	22.0168
1968	-27.5	57.5	42.72	50.94	553.29	0	0.29	42.72	647.24	6.60033	21.8912
1968	-27.5	62.5	6.17	4.99	20.16	0	0	6.17	31.32	19.6999	21.8097
1968	-27.5	82.5	0.51	0	0.88	0	0	0.51	1.39	36.6906	20.2085
1968	-22.5	47.5	15.61	15.35	270.96	0	0	15.61	301.92	5.17024	24.6111
1968	-22.5	52.5	10.25	3.39	61.91	0	0	10.25	75.55	13.5672	24.6182
1968	-22.5	57.5	9.56	0.67	59.16	0	0	9.56	69.39	13.7772	24.3128
1968	-22.5	62.5	1.88	0.24	4	0	0	1.88	6.12	30.719	24.0253
1968	-22.5	67.5	9.22	1.57	97.45	0	0	9.22	108.24	8.51811	23.6981
1968	-17.5	52.5	140.71	19.85	61.21	0	0	140.71	221.77	63.4486	25.8967
1968	-17.5	57.5	143.7	27.17	77.19	0	0	143.7	248.06	57.9295	25.6745
1968	-17.5	62.5	1.06	0.13	5.08	0	0	1.06	6.27	16.9059	25.3664
1968	-12.5	52.5	1147.25	191.37	91.84	0	0	1147.25	1430.46	80.2015	26.5241
1968	-12.5	57.5	1775.72	281.56	125.42	0	0	1775.72	2182.7	81.3543	26.4474
1968	-12.5	62.5	269.12	32.6	70.24	0	0	269.12	371.96	72.3519	26.3385
1968	-12.5	67.5	27.17	8.53	9.56	0	0	27.17	45.26	60.0309	26.204
1968	-12.5	72.5	15.13	4.52	33.57	0	0.29	15.13	53.51	28.2751	26.0724
1968	-12.5	77.5	71	80.79	109.01	0	0	71	260.8	27.2239	26.0515
1968	-12.5	82.5	40.79	22.1	42.62	0	1.71	40.79	107.22	38.0433	26.1167
1968	-12.5	87.5	24.58	20.83	37.93	0	0.14	24.58	83.48	29.4442	26.1877
1968	-12.5	92.5	2.74	2.06	0	0	0	2.74	4.8	57.0833	26.3505
1968	-7.5	47.5	1739.44	523.47	71.43	0	58.02	1739.44	2392.36	72.7081	27.0839
1968	-7.5	52.5	4960.63	882.69	202.8	0	0.29	4960.63	6046.41	82.0426	27.1163
1968	-7.5	57.5	1778.54	441.84	99.13	0	0	1778.54	2319.51	76.6774	27.2265
1968	-7.5	62.5	331.5	237.12	6.87	0	0	331.5	575.49	57.6031	27.3011
1968	-7.5	67.5	89.14	30.39	1.76	0	0	89.14	121.29	73.4933	27.3136
1968	-7.5	72.5	70.26	46.87	25.27	0	0	70.26	142.4	49.3399	27.264
1968	-7.5	77.5	63.05	18.37	0.94	0	0.05	63.05	82.41	76.5077	27.285
1968	-7.5	82.5	12.54	20.06	0.19	0	0	12.54	32.79	38.2434	27.4428
1968	-7.5	87.5	10.56	15.12	0	0	0	10.56	25.68	41.1215	27.6285
1968	-7.5	92.5	8.24	15.46	0	0	0	8.24	23.7	34.7679	27.9019
1968	-7.5	97.5	7.86	14.29	0	0	0	7.86	22.15	35.4853	28.0897
1968	-2.5	52.5	1957.31	395.94	4.7	0	17.97	1957.31	2375.92	82.3811	27.6467
1968	-2.5	57.5	1298.17	257.69	19.15	0	0	1298.17	1575.01	82.423	27.9312
1968	-2.5	62.5	548.56	170.19	3.05	0	42.26	548.56	764.06	71.7954	28.1605
1968	-2.5	67.5	203.39	64.87	2.8	0	0	203.39	271.06	75.035	28.2638
1968	-2.5	72.5	324.07	168.28	0.37	0	0	324.07	492.72	65.7716	28.271
1968	-2.5	77.5	135.88	52.01	6.62	0	0	135.88	194.51	69.8576	28.2687
1968	-2.5	82.5	188.38	108.01	29.49	0	0	188.38	325.88	57.8066	28.3423
1968	-2.5	87.5	180.92	101.93	11.66	0	0	180.92	294.51	61.4309	28.4041
1968	-2.5	92.5	356.98	216.99	20.28	0	0	356.98	594.25	60.0724	28.6501
1968	2.5	52.5	450.82	585.88	35.72	0	49.9	450.82	1122.32	40.1686	27.4529
1968	2.5	57.5	463.75	98.05	31.53	0	0	463.75	593.33	78.1606	28.03
1968	2.5	62.5	119	37.24	1.52	0	0	119	157.76	75.431	28.4626
1968	2.5	67.5	197.82	42.04	63.95	0	0	197.82	303.81	65.1131	28.6128
1968	2.5	72.5	250.19	79.04	0.05	0	0	250.19	329.28	75.9809	28.5791
1968	2.5	77.5	282.96	81.4	1.69	0	0	282.96	366.05	77.3009	28.4719
1968	2.5	82.5	210.39	120.51	0.05	0	0	210.39	330.95	63.5715	28.4493
1968	2.5	87.5	298.91	230.45	6.75	0	0	298.91	536.11	55.7553	28.5366
1968	2.5	92.5	316.69	221.5	3.26	0	0	316.69	541.45	58.4892	28.6858
1968	7.5	57.5	9.44	9.79	0	0	0	9.44	19.23	49.09	27.6006
1968	7.5	62.5	2.23	0	0	0	2.36	2.23	4.59	48.5839	28.2446
1968	7.5	67.5	26.08	6.93	0	0	0	26.08	33.01	79.0064	28.5469
1968	7.5	72.5	10.3	4.05	0.71	0	0.35	10.3	15.41	66.8397	28.5165
1968	7.5	82.5	47.06	27.99	1.86	0	0	47.06	76.91	61.1884	28.2188
1968	7.5	87.5	169.78	105.37	0	0	0	169.78	275.15	61.7045	28.3757
1968	7.5	92.5	45.22	37.11	0	0	0	45.22	82.33	54.9253	28.4417
1968	12.5	82.5	64.86	53.19	0	0	0	64.86	118.05	54.9428	28.3566
1968	12.5	87.5	35.14	74.53	22.56	0	0	35.14	132.23	26.5749	28.3803
1969	-37.5	37.5	28.58	96.66	2352.41	0	21.59	28.58	2499.24	1.14355	18.5746
1969	-37.5	42.5	14.08	28.46	247.33	0	0	14.08	289.87	4.85735	18.1982
1969	-37.5	47.5	2.62	41.73	301.23	0	0.35	2.62	345.93	0.757379	17.6606
1969	-32.5	32.5	7.41	10.53	110.48	0	0.63	7.41	129.05	5.74196	21.2499
1969	-32.5	37.5	17.07	14.45	243.95	0	0	17.07	275.47	6.19668	20.9967
1969	-32.5	42.5	23	175.88	1497.59	0	2.19	23	1698.66	1.35401	20.5594
1969	-32.5	47.5	7.81	89.25	709.39	0	0.88	7.81	807.33	0.967386	19.974
1969	-32.5	52.5	7.22	93.02	361.53	0	0	7.22	461.77	1.56355	19.4193
1969	-32.5	57.5	34.5	185.81	558.81	0	0.48	34.5	779.6	4.42535	18.8339
1969	-32.5	62.5	1.94	27.67	130	0	0	1.94	159.61	1.21546	18.6493
1969	-32.5	67.5	0	3.05	15.64	0	0	0	18.69	0	18.4893
1969	-27.5	37.5	0	0.62	4.3	0	0	0	4.92	0	24.042
1969	-27.5	42.5	11.05	4.7	24.29	0	1.97	11.05	42.01	26.3033	23.9322
1969	-27.5	47.5	2.65	0.93	6.41	0	0.35	2.65	10.34	25.6286	23.5107
1969	-27.5	52.5	6.8	1.94	70.29	0	0	6.8	79.03	8.60433	23.0251
1969	-27.5	57.5	5.08	11.2	71.26	0	0	5.08	87.54	5.80306	22.5981
1969	-27.5	62.5	0.4	5.96	29.12	0	0	0.4	35.48	1.1274	22.3378
1969	-22.5	47.5	48	15.79	245.11	0	0	48	308.9	15.539	25.4342
1969	-22.5	52.5	19.22	8.27	181.45	0	0	19.22	208.94	9.19881	25.2854
1969	-22.5	57.5	25.73	2.01	190.03	0	0	25.73	217.77	11.8152	24.8826
1969	-22.5	62.5	18.86	2.81	136.73	0	0	18.86	158.4	11.9066	24.4818
1969	-22.5	67.5	0.25	0.2	4.78	0	0	0.25	5.23	4.78011	24.1706
1969	-17.5	52.5	9.09	2.03	43.34	0	0	9.09	54.46	16.6911	26.2697
1969	-17.5	57.5	18.26	3.27	43.34	0	1.31	18.26	66.18	27.5914	26.0378
1969	-17.5	62.5	5.65	0.73	17.59	0	0	5.65	23.97	23.5711	25.8159
1969	-17.5	67.5	9.59	5.22	189.26	0	0.79	9.59	204.86	4.68125	25.7648
1969	-17.5	72.5	12.81	4.81	198.1	0	0	12.81	215.72	5.93825	25.5342
1969	-17.5	77.5	0	0.42	4.37	0	0	0	4.79	0	25.3334
1969	-17.5	87.5	0	0	1.17	0	0	0	1.17	0	24.9389
1969	-12.5	52.5	77.27	28.08	73.06	0	0	77.27	178.41	43.3104	26.838
1969	-12.5	57.5	745.36	112.56	114.23	0	1.13	745.36	973.28	76.5823	26.8538
1969	-12.5	62.5	59.9	10.97	4.86	0	0	59.9	75.73	79.0968	26.898
1969	-12.5	67.5	2.62	1.77	9.21	0	0	2.62	13.6	19.2647	26.9569
1969	-12.5	72.5	1.31	6.24	7.82	0	0	1.31	15.37	8.5231	26.8408
1969	-12.5	77.5	24.63	25.99	123.07	0	0	24.63	173.69	14.1804	26.7821
1969	-12.5	82.5	1.6	4.43	3.47	0	0	1.6	9.5	16.8421	26.7491
1969	-12.5	87.5	2.21	1.17	1.36	0	0	2.21	4.74	46.6245	26.776
1969	-12.5	92.5	48.58	9.96	0	0	0	48.58	58.54	82.986	26.8803
1969	-7.5	47.5	146.43	27.46	6.95	0	0	146.43	180.84	80.9721	27.2436
1969	-7.5	52.5	647.77	241.26	22.58	0	0.26	647.77	911.87	71.0375	27.3108
1969	-7.5	57.5	441.89	124.75	14.65	0	8.95	441.89	590.24	74.8662	27.5871
1969	-7.5	62.5	354.09	78.54	6.67	0	0	354.09	439.3	80.6032	27.7752
1969	-7.5	67.5	15.67	6.18	0.07	0	0	15.67	21.92	71.4872	27.8426
1969	-7.5	72.5	144.41	70.68	0	0	0	144.41	215.09	67.1393	27.799
1969	-7.5	77.5	345.31	121.73	0.43	0	0	345.31	467.47	73.8678	27.887
1969	-7.5	82.5	36.39	44.29	0	0	0	36.39	80.68	45.1041	27.9878
1969	-7.5	87.5	69.65	36.76	0	0	0	69.65	106.41	65.4544	28.1311
1969	-7.5	92.5	11.31	4.99	0	0	0	11.31	16.3	69.3865	28.2544
1969	-7.5	97.5	173.75	254.78	15.84	0	0	173.75	444.37	39.1003	28.2924
1969	-2.5	52.5	2334.53	483.5	11.27	0	4.36	2334.53	2833.66	82.3857	27.6829
1969	-2.5	57.5	965.19	309.83	2.19	0	13.19	965.19	1290.4	74.7977	28.1358
1969	-2.5	62.5	718.87	235.78	8.89	0	3.73	718.87	967.27	74.3195	28.5294
1969	-2.5	67.5	301.32	121.07	1.98	0	5.71	301.32	430.08	70.0614	28.6601
1969	-2.5	72.5	236.26	96.62	0.08	0	0	236.26	332.96	70.9575	28.6328
1969	-2.5	77.5	608.4	282.17	0	0	0	608.4	890.57	68.3158	28.6881
1969	-2.5	82.5	231.29	143.56	0	0	0	231.29	374.85	61.702	28.7535
1969	-2.5	87.5	231.81	203.12	0.13	0	0	231.81	435.06	53.2823	28.8105
1969	-2.5	92.5	159.95	105.31	2.32	0	0	159.95	267.58	59.7765	28.924
1969	2.5	52.5	615.37	249.7	0.5	0	0	615.37	865.57	71.0942	27.482
1969	2.5	57.5	1197.08	584.09	5.51	0	109.78	1197.08	1896.46	63.1218	28.2426
1969	2.5	62.5	290.61	169.9	2.16	0	0	290.61	462.67	62.8115	28.8658
1969	2.5	67.5	299.76	109.53	0	0	0	299.76	409.29	73.239	29.0545
1969	2.5	72.5	268.92	109.74	11.32	0	0	268.92	389.98	68.9574	28.9938
1969	2.5	77.5	513.47	207.6	0	0	0	513.47	721.07	71.2095	28.8933
1969	2.5	82.5	55.58	35.26	0	0	0	55.58	90.84	61.1845	28.8432
1969	2.5	87.5	418.26	299.36	0	0	0	418.26	717.62	58.2843	28.8702
1969	2.5	92.5	667.48	370.56	0.72	0	0	667.48	1038.76	64.2574	28.9723
1969	7.5	57.5	118.14	60.8	0	0	0	118.14	178.94	66.0221	27.7934
1969	7.5	62.5	59.32	54.52	0	0	0	59.32	113.84	52.1082	28.544
1969	7.5	67.5	190.83	102	0	0	0	190.83	292.83	65.1675	28.8695
1969	7.5	72.5	185.24	40.79	0	0	0	185.24	226.03	81.9537	28.8904
1969	7.5	82.5	300.24	50.79	0	0	0	300.24	351.03	85.5312	28.6165
1969	7.5	87.5	866.33	275.59	0	0	0	866.33	1141.92	75.8661	28.7369
1969	7.5	92.5	403.53	277.55	0	0	0	403.53	681.08	59.2485	28.8255
1969	12.5	82.5	370.84	20.74	0	0	0	370.84	391.58	94.7035	28.6691
1969	12.5	87.5	1249.98	171.2	0	0	0	1249.98	1421.18	87.9537	28.7316
1970	-37.5	37.5	3.66	0.35	1.32	0	0	3.66	5.33	68.6679	18.6763
1970	-32.5	32.5	13.33	11.91	56.83	0	0.29	13.33	82.36	16.185	21.2405
1970	-32.5	37.5	23.68	48.82	297.94	0.002	0.71	23.682	371.152	6.38067	20.9078
1970	-32.5	42.5	5.89	25.64	145.78	0	0.43	5.89	177.74	3.31383	20.4636
1970	-32.5	47.5	6.87	22.4	95.21	0	0	6.87	124.48	5.51896	19.8081
1970	-32.5	52.5	15.37	168.38	637.12	0	0	15.37	820.87	1.8724	19.2008
1970	-32.5	57.5	3.43	16.95	35.91	0	0	3.43	56.29	6.09344	18.7362
1970	-27.5	37.5	21.33	8.04	148.95	0.29	0	21.62	178.61	12.1046	23.7289
1970	-27.5	42.5	14.31	12.2	88.93	0	0.2	14.31	115.64	12.3746	23.5258
1970	-27.5	47.5	2.52	1.32	17.19	0	0	2.52	21.03	11.9829	23.0673
1970	-27.5	52.5	4.89	0.77	5.59	0	0	4.89	11.25	43.4667	22.5184
1970	-27.5	57.5	3.4	0.73	3.65	0	0	3.4	7.78	43.7018	22.2173
1970	-22.5	47.5	24.77	30.63	184.79	0	0	24.77	240.19	10.3127	25.1444
1970	-22.5	52.5	2.86	0	16.57	0	0	2.86	19.43	14.7195	24.9747
1970	-22.5	57.5	7.2	3.34	26.34	0.14	0	7.34	37.02	19.8271	24.5938
1970	-22.5	62.5	1.32	0	5.88	0	0	1.32	7.2	18.3333	24.1713
1970	-22.5	67.5	0	0	0.58	0	0	0	0.58	0	23.895
1970	-22.5	72.5	0.71	0	2.79	0	0	0.71	3.5	20.2857	23.6121
1970	-22.5	102.5	40.24	17.04	270.02	0.22	0	40.46	327.52	12.3534	22.5611
1970	-17.5	52.5	31.03	7.61	117.17	0	0	31.03	155.81	19.9153	26.1292
1970	-17.5	57.5	14.41	1.95	51.23	0	0	14.41	67.59	21.3197	25.9314
1970	-17.5	62.5	3.97	1.68	41.31	0	0	3.97	46.96	8.454	25.7103
1970	-17.5	67.5	9.97	1.12	86.44	0	0	9.97	97.53	10.2225	25.6371
1970	-17.5	72.5	11.96	1.16	93.84	0	0	11.96	106.96	11.1818	25.405
1970	-17.5	77.5	1	1.09	15.66	0	0	1	17.75	5.6338	25.2472
1970	-17.5	82.5	5.51	1.16	18.28	0	0	5.51	24.95	22.0842	25.115
1970	-17.5	87.5	13.8	2.56	2.94	0	0.29	13.8	19.59	70.4441	24.9965
1970	-17.5	92.5	0.81	0	1.47	0	0	0.81	2.28	35.5263	24.896
1970	-12.5	52.5	285.95	126.88	67.45	0	0	285.95	480.28	59.5382	26.8386
1970	-12.5	57.5	247.31	87.17	63.62	0.07	0	247.38	398.17	62.1292	26.8688
1970	-12.5	62.5	182.2	68.73	18.74	0.04	0	182.24	269.71	67.5689	26.8787
1970	-12.5	67.5	21	11.19	6.41	0	0	21	38.6	54.4041	26.8548
1970	-12.5	72.5	37.44	36.79	5.06	0	0	37.44	79.29	47.2191	26.698
1970	-12.5	77.5	87.14	65.24	17.21	0.1	0	87.24	169.69	51.4114	26.6958
1970	-12.5	82.5	43.54	23.07	14.87	0.05	1.17	43.59	82.7	52.7086	26.7442
1970	-12.5	87.5	53.53	14.99	7.35	0	0	53.53	75.87	70.5549	26.7798
1970	-12.5	92.5	317.49	104.76	73.54	0.89	0	318.38	496.68	64.1016	26.9279
1970	-7.5	47.5	301.92	106.43	0.77	0.21	0	302.13	409.33	73.8109	27.2772
1970	-7.5	52.5	320.11	217.24	4.53	0.22	0	320.33	542.1	59.0906	27.4573
1970	-7.5	57.5	137.94	65.56	3.73	0.031	0	137.971	207.261	66.5687	27.6612
1970	-7.5	62.5	76.13	110.69	0.94	0.03	0	76.16	187.79	40.5559	27.7566
1970	-7.5	67.5	42.68	67.79	0	0.04	0	42.72	110.51	38.6571	27.7835
1970	-7.5	72.5	99.98	96.23	1.54	0.15	0	100.13	197.9	50.5963	27.767
1970	-7.5	77.5	166.52	183.15	8.48	0.12	0	166.64	358.27	46.5124	27.8833
1970	-7.5	82.5	247.69	236.01	9.7	0.17	0.08	247.86	493.65	50.2097	28.0128
1970	-7.5	87.5	277.89	328.79	10.57	0.56	0	278.45	617.81	45.0705	28.1146
1970	-7.5	92.5	621.33	510.62	67.49	1.35	2.71	622.68	1203.5	51.7391	28.207
1970	-7.5	97.5	709.03	643.4	115.25	0.36	0	709.39	1468.04	48.3223	28.1621
1970	-2.5	52.5	107.23	76.18	0	0.14	0	107.37	183.55	58.4963	27.8542
1970	-2.5	57.5	70.58	51.63	0.68	0.08	0	70.66	122.97	57.4612	28.2496
1970	-2.5	62.5	29.7	21.29	0.05	0.27	0	29.97	51.31	58.4097	28.4965
1970	-2.5	67.5	38.76	27.42	0.1	0.03	0	38.79	66.31	58.498	28.547
1970	-2.5	72.5	104.62	45.04	0.36	0	0	104.62	150.02	69.7374	28.5401
1970	-2.5	77.5	62.35	60.02	0.1	0.01	0.29	62.36	122.77	50.7942	28.6529
1970	-2.5	82.5	528.9	416.68	9.35	1	0.29	529.9	956.22	55.4161	28.7488
1970	-2.5	87.5	491.05	413.46	25.1	0.42	0	491.47	930.03	52.8445	28.8
1970	-2.5	92.5	355.23	392.52	29.5	0.92	0	356.15	778.17	45.7676	28.8581
1970	2.5	52.5	25.08	7.99	5.85	0	0	25.08	38.92	64.4399	27.5294
1970	2.5	57.5	51.43	27.92	7.1	0.02	0	51.45	86.47	59.5004	28.2452
1970	2.5	62.5	21.39	49.8	0.57	0	0	21.39	71.76	29.8077	28.7486
1970	2.5	67.5	203.98	105.18	9.91	0	0	203.98	319.07	63.9295	28.9143
1970	2.5	72.5	71.27	43.05	7	0	0	71.27	121.32	58.7455	28.8812
1970	2.5	77.5	202.54	205.23	0	0.15	0	202.69	407.92	49.6887	28.856
1970	2.5	82.5	179.79	119.95	1.01	0.14	0	179.93	300.89	59.7993	28.8419
1970	2.5	87.5	161.95	145.09	7.05	0.38	0	162.33	314.47	51.6202	28.8907
1970	2.5	92.5	403.03	340.07	2.95	0.75	0	403.78	746.8	54.068	28.9517
1970	7.5	57.5	0	1.55	0	0	0	0	1.55	0	27.767
1970	7.5	62.5	9.77	4.97	0	0	0	9.77	14.74	66.2822	28.4331
1970	7.5	67.5	34.33	23.73	0	0	0	34.33	58.06	59.1285	28.7788
1970	7.5	72.5	18.28	17.83	0	0	0	18.28	36.11	50.6231	28.8283
1970	7.5	82.5	37.53	32.63	0	0	0	37.53	70.16	53.492	28.5615
1970	7.5	87.5	65.38	42.29	0	0	0	65.38	107.67	60.7226	28.6799
1970	7.5	92.5	286.55	201.49	0	0.64	0	287.19	488.68	58.7685	28.7327
1970	12.5	82.5	269.26	31.07	0	0.03	0	269.29	300.36	89.6557	28.5676
1970	12.5	87.5	104.57	17.04	0	0	0	104.57	121.61	85.988	28.6081
1971	-37.5	37.5	1.19	0.48	4.14	0	0	1.19	5.81	20.4819	18.7873
1971	-32.5	32.5	1.1	0.36	7.03	0	0	1.1	8.49	12.9564	21.2509
1971	-32.5	37.5	7.45	7.13	133.72	0	0	7.45	148.3	5.0236	21.0409
1971	-32.5	42.5	2.64	0.6	6.66	0	0	2.64	9.9	26.6667	20.5276
1971	-32.5	47.5	3.35	0.23	6	0	0	3.35	9.58	34.9687	19.9975
1971	-32.5	52.5	189.42	120.87	827.09	0	0.09	189.42	1137.47	16.6527	19.5578
1971	-32.5	57.5	16.1	16.82	110.08	0	0	16.1	143	11.2587	19.2136
1971	-27.5	52.5	5.1	3.3	21.73	0	0	5.1	30.13	16.9267	22.782
1971	-27.5	57.5	3.48	0.07	18.42	0	0	3.48	21.97	15.8398	22.4976
1971	-22.5	47.5	0.66	1.1	6.41	0	0	0.66	8.17	8.07834	25.1646
1971	-22.5	52.5	54.65	4.01	256.73	0	1.32	54.65	316.71	17.2555	25.0172
1971	-22.5	57.5	42.11	9.16	343.59	0	1.29	42.11	396.15	10.6298	24.6173
1971	-22.5	62.5	11.99	3.84	125.52	0	0.42	11.99	141.77	8.45736	24.1816
1971	-22.5	72.5	2.39	0.12	7	0	0	2.39	9.51	25.1314	23.5665
1971	-22.5	102.5	0.11	0	0.64	0	0	0.11	0.75	14.6667	22.1687
1971	-17.5	52.5	26.57	7.58	35.17	0	0	26.57	69.32	38.3295	25.9445
1971	-17.5	57.5	38.48	8.61	165.59	0	0	38.48	212.68	18.0929	25.6574
1971	-17.5	62.5	81.95	6.04	330.49	0	0	81.95	418.48	19.5828	25.4307
1971	-17.5	67.5	8.69	0.44	26.66	0	0	8.69	35.79	24.2805	25.328
1971	-17.5	72.5	0.7	0.13	2.09	0	0	0.7	2.92	23.9726	25.228
1971	-17.5	77.5	1.58	2.66	2.06	0	0	1.58	6.3	25.0794	25.1572
1971	-17.5	82.5	3.22	2.16	9.12	0	0	3.22	14.5	22.2069	25.0009
1971	-17.5	87.5	19.68	12.42	50.86	0	0	19.68	82.96	23.7223	24.8323
1971	-17.5	92.5	22.51	20.29	173	0	0	22.51	215.8	10.431	24.7211
1971	-12.5	52.5	272.9	77.64	49.95	0	0	272.9	400.49	68.1415	26.3204
1971	-12.5	57.5	223.79	34.58	28.07	0	1.8	223.79	288.24	77.6402	26.2418
1971	-12.5	62.5	40.85	25.11	10.1	0	0	40.85	76.06	53.7076	26.3115
1971	-12.5	67.5	6.27	2.29	0.42	0	0	6.27	8.98	69.8218	26.4553
1971	-12.5	72.5	6.53	0.31	6.71	0	0	6.53	13.55	48.1919	26.515
1971	-12.5	77.5	32.25	28.71	26.96	0	0	32.25	87.92	36.6811	26.5637
1971	-12.5	82.5	2.35	4.27	0.58	0	0	2.35	7.2	32.6389	26.6428
1971	-12.5	87.5	10.43	19.41	5.86	0	0	10.43	35.7	29.2157	26.6971
1971	-12.5	92.5	94.32	76.88	103.14	0	0	94.32	274.34	34.3807	26.7986
1971	-7.5	47.5	589.42	382.28	37.45	0	0.57	589.42	1009.72	58.3746	26.8836
1971	-7.5	52.5	2155.89	822.02	48.07	0	0.47	2155.89	3026.45	71.2349	26.8753
1971	-7.5	57.5	1829.55	452.15	25.44	0	0	1829.55	2307.14	79.2995	27.0439
1971	-7.5	62.5	1124.34	264.94	3.75	0	0.23	1124.34	1393.26	80.6985	27.2818
1971	-7.5	67.5	211.56	83.52	0.44	0	0.42	211.56	295.94	71.4875	27.4693
1971	-7.5	72.5	10.13	4.77	0	0	0	10.13	14.9	67.9866	27.4947
1971	-7.5	77.5	33.11	14.69	1.81	0	0	33.11	49.61	66.7406	27.554
1971	-7.5	82.5	11.52	10.69	0	0	0	11.52	22.21	51.8685	27.7253
1971	-7.5	87.5	95.85	45.52	1.14	0	0	95.85	142.51	67.2584	27.8386
1971	-7.5	92.5	164.49	127.23	8.26	0	0	164.49	299.98	54.8337	27.9184
1971	-7.5	97.5	243.84	121.83	42.83	0	0.11	243.84	408.61	59.6755	27.8955
1971	-2.5	52.5	1475.23	618.12	29.86	0	0.77	1475.23	2123.98	69.4559	27.4405
1971	-2.5	57.5	1150.87	217.38	3.05	0	0	1150.87	1371.3	83.9255	27.8302
1971	-2.5	62.5	1607.7	241.46	3.28	0	3.96	1607.7	1856.4	86.6031	28.1574
1971	-2.5	67.5	326.34	128.45	2.25	0	32.31	326.34	489.35	66.6885	28.2983
1971	-2.5	72.5	121.58	38.61	0.28	0	0.28	121.58	160.75	75.633	28.3105
1971	-2.5	77.5	214.2	76.59	0.45	0	0	214.2	291.24	73.5476	28.33
1971	-2.5	82.5	236.09	80.23	1.86	0	0	236.09	318.18	74.2001	28.3889
1971	-2.5	87.5	229.25	91.22	6.21	0	0	229.25	326.68	70.1757	28.4492
1971	-2.5	92.5	243.95	115.18	10.61	0	0	243.95	369.74	65.9788	28.5202
1971	2.5	52.5	92.83	47.89	2.25	0	0	92.83	142.97	64.9297	27.2701
1971	2.5	57.5	230.71	50.26	0.21	0	3.8	230.71	284.98	80.9566	27.9838
1971	2.5	62.5	72.58	48.48	1.07	0	0	72.58	122.13	59.4285	28.4844
1971	2.5	67.5	129.12	56.33	3.22	0	0	129.12	188.67	68.437	28.6128
1971	2.5	72.5	14.57	3.59	0.24	0	0	14.57	18.4	79.1848	28.5979
1971	2.5	77.5	85.73	76.8	0.21	0	0	85.73	162.74	52.6791	28.5216
1971	2.5	82.5	246.43	139.03	0.46	0	1.15	246.43	387.07	63.6655	28.4931
1971	2.5	87.5	362.58	276.13	6.37	0	0.45	362.58	645.53	56.1678	28.5292
1971	2.5	92.5	270.19	202.56	2.4	0	0	270.19	475.15	56.8641	28.68
1971	7.5	57.5	0.45	0.06	0	0	0	0.45	0.51	88.2353	27.557
1971	7.5	62.5	0.07	1.38	0	0	0	0.07	1.45	4.82759	28.227
1971	7.5	67.5	30.79	14.64	0	0	0	30.79	45.43	67.7746	28.5107
1971	7.5	72.5	12.72	7.16	0	0	0	12.72	19.88	63.9839	28.4993
1971	7.5	82.5	149.38	152.57	0	0	0	149.38	301.95	49.4718	28.171
1971	7.5	87.5	186.89	188.08	0.38	0	0	186.89	375.35	49.7909	28.2965
1971	7.5	92.5	120.96	61.5	0.53	0	0.2	120.96	183.19	66.0298	28.4267
1971	12.5	82.5	344.97	22.1	0	0	0	344.97	367.07	93.9793	28.2285
1971	12.5	87.5	122.47	30.48	0	0	0	122.47	152.95	80.0719	28.2762
1972	-37.5	37.5	1.85	3.14	35.53	0	0	1.85	40.52	4.56565	18.9362
1972	-37.5	42.5	17.22	23.64	285.73	0	2.88	17.22	329.47	5.22658	18.4407
1972	-37.5	47.5	8.25	19.25	196.98	0	0	8.25	224.48	3.67516	18.1117
1972	-37.5	52.5	0.56	1.36	6.99	0	0	0.56	8.91	6.28507	17.5178
1972	-32.5	32.5	6.42	6.7	67.42	0	0	6.42	80.54	7.97119	21.4624
1972	-32.5	37.5	1.19	0.45	13.99	0	0	1.19	15.63	7.61356	21.2367
1972	-32.5	42.5	6.63	2.69	71.35	0	0	6.63	80.67	8.21867	20.682
1972	-32.5	47.5	30.36	41.91	324.87	0	0	30.36	397.14	7.64466	20.2136
1972	-32.5	52.5	54.54	61.17	546.69	0	0.41	54.54	662.81	8.2286	19.6672
1972	-32.5	57.5	13.26	21.58	177.59	0	0	13.26	212.43	6.24206	19.1771
1972	-27.5	42.5	0.34	0.24	6.99	0	0	0.34	7.57	4.49141	23.6915
1972	-27.5	47.5	19.96	4.44	133.37	0	0	19.96	157.77	12.6513	23.2713
1972	-27.5	52.5	20.66	8.32	164.52	0	0	20.66	193.5	10.677	22.8046
1972	-27.5	57.5	7.33	3.64	52.86	0	0	7.33	63.83	11.4836	22.5367
1972	-27.5	92.5	4.14	37.45	35.81	0	0	4.14	77.4	5.34884	20.4416
1972	-22.5	47.5	21.68	11.71	184.33	0	0	21.68	217.72	9.95774	25.1783
1972	-22.5	52.5	162.11	31.68	1012.04	0	0	162.11	1205.83	13.4439	25.0889
1972	-22.5	57.5	59.23	3.26	325.31	0	0	59.23	387.8	15.2733	24.767
1972	-22.5	62.5	27.23	0.21	46.42	0	0	27.23	73.86	36.867	24.5118
1972	-22.5	67.5	2.22	0.64	7.64	0	0	2.22	10.5	21.1429	24.2924
1972	-22.5	102.5	2.66	0	3.44	0	0	2.66	6.1	43.6066	22.4541
1972	-17.5	52.5	19.53	6.44	61.19	0	0	19.53	87.16	22.4071	26.2257
1972	-17.5	57.5	91.66	8.68	179.59	0	0	91.66	279.93	32.7439	26.147
1972	-17.5	62.5	6.64	1.2	15.3	0	0	6.64	23.14	28.6949	26.0337
1972	-17.5	67.5	5.03	0.23	4.88	0	0	5.03	10.14	49.6055	25.8995
1972	-17.5	92.5	13.02	2.06	48.61	0	0	13.02	63.69	20.4428	24.7764
1972	-12.5	52.5	126.67	36.36	59.74	0	0	126.67	222.77	56.8613	26.9131
1972	-12.5	57.5	84.68	14.15	10.68	0	0	84.68	109.51	77.3263	26.9412
1972	-12.5	62.5	188.58	35.46	4.81	0	0	188.58	228.85	82.4033	26.9381
1972	-12.5	67.5	260.73	102.19	6.27	0	0	260.73	369.19	70.6222	26.8941
1972	-12.5	72.5	27.92	11.8	0.29	0	0	27.92	40.01	69.7826	26.8001
1972	-12.5	77.5	43.01	32.42	4.78	0	0	43.01	80.21	53.6217	26.7599
1972	-12.5	82.5	8.88	4.85	0.13	0	0	8.88	13.86	64.0693	26.7633
1972	-12.5	87.5	28.2	18.73	9.57	0	0	28.2	56.5	49.9115	26.7463
1972	-12.5	92.5	33.94	22.55	40.87	0	0	33.94	97.36	34.8603	26.707
1972	-7.5	47.5	106.5	33.74	7.38	0	2	106.5	149.62	71.1803	27.5902
1972	-7.5	52.5	504.92	84.59	7.61	0	0.25	504.92	597.37	84.5238	27.5809
1972	-7.5	57.5	387.6	56.18	5.81	0	1.56	387.6	451.15	85.9138	27.7754
1972	-7.5	62.5	243.48	56.15	0.88	0	0	243.48	300.51	81.0223	27.926
1972	-7.5	67.5	269.36	44.99	10.05	0	0	269.36	324.4	83.0333	27.8956
1972	-7.5	72.5	229.03	100.27	4.02	0	0.38	229.03	333.7	68.6335	27.8547
1972	-7.5	77.5	168.65	97.97	1.41	0	0	168.65	268.03	62.9221	27.9052
1972	-7.5	82.5	136.65	92.71	4.3	0	0	136.65	233.66	58.4824	27.9314
1972	-7.5	87.5	187.91	131.29	5.54	0	0	187.91	324.74	57.8648	27.94
1972	-7.5	92.5	217.83	189.01	28.68	0	1.21	217.83	436.73	49.8775	27.9749
1972	-7.5	97.5	448.74	359.16	182.29	0	6.23	448.74	996.42	45.0352	27.9505
1972	-2.5	52.5	282.22	63.91	2.14	0	0	282.22	348.27	81.0348	28.1474
1972	-2.5	57.5	351.47	49.97	2.57	0	0.52	351.47	404.53	86.8835	28.4235
1972	-2.5	62.5	273.4	97.38	5.39	0	0.3	273.4	376.47	72.622	28.6348
1972	-2.5	67.5	374.51	124.36	3.14	0	0	374.51	502.01	74.6021	28.6648
1972	-2.5	72.5	243.26	84.08	2.36	0	0	243.26	329.7	73.7822	28.6688
1972	-2.5	77.5	278.95	99.74	6.19	0	2.85	278.95	387.73	71.9444	28.7001
1972	-2.5	82.5	229.38	84.63	2.86	0	1.12	229.38	317.99	72.1343	28.7096
1972	-2.5	87.5	98.9	53.14	7.29	0	1.88	98.9	161.21	61.3486	28.6752
1972	-2.5	92.5	38.9	33.17	2.12	0	0	38.9	74.19	52.4329	28.6506
1972	2.5	52.5	184.79	107.75	77.8	0	0	184.79	370.34	49.8974	27.9748
1972	2.5	57.5	147.72	72.25	4.82	0	0	147.72	224.79	65.7147	28.515
1972	2.5	62.5	304.45	124.71	7.38	0	2.9	304.45	439.44	69.2814	28.881
1972	2.5	67.5	100.88	38.62	6.19	0	3.28	100.88	148.97	67.7183	28.9497
1972	2.5	72.5	61.22	31.07	2.84	0	0	61.22	95.13	64.354	28.8999
1972	2.5	77.5	47.2	36.02	0	0	0	47.2	83.22	56.7171	28.853
1972	2.5	82.5	33.06	53.89	0.16	0	0	33.06	87.11	37.952	28.7974
1972	2.5	87.5	92.17	103.66	0.47	0	0.25	92.17	196.55	46.8939	28.7562
1972	2.5	92.5	186.6	141.29	0.1	0	0	186.6	327.99	56.892	28.822
1972	7.5	57.5	8.96	95.5	0	0	0	8.96	104.46	8.57745	28.0557
1972	7.5	62.5	99.69	53.92	0.16	0	0	99.69	153.77	64.8306	28.6165
1972	7.5	67.5	12.04	7.09	0.05	0	0	12.04	19.18	62.7737	28.8514
1972	7.5	72.5	24.09	22.61	0	0	0	24.09	46.7	51.5846	28.8641
1972	7.5	82.5	13.95	10.28	0	0	0	13.95	24.23	57.5733	28.4793
1972	7.5	87.5	24.67	29.91	0	0	0	24.67	54.58	45.1997	28.5241
1972	7.5	92.5	48.41	36.09	0	0	0	48.41	84.5	57.2899	28.6067
1972	12.5	82.5	138.47	10.84	0.47	0	0.31	138.47	150.09	92.258	28.4809
1972	12.5	87.5	98.92	27.54	0	0	0	98.92	126.46	78.2224	28.4451
1973	-37.5	37.5	10.77	19.06	148.31	0	0.11	10.77	178.25	6.04208	18.6086
1973	-37.5	42.5	22.57	89.75	605.69	0	0.33	22.57	718.34	3.14197	18.1512
1973	-37.5	47.5	3.84	45.82	363.3	0	0	3.84	412.96	0.929872	17.8648
1973	-32.5	32.5	0	0.56	1.66	0	0	0	2.22	0	21.3791
1973	-32.5	37.5	0.33	2.59	7.98	0	0.13	0.33	11.03	2.99184	20.9865
1973	-32.5	42.5	9.19	7.45	90.81	0	0	9.19	107.45	8.55282	20.3808
1973	-32.5	47.5	27.57	118.79	686.48	0	0	27.57	832.84	3.31036	19.9194
1973	-32.5	52.5	38.81	239.68	1202.77	0	0.26	38.81	1481.52	2.61961	19.4027
1973	-32.5	57.5	8.51	97.69	530.85	0	0	8.51	637.05	1.33584	19.0196
1973	-32.5	62.5	4.82	54.01	424.14	0	0	4.82	482.97	0.997992	18.8252
1973	-32.5	67.5	3.2	65.24	182.41	0	0	3.2	250.85	1.27566	18.5979
1973	-32.5	72.5	0.63	3.86	2.32	0	0	0.63	6.81	9.2511	18.2787
1973	-32.5	77.5	42.01	17.67	87.83	0	0	42.01	147.51	28.4794	17.8575
1973	-32.5	82.5	0	0.21	1.2	0	0	0	1.41	0	17.4005
1973	-32.5	97.5	0	15.51	22.35	0	0	0	37.86	0	16.3339
1973	-27.5	37.5	8.54	4.71	44.79	0	0	8.54	58.04	14.714	24.0318
1973	-27.5	42.5	224.05	14.38	113.59	0	0	224.05	352.02	63.647	23.6811
1973	-27.5	47.5	17.3	22.69	142.56	0	0	17.3	182.55	9.47686	23.193
1973	-27.5	52.5	41.22	17.2	308.81	0	0.21	41.22	367.44	11.2182	22.7077
1973	-27.5	57.5	5.64	5.11	128.63	0	0	5.64	139.38	4.04649	22.5229
1973	-27.5	62.5	2.47	7.88	78.4	0	0.38	2.47	89.13	2.77123	22.3306
1973	-27.5	67.5	0.16	0.21	13.29	0	0	0.16	13.66	1.1713	22.0017
1973	-27.5	72.5	1.12	0.33	8.24	0	0	1.12	9.69	11.5583	21.4869
1973	-27.5	82.5	8.42	4.8	50	0	0.33	8.42	63.55	13.2494	20.539
1973	-27.5	87.5	3.91	12.06	105.71	0	0	3.91	121.68	3.21335	20.1266
1973	-22.5	47.5	42.3	7.81	119.3	0	0	42.3	169.41	24.969	25.2647
1973	-22.5	52.5	82.91	9.59	377.45	0	0	82.91	469.95	17.6423	25.1431
1973	-22.5	57.5	8.9	0.37	38.21	0	0	8.9	47.48	18.7447	24.8239
1973	-22.5	62.5	1.25	0	3.67	0	0	1.25	4.92	25.4065	24.5665
1973	-22.5	67.5	20.72	0.84	80.55	0	0	20.72	102.11	20.2918	24.2869
1973	-22.5	72.5	0.32	0	9.44	0	0	0.32	9.76	3.27869	23.8367
1973	-22.5	102.5	27.67	13.28	105.82	0	0.33	27.67	147.1	18.8103	22.2866
1973	-17.5	52.5	79.34	26.99	388.38	0	1.33	79.34	496.04	15.9947	26.3954
1973	-17.5	57.5	66.3	6.46	104.45	0	0	66.3	177.21	37.4132	26.2191
1973	-17.5	62.5	7.29	1.92	31.22	0	0	7.29	40.43	18.0312	25.9975
1973	-17.5	67.5	22.76	4.76	310.99	0	0	22.76	338.51	6.72358	25.8937
1973	-17.5	72.5	9.13	3.65	246.11	0	0.23	9.13	259.12	3.52346	25.5892
1973	-17.5	77.5	47.17	18.04	134.14	0	0	47.17	199.35	23.6619	25.2517
1973	-17.5	82.5	35.5	12.09	154	0	0.64	35.5	202.23	17.5543	24.931
1973	-17.5	87.5	39.69	11.26	384.02	0	0	39.69	434.97	9.12477	24.8087
1973	-17.5	92.5	66.26	14.3	236.28	0	0	66.26	316.84	20.9128	24.7452
1973	-12.5	52.5	5.31	2.6	3.53	0	0	5.31	11.44	46.4161	27.0582
1973	-12.5	57.5	45.57	12.78	26	0	0	45.57	84.35	54.0249	27.0067
1973	-12.5	62.5	16	3.17	8.58	0	0	16	27.75	57.6577	26.9049
1973	-12.5	67.5	39.8	11.23	29.48	0	0	39.8	80.51	49.4349	26.8665
1973	-12.5	72.5	192.57	120.12	87.29	0	0.12	192.57	400.1	48.1305	26.7678
1973	-12.5	77.5	122.53	66.42	137.99	0	0	122.53	326.94	37.4778	26.6392
1973	-12.5	82.5	152.11	125.46	209.17	0	0	152.11	486.74	31.2508	26.4855
1973	-12.5	87.5	87.12	65.61	27.69	0	0	87.12	180.42	48.2873	26.5677
1973	-12.5	92.5	174.14	169.6	138.59	0	0	174.14	482.33	36.1039	26.846
1973	-7.5	47.5	4.29	1.67	0	0	0	4.29	5.96	71.9799	27.6003
1973	-7.5	52.5	67.27	28.39	1.26	0	0	67.27	96.92	69.4078	27.5382
1973	-7.5	57.5	78.92	21.86	1.29	0	0	78.92	102.07	77.3195	27.6569
1973	-7.5	62.5	3.65	1.78	0	0	0	3.65	5.43	67.2192	27.7308
1973	-7.5	67.5	117.43	30.38	3.78	0	0	117.43	151.59	77.4655	27.7441
1973	-7.5	72.5	95.21	54.06	6.35	0	0	95.21	155.62	61.1811	27.776
1973	-7.5	77.5	46.73	57.33	1.99	0	0	46.73	106.05	44.0641	27.7415
1973	-7.5	82.5	38.08	53.44	9.91	0	0	38.08	101.43	37.5431	27.7729
1973	-7.5	87.5	94.71	52.63	6.84	0	0	94.71	154.18	61.4282	27.9486
1973	-7.5	92.5	58	54.04	3.53	0	0	58	115.57	50.186	28.1859
1973	-7.5	97.5	167.96	219.28	21.23	0	0	167.96	408.47	41.1193	28.2856
1973	-2.5	52.5	179.42	42.52	0.8	0	0	179.42	222.74	80.5513	27.9668
1973	-2.5	57.5	78.31	11.64	0.13	0	0	78.31	90.08	86.9338	28.2691
1973	-2.5	72.5	40.84	16.69	4.72	0	0	40.84	62.25	65.6064	28.56
1973	-2.5	77.5	6.84	5.25	0	0	0	6.84	12.09	56.5757	28.5449
1973	-2.5	82.5	58.96	31.28	7.24	0	0	58.96	97.48	60.4842	28.5894
1973	-2.5	87.5	64.56	43.86	0.08	0	0	64.56	108.5	59.5023	28.6972
1973	-2.5	92.5	188.61	97.93	17	0	0	188.61	303.54	62.1368	28.8901
1973	2.5	52.5	9	2.88	0	0	0	9	11.88	75.7576	27.7686
1973	2.5	67.5	3.82	4.02	0	0	0	3.82	7.84	48.7245	28.9507
1973	2.5	77.5	6.64	7.53	0	0	0	6.64	14.17	46.8596	28.783
1973	2.5	82.5	17.47	17.26	1.68	0	0	17.47	36.41	47.9813	28.7344
1973	2.5	87.5	67.74	43.06	0.88	0	0	67.74	111.68	60.6554	28.8341
1973	2.5	92.5	114.69	99.54	0	0	0	114.69	214.23	53.5359	29.0432
1973	7.5	67.5	0.18	0.89	0	0	0	0.18	1.07	16.8224	28.8356
1973	7.5	72.5	27.67	23.46	0	0	0	27.67	51.13	54.117	28.818
1973	7.5	82.5	45.76	41.98	0	0	0	45.76	87.74	52.1541	28.5395
1973	7.5	87.5	30.22	28.01	0	0	0	30.22	58.23	51.8976	28.6961
1973	7.5	92.5	44.19	27.25	0	0	0	44.19	71.44	61.8561	28.8913
1973	12.5	82.5	94.73	6.69	0	0	0	94.73	101.42	93.4037	28.6421
1973	12.5	87.5	24.06	36.8	0	0	0	24.06	60.86	39.5334	28.6595
1974	-37.5	37.5	1.61	3.98	60.34	0	4.32	1.61	70.25	2.29181	18.8074
1974	-37.5	42.5	3.83	33.77	273.01	0	4.86	3.83	315.47	1.21406	18.4737
1974	-37.5	47.5	0.89	36.02	193.69	0	2.79	0.89	233.39	0.381336	18.3743
1974	-37.5	52.5	0.75	15.79	96.77	0	0	0.75	113.31	0.661901	17.8948
1974	-37.5	82.5	0.31	69.84	913.46	0	2.71	0.31	986.32	0.03143	15.2603
1974	-37.5	87.5	0.11	30.87	306.61	0	1.06	0.11	338.65	0.0324819	14.8025
1974	-32.5	37.5	0.66	2.14	25.67	0	0	0.66	28.47	2.31823	21.2664
1974	-32.5	42.5	4.84	15.1	109.37	0	0.56	4.84	129.87	3.7268	20.7705
1974	-32.5	47.5	5.12	18.86	193.91	0	0.4	5.12	218.29	2.3455	20.4301
1974	-32.5	52.5	7.18	49.7	462.26	0	0.64	7.18	519.78	1.38135	20.03
1974	-32.5	57.5	6.58	69.77	760.1	0	0	6.58	836.45	0.786658	19.5374
1974	-32.5	62.5	3.56	14.33	139.34	0	0	3.56	157.23	2.2642	19.2175
1974	-32.5	67.5	0.27	1.69	21.1	0	0	0.27	23.06	1.17086	18.8656
1974	-32.5	72.5	1.38	32.28	344.78	0	0	1.38	378.44	0.364655	18.3608
1974	-32.5	77.5	3.06	32.85	277.68	0	0	3.06	313.59	0.975796	17.9065
1974	-32.5	82.5	1.83	33.14	299.9	0	0	1.83	334.87	0.546481	17.434
1974	-32.5	87.5	3.2	42.55	316.31	0	0	3.2	362.06	0.883831	17.037
1974	-32.5	92.5	3.54	53.12	350.17	0	0	3.54	406.83	0.870142	16.6475
1974	-32.5	97.5	4.78	256.48	996.48	0	0.16	4.78	1257.9	0.379998	16.3623
1974	-27.5	37.5	11.71	2.17	3.28	0	0	11.71	17.16	68.2401	24.0928
1974	-27.5	42.5	1.7	0.18	4.69	0	0	1.7	6.57	25.8752	23.8775
1974	-27.5	47.5	1.59	0.86	19.86	0	0	1.59	22.31	7.12685	23.4905
1974	-27.5	52.5	7.63	2.56	274.72	0	0	7.63	284.91	2.67804	23.0328
1974	-27.5	57.5	3.6	7.59	126.64	0	0	3.6	137.83	2.61191	22.7044
1974	-27.5	62.5	0.96	1.28	93.62	0	0	0.96	95.86	1.00146	22.2738
1974	-27.5	67.5	7.03	3.44	191.84	0	0	7.03	202.31	3.47487	21.828
1974	-27.5	72.5	0.35	9.15	49.39	0	0	0.35	58.89	0.594328	21.2262
1974	-27.5	77.5	1.55	6.71	98.24	0	0	1.55	106.5	1.4554	20.7224
1974	-27.5	82.5	3.22	31.45	201.02	0	0	3.22	235.69	1.3662	20.2758
1974	-27.5	87.5	8.8	24.25	235.26	0	0	8.8	268.31	3.27979	19.9297
1974	-27.5	92.5	4.89	43.14	461.38	0	0	4.89	509.41	0.959934	19.5952
1974	-22.5	47.5	1.32	0.3	45.01	0	0	1.32	46.63	2.8308	25.286
1974	-22.5	52.5	18.97	7.78	449.35	0	1.25	18.97	477.35	3.97402	24.9469
1974	-22.5	57.5	13.1	1.95	605.73	0	1.48	13.1	622.26	2.10523	24.5358
1974	-22.5	62.5	14.16	1.02	240.44	0	0.59	14.16	256.21	5.52672	24.0956
1974	-22.5	67.5	1.41	0.47	49.18	0	0	1.41	51.06	2.76146	23.6794
1974	-22.5	72.5	1.08	1.2	64.27	0	0	1.08	66.55	1.62284	23.1774
1974	-22.5	102.5	8.27	15.87	256.04	0	0.4	8.27	280.58	2.94747	21.9171
1974	-17.5	52.5	9.18	10.6	129.19	0	0.22	9.18	149.19	6.15323	25.8522
1974	-17.5	57.5	10.59	2.05	42.11	0	0	10.59	54.75	19.3425	25.5422
1974	-17.5	62.5	8.72	1.59	47.02	0	0	8.72	57.33	15.2102	25.2499
1974	-17.5	67.5	9.19	4.03	149.69	0	0	9.19	162.91	5.64115	25.0271
1974	-17.5	72.5	6.69	3.22	44.47	0	0	6.69	54.38	12.3023	24.8324
1974	-17.5	77.5	7.13	4.07	73.04	0	0	7.13	84.24	8.46391	24.6541
1974	-17.5	82.5	13.87	9.53	432.3	0	0	13.87	455.7	3.04367	24.481
1974	-17.5	87.5	7.28	8.86	226.65	0	0	7.28	242.79	2.99848	24.4478
1974	-17.5	92.5	7.46	17.36	361.51	0	0	7.46	386.33	1.93099	24.423
1974	-12.5	52.5	3.8	2.23	18.49	0	0	3.8	24.52	15.4976	26.4216
1974	-12.5	57.5	11.55	0.97	26.8	0	0	11.55	39.32	29.3744	26.2727
1974	-12.5	62.5	3.42	1.04	43.08	0	0	3.42	47.54	7.19394	26.1441
1974	-12.5	67.5	14.55	4.06	95.88	0	0	14.55	114.49	12.7085	26.1611
1974	-12.5	77.5	20.83	50.15	0.24	0	0	20.83	71.22	29.2474	26.2189
1974	-12.5	82.5	3.34	12.42	24.1	0	0	3.34	39.86	8.37933	26.1937
1974	-12.5	87.5	27.79	69.81	13.22	0	2.76	27.79	113.58	24.4673	26.3102
1974	-12.5	92.5	61.83	108.64	93.14	0	0	61.83	263.61	23.4551	26.5218
1974	-7.5	47.5	21.82	88.41	0.68	0	0	21.82	110.91	19.6736	27.1538
1974	-7.5	52.5	14.63	13.85	1.7	0	0	14.63	30.18	48.4758	27.0094
1974	-7.5	57.5	9.68	8.66	0	0	0	9.68	18.34	52.7808	27.0489
1974	-7.5	62.5	9.29	17.35	0	0	0	9.29	26.64	34.8724	27.2534
1974	-7.5	67.5	6.32	6.28	4.69	0	0	6.32	17.29	36.5529	27.3769
1974	-7.5	72.5	1.73	0	2.5	0	0	1.73	4.23	40.8983	27.389
1974	-7.5	77.5	79.48	217.54	0	0	0	79.48	297.02	26.7591	27.3878
1974	-7.5	82.5	21.9	50.57	0	0	0	21.9	72.47	30.2194	27.4044
1974	-7.5	87.5	41.1	67.36	2.02	0	0	41.1	110.48	37.2013	27.528
1974	-7.5	92.5	136.64	274.96	12.11	0	0	136.64	423.71	32.2485	27.7637
1974	-7.5	97.5	264.15	568.13	95.76	0	0	264.15	928.04	28.4632	27.8955
1974	-2.5	52.5	282.24	144.78	2.23	0	0	282.24	429.25	65.7519	27.6353
1974	-2.5	57.5	150.21	69.82	0.74	0	0	150.21	220.77	68.0391	27.8784
1974	-2.5	62.5	42.8	31.32	0.71	0	0	42.8	74.83	57.1963	28.2121
1974	-2.5	67.5	1.31	1.4	0	0	0	1.31	2.71	48.3395	28.3156
1974	-2.5	77.5	0.84	2.3	0	0	0	0.84	3.14	26.7516	28.163
1974	-2.5	82.5	51.7	30.2	0.08	0	0	51.7	81.98	63.0642	28.1381
1974	-2.5	87.5	103.21	83.8	2.92	0	0.44	103.21	190.37	54.2155	28.2284
1974	-2.5	92.5	172.2	208.05	5.47	0	0	172.2	385.72	44.6438	28.3965
1974	2.5	52.5	36.95	33.13	0.1	0	0	36.95	70.18	52.6503	27.4603
1974	2.5	57.5	224.66	127.14	0.08	0	0	224.66	351.88	63.8456	28.075
1974	2.5	62.5	120.92	102.74	0	0	0	120.92	223.66	54.0642	28.5346
1974	2.5	77.5	8.44	1.59	27.98	0	0	8.44	38.01	22.2047	28.3915
1974	2.5	82.5	21.52	35.07	0	0	0	21.52	56.59	38.0279	28.331
1974	2.5	87.5	51.82	120.29	3.93	0	0	51.82	176.04	29.4365	28.4351
1974	2.5	92.5	101.49	101.08	0.34	0	0	101.49	202.91	50.0172	28.6265
1974	7.5	82.5	4.72	8.46	0	0	0	4.72	13.18	35.8118	28.1423
1974	7.5	87.5	113.42	134.8	0	0	0	113.42	248.22	45.6933	28.3037
1974	7.5	92.5	171.02	62.72	0	0	0	171.02	233.74	73.1668	28.4518
1974	12.5	87.5	127.76	30.45	0	0	0	127.76	158.21	80.7534	28.3034
1975	-37.5	82.5	0.77	39.2	520.8	0	4.83	0.77	565.6	0.136139	15.2917
1975	-37.5	87.5	0	3.34	50.89	0	0.33	0	54.56	0	15.0332
1975	-32.5	37.5	3.02	2.79	59.11	0	0	3.02	64.92	4.65188	20.6903
1975	-32.5	42.5	11.76	31.64	285.23	0	0	11.76	328.63	3.57849	20.0393
1975	-32.5	47.5	3.96	8.66	102.17	0	0	3.96	114.79	3.44978	19.4638
1975	-32.5	52.5	0	0	3.65	0	0	0	3.65	0	19.0145
1975	-32.5	57.5	0.16	6.26	13.81	0	0	0.16	20.23	0.790905	18.8544
1975	-32.5	62.5	0.16	2.91	15.34	0	0	0.16	18.41	0.869093	18.6845
1975	-32.5	72.5	0.16	5.34	4.15	0	0	0.16	9.65	1.65803	18.1801
1975	-32.5	82.5	0	1.21	8.05	0	0	0	9.26	0	17.6484
1975	-32.5	87.5	1.04	31.7	662.16	0	3.24	1.04	698.14	0.148967	17.4138
1975	-32.5	92.5	0.15	46.01	380.5	0	1.69	0.15	428.35	0.0350181	17.2087
1975	-32.5	97.5	0.6	11.42	81.1	0	0	0.6	93.12	0.64433	17.0535
1975	-27.5	37.5	18.81	9.29	278.53	0	0	18.81	306.63	6.13443	23.4265
1975	-27.5	42.5	1.2	2.68	33.06	0	0	1.2	36.94	3.24851	23.0595
1975	-27.5	47.5	0.39	0.12	18.11	0	0	0.39	18.62	2.09452	22.6533
1975	-27.5	52.5	0.24	0.48	1.39	0	0	0.24	2.11	11.3744	22.2701
1975	-27.5	57.5	0	0	4.1	0	0	0	4.1	0	22.1739
1975	-27.5	67.5	1.02	0	5.41	0	0	1.02	6.43	15.8631	21.7263
1975	-27.5	87.5	15.1	18.27	269.31	0	0	15.1	302.68	4.98877	20.5624
1975	-27.5	92.5	9.61	5.99	172.71	0	0	9.61	188.31	5.10329	20.2502
1975	-22.5	52.5	21	4.68	134.62	0	0.4	21	160.7	13.0678	24.8669
1975	-22.5	57.5	9.14	0.57	66.97	0	0	9.14	76.68	11.9197	24.5893
1975	-22.5	62.5	0	1.1	5.48	0	0	0	6.58	0	24.2989
1975	-22.5	67.5	0	0	1.82	0	0	0	1.82	0	24.0163
1975	-22.5	102.5	0.26	0.53	77.4	0	0	0.26	78.19	0.332523	22.2634
1975	-17.5	52.5	10.2	4.52	21.29	0	0	10.2	36.01	28.3255	26.1331
1975	-17.5	57.5	20.71	2.09	66.19	0	0	20.71	88.99	23.2723	25.9752
1975	-17.5	62.5	40.85	3.29	195.64	0	0	40.85	239.78	17.0365	25.6887
1975	-17.5	67.5	2.77	0	17.02	0	0	2.77	19.79	13.997	25.4369
1975	-17.5	72.5	0.22	0.22	9.87	0	0	0.22	10.31	2.13385	25.2841
1975	-17.5	77.5	1.56	0.88	41.59	0	0	1.56	44.03	3.54304	25.1582
1975	-17.5	82.5	1.85	0.37	48.21	0	0	1.85	50.43	3.66845	24.9317
1975	-17.5	87.5	11.82	2.15	126.54	0	0	11.82	140.51	8.41221	24.7167
1975	-17.5	92.5	9.06	9.96	295.66	0	0	9.06	314.68	2.87912	24.5708
1975	-12.5	52.5	41.13	17.51	34.47	0	0	41.13	93.11	44.1736	26.658
1975	-12.5	57.5	27.94	9.07	5.95	0	0	27.94	42.96	65.0372	26.5349
1975	-12.5	62.5	6.05	1.61	1.78	0	0	6.05	9.44	64.089	26.411
1975	-12.5	67.5	8.82	16.78	0.18	0	0	8.82	25.78	34.2126	26.4193
1975	-12.5	72.5	0.86	3.34	0	0	0	0.86	4.2	20.4762	26.4742
1975	-12.5	77.5	17.4	30.28	2.7	0	0	17.4	50.38	34.5375	26.4588
1975	-12.5	82.5	56.84	71.29	9.8	0	0	56.84	137.93	41.2093	26.3691
1975	-12.5	87.5	17.5	33.26	3.56	0	0	17.5	54.32	32.2165	26.3471
1975	-12.5	92.5	35.8	36.1	43.61	0	0	35.8	115.51	30.993	26.44
1975	-7.5	47.5	5.72	5.24	0	0	0	5.72	10.96	52.1898	27.0818
1975	-7.5	52.5	36.78	4.68	0.61	0	0	36.78	42.07	87.4257	27.0461
1975	-7.5	57.5	41.47	13.46	0.48	0	1.06	41.47	56.47	73.4372	27.1472
1975	-7.5	62.5	30.96	75.93	0	0	1.11	30.96	108	28.6667	27.2898
1975	-7.5	67.5	3.42	3.1	0	0	0	3.42	6.52	52.454	27.4476
1975	-7.5	72.5	2.04	4.78	0	0	0	2.04	6.82	29.912	27.4316
1975	-7.5	77.5	30.23	48.63	2.93	0	0	30.23	81.79	36.9605	27.3523
1975	-7.5	82.5	24.75	55.78	1.69	0	0	24.75	82.22	30.1022	27.3796
1975	-7.5	87.5	118.54	518	2.97	0	0	118.54	639.51	18.5361	27.5122
1975	-7.5	92.5	320.55	517.82	17.17	0	0	320.55	855.54	37.4676	27.751
1975	-7.5	97.5	174.33	323.68	35.63	0	0	174.33	533.64	32.6681	27.9449
1975	-2.5	57.5	27.26	32.71	0	0	0	27.26	59.97	45.4561	27.8287
1975	-2.5	62.5	77.99	32.58	0	0	0	77.99	110.57	70.5345	28.1518
1975	-2.5	67.5	83.07	63.41	20.3	0	0	83.07	166.78	49.8081	28.3509
1975	-2.5	72.5	2.23	3.35	0	0	0	2.23	5.58	39.9642	28.3448
1975	-2.5	77.5	28.96	14.91	0.15	0	0	28.96	44.02	65.7883	28.2746
1975	-2.5	82.5	60.52	100.68	0.07	0	0	60.52	161.27	37.5271	28.3107
1975	-2.5	87.5	107.68	256.32	1.59	0	0	107.68	365.59	29.4538	28.37
1975	-2.5	92.5	293.11	312.43	11.75	0	0	293.11	617.29	47.4834	28.525
1975	2.5	57.5	3.57	50.27	0.12	0	0	3.57	53.96	6.61601	27.9435
1975	2.5	62.5	7.04	16.24	0	0	0	7.04	23.28	30.2405	28.4421
1975	2.5	67.5	58.53	32.97	2.45	0	0	58.53	93.95	62.2991	28.6297
1975	2.5	72.5	62.53	48.03	5.76	0	0	62.53	116.32	53.7569	28.5992
1975	2.5	77.5	63.41	70.9	0.06	0	0	63.41	134.37	47.1906	28.4694
1975	2.5	82.5	197.44	220.83	0.6	0	0	197.44	418.87	47.1363	28.4188
1975	2.5	87.5	143.91	330.19	3	0	0	143.91	477.1	30.1635	28.4964
1975	2.5	92.5	89.68	141	5.23	0	0	89.68	235.91	38.0145	28.6676
1975	7.5	62.5	12.01	4.54	0	0	0	12.01	16.55	72.568	28.0912
1975	7.5	67.5	5.56	48.01	0	0	0	5.56	53.57	10.3789	28.4067
1975	7.5	72.5	17.38	33.5	0	0	0	17.38	50.88	34.1588	28.4124
1975	7.5	82.5	307.65	76.06	0	0	0	307.65	383.71	80.1777	28.1282
1975	7.5	87.5	31.55	26.41	0	0	0	31.55	57.96	54.4341	28.3158
1975	7.5	92.5	24.88	9.45	0	0	0	24.88	34.33	72.4731	28.3893
1975	12.5	82.5	192.28	11.55	0	0	0	192.28	203.83	94.3335	28.3105
1975	12.5	87.5	87.8	4.4	0	0	0	87.8	92.2	95.2278	28.3676
1976	-37.5	37.5	0.58	0.52	6.67	0	0	0.58	7.77	7.46461	18.7785
1976	-37.5	42.5	2.68	9.09	155.93	0	0	2.68	167.7	1.59809	18.4157
1976	-37.5	47.5	5.1	1.31	30.1	0	0	5.1	36.51	13.9688	18.1022
1976	-37.5	52.5	1.44	2.5	32.06	0	0	1.44	36	4	17.6396
1976	-37.5	82.5	0	9.46	98.98	0	0	0	108.44	0	15.2251
1976	-37.5	87.5	0.31	6.33	157.1	0	0.37	0.31	164.11	0.188898	14.9169
1976	-32.5	42.5	76.79	27.71	182.71	0	0	76.79	287.21	26.7365	20.5428
1976	-32.5	47.5	126.11	71.66	539	0	0	126.11	736.77	17.1166	20.0196
1976	-32.5	52.5	48.16	200.67	519.08	0	0.12	48.16	768.03	6.27059	19.5724
1976	-32.5	57.5	53.69	208.54	521.36	0	1.52	53.69	785.11	6.83853	19.2673
1976	-32.5	62.5	6.15	34.64	86.73	0	0	6.15	127.52	4.82277	19.032
1976	-32.5	67.5	8.57	58.51	71.93	0	0	8.57	139.01	6.16502	18.8032
1976	-32.5	72.5	5.76	19.73	94.35	0	0	5.76	119.84	4.80641	18.4003
1976	-32.5	77.5	10.37	28.68	130.96	0	0.12	10.37	170.13	6.09534	18.0826
1976	-32.5	82.5	5.92	29.88	66.77	0	6.14	5.92	108.71	5.44568	17.7645
1976	-32.5	87.5	1.89	3.79	23.89	0	0	1.89	29.57	6.39161	17.4967
1976	-32.5	92.5	1.79	10.94	460.22	0	0.36	1.79	473.31	0.378188	17.2185
1976	-32.5	97.5	0	1.85	113.21	0	0	0	115.06	0	17.079
1976	-27.5	37.5	0.81	0.48	1.33	0	0	0.81	2.62	30.916	23.779
1976	-27.5	42.5	1.22	0.48	1	0	0	1.22	2.7	45.1852	23.5233
1976	-27.5	47.5	19.83	11.72	243.28	0	0	19.83	274.83	7.21537	23.2051
1976	-27.5	52.5	20.47	85.96	238.53	0	0	20.47	344.96	5.93402	22.8359
1976	-27.5	57.5	70.1	115.41	762.92	0	0	70.1	948.43	7.39116	22.6311
1976	-27.5	62.5	5.71	14.75	53.22	0	0	5.71	73.68	7.74973	22.3912
1976	-27.5	67.5	11.2	17.31	64.45	0	0.6	11.2	93.56	11.9709	22.1443
1976	-27.5	72.5	2.85	2.73	12.31	0	0	2.85	17.89	15.9307	21.7101
1976	-27.5	77.5	13.39	11.3	82.25	0	0	13.39	106.94	12.521	21.3915
1976	-27.5	82.5	3.27	13.75	23.08	0	0	3.27	40.1	8.15461	21.028
1976	-27.5	87.5	18.16	31.69	99.02	0	0	18.16	148.87	12.1986	20.7675
1976	-27.5	92.5	6.54	3.9	52.94	0	0	6.54	63.38	10.3187	20.4735
1976	-22.5	47.5	0.56	0.24	41.2	0	0	0.56	42	1.33333	25.1559
1976	-22.5	52.5	70.47	16.63	717.99	0	0.35	70.47	805.44	8.74926	25.1124
1976	-22.5	57.5	3.28	0.73	79.53	0	0	3.28	83.54	3.92626	24.8352
1976	-22.5	62.5	3.48	0	27.55	0	0	3.48	31.03	11.215	24.5496
1976	-22.5	67.5	1.85	0.07	13.43	0	0	1.85	15.35	12.0521	24.2385
1976	-22.5	72.5	6.64	0.91	38.84	0	0	6.64	46.39	14.3134	23.7759
1976	-22.5	102.5	2.1	2.14	153.11	0	0	2.1	157.35	1.3346	22.6095
1976	-17.5	52.5	1.63	0.24	15.23	0	0	1.63	17.1	9.53216	26.1384
1976	-17.5	57.5	42.76	4.24	101.02	0	0	42.76	148.02	28.888	25.9802
1976	-17.5	62.5	63.78	7.79	200.78	0	0	63.78	272.35	23.4184	25.7244
1976	-17.5	67.5	21.71	2.67	152.47	0	0	21.71	176.85	12.2759	25.4567
1976	-17.5	72.5	8.97	0.27	77.72	0	0	8.97	86.96	10.3151	25.2692
1976	-17.5	77.5	7.8	3.49	68.95	0	0	7.8	80.24	9.72084	25.1555
1976	-17.5	82.5	79.8	13.97	975.88	0	0	79.8	1069.65	7.46038	25.015
1976	-17.5	87.5	4.2	2.76	62.3	0	0	4.2	69.26	6.06411	24.8939
1976	-17.5	92.5	0.49	0.24	21.48	0	0	0.49	22.21	2.20621	24.8074
1976	-12.5	52.5	1.2	1.3	0.08	0	0	1.2	2.58	46.5116	26.5924
1976	-12.5	57.5	6.5	0.7	0.08	0	0	6.5	7.28	89.2857	26.5381
1976	-12.5	62.5	2.13	0.32	0	0	0	2.13	2.45	86.9388	26.4799
1976	-12.5	82.5	1.89	0.26	16.37	0	0	1.89	18.52	10.2052	26.6754
1976	-12.5	87.5	5.3	1.75	0.21	0	0	5.3	7.26	73.0028	26.6731
1976	-12.5	92.5	2.51	37.55	5.84	0	0	2.51	45.9	5.46841	26.6742
1976	-7.5	57.5	9.17	2.05	0.08	0	0	9.17	11.3	81.1504	27.0964
1976	-7.5	62.5	4.91	0.16	0	0	0	4.91	5.07	96.8442	27.3478
1976	-7.5	67.5	11.43	11.34	0.66	0	0	11.43	23.43	48.7836	27.5476
1976	-7.5	72.5	5.14	2.52	0	0	0	5.14	7.66	67.1018	27.6255
1976	-7.5	77.5	11.84	27.89	0	0	0.11	11.84	39.84	29.7189	27.7227
1976	-7.5	82.5	116.86	229.35	24.3	0	0	116.86	370.51	31.5403	27.7959
1976	-7.5	87.5	134.09	168.44	17.56	0	0	134.09	320.09	41.8913	27.7889
1976	-7.5	92.5	268.5	525.76	30.68	0	0	268.5	824.94	32.5478	27.7187
1976	-7.5	97.5	93.87	234.02	40.88	0	0	93.87	368.77	25.4549	27.7019
1976	-2.5	62.5	2.5	2.04	0	0	0	2.5	4.54	55.0661	28.2381
1976	-2.5	67.5	52.76	13.97	0.07	0	0	52.76	66.8	78.982	28.4144
1976	-2.5	72.5	17.09	7.74	0	0	0	17.09	24.83	68.828	28.4416
1976	-2.5	77.5	11.42	13.94	0.12	0	0	11.42	25.48	44.8195	28.483
1976	-2.5	82.5	0.8	3.32	0	0	0	0.8	4.12	19.4175	28.4815
1976	-2.5	87.5	275.99	376.37	4.19	0	0	275.99	656.55	42.0364	28.4414
1976	-2.5	92.5	330.21	251.19	5.63	0	0.21	330.21	587.24	56.2308	28.4183
1976	2.5	77.5	26.98	16.15	0	0	0	26.98	43.13	62.5551	28.6696
1976	2.5	82.5	8	5.64	0	0	0	8	13.64	58.651	28.5911
1976	2.5	87.5	32.64	102.58	2.1	0	0	32.64	137.32	23.7693	28.6019
1976	2.5	92.5	198.81	341.28	5.85	0	0	198.81	545.94	36.4161	28.6849
1976	7.5	82.5	18.49	27.96	0	0	0	18.49	46.45	39.8062	28.2921
1976	7.5	87.5	4.62	17.46	0	0	0	4.62	22.08	20.9239	28.4139
1976	7.5	92.5	3.5	11.55	0	0	0	3.5	15.05	23.2558	28.4797
1976	12.5	82.5	316.76	70.74	0	0	0	316.76	387.5	81.7445	28.3615
1976	12.5	87.5	48.52	8.84	0	0	0	48.52	57.36	84.5886	28.4048
1977	-37.5	37.5	17.54	19.76	237.1	0	0	17.54	274.4	6.39213	18.6517
1977	-37.5	42.5	50.14	65.15	279.38	0	0	50.14	394.67	12.7043	18.2465
1977	-37.5	47.5	27.66	107.22	637.2	0	0	27.66	772.08	3.58253	17.8088
1977	-37.5	52.5	3.58	46.62	93.26	0	0	3.58	143.46	2.49547	17.3384
1977	-37.5	82.5	0	0.25	6.83	0	0	0	7.08	0	15.3362
1977	-37.5	87.5	3.15	28.14	195.41	0	0	3.15	226.7	1.3895	15.1072
1977	-32.5	37.5	1.03	17.07	71.07	0	0	1.03	89.17	1.1551	20.9471
1977	-32.5	42.5	10.04	11.33	113.8	0	0	10.04	135.17	7.42768	20.4516
1977	-32.5	47.5	67.26	377.18	1203.38	0	0	67.26	1647.82	4.08176	19.9158
1977	-32.5	52.5	69.74	302.27	1081.9	0	0	69.74	1453.91	4.79672	19.4353
1977	-32.5	57.5	6.78	41.84	216.63	0	0	6.78	265.25	2.55608	19.0744
1977	-32.5	62.5	20.05	26.94	36.89	0	0	20.05	83.88	23.9032	18.9069
1977	-32.5	67.5	6.2	9.71	31.54	0	0	6.2	47.45	13.0664	18.7733
1977	-32.5	77.5	1.01	2.68	3.62	0	0	1.01	7.31	13.8167	18.2612
1977	-32.5	82.5	0.87	0	1.65	0	0	0.87	2.52	34.5238	18.0043
1977	-32.5	87.5	28.75	63.54	301.42	0	0	28.75	393.71	7.30233	17.8137
1977	-32.5	92.5	6.6	22.79	270.44	0	0	6.6	299.83	2.20125	17.5319
1977	-32.5	97.5	6.29	8.17	84.83	0	0	6.29	99.29	6.33498	17.3485
1977	-27.5	42.5	0.22	0	0.15	0	0	0.22	0.37	59.4595	23.721
1977	-27.5	47.5	4.36	4.42	55.46	0	0	4.36	64.24	6.78705	23.3043
1977	-27.5	52.5	12.71	9.09	107.22	0	0	12.71	129.02	9.85119	22.8815
1977	-27.5	57.5	2.38	2.86	28.48	0	0	2.38	33.72	7.05813	22.7033
1977	-27.5	62.5	0.45	0.38	1.52	0	0	0.45	2.35	19.1489	22.5391
1977	-27.5	67.5	0.78	0	6.34	0	0	0.78	7.12	10.9551	22.3416
1977	-27.5	72.5	0	2.51	2.28	0	0	0	4.79	0	22.0157
1977	-27.5	82.5	2.88	3.54	10.23	0	0	2.88	16.65	17.2973	21.4181
1977	-27.5	87.5	10.38	4.77	18.7	0	0	10.38	33.85	30.6647	21.1427
1977	-27.5	92.5	0.1	14.64	36.42	0	0	0.1	51.16	0.195465	20.8091
1977	-22.5	47.5	2.15	0.54	18.3	0	0	2.15	20.99	10.243	25.3528
1977	-22.5	52.5	29.04	6.33	123.72	0	0	29.04	159.09	18.2538	25.2961
1977	-22.5	57.5	2.57	0	82.56	0	0	2.57	85.13	3.01891	25.0551
1977	-22.5	62.5	1.29	0	22.79	0	0	1.29	24.08	5.35714	24.8487
1977	-22.5	67.5	13.61	0.61	80.85	0	0	13.61	95.07	14.3158	24.5905
1977	-22.5	72.5	0	0	1.93	0	0	0	1.93	0	24.215
1977	-22.5	102.5	0.77	1.95	49.24	0	0	0.77	51.96	1.48191	22.6516
1977	-17.5	52.5	74.14	24.25	317.99	0	0.49	74.14	416.87	17.7849	26.4917
1977	-17.5	57.5	102.61	16.11	183.17	0	0.34	102.61	302.23	33.951	26.4097
1977	-17.5	62.5	137.53	7.31	260.58	0	0.31	137.53	405.73	33.8969	26.2015
1977	-17.5	67.5	91.97	7.21	377.41	0	0	91.97	476.59	19.2975	25.9725
1977	-17.5	72.5	36.8	7.96	365.35	0	1.83	36.8	411.94	8.93334	25.6564
1977	-17.5	77.5	42.59	7.21	246.22	0	0	42.59	296.02	14.3875	25.4374
1977	-17.5	82.5	37.99	5.56	236.91	0	0	37.99	280.46	13.5456	25.2133
1977	-17.5	87.5	49.26	12.56	286.57	0	0	49.26	348.39	14.1393	25.0679
1977	-17.5	92.5	7.5	0.88	77.37	0	0	7.5	85.75	8.74636	24.9105
1977	-12.5	52.5	40.18	5.98	49.37	0	1.27	40.18	96.8	41.5083	27.046
1977	-12.5	57.5	539.1	62.9	94.46	0	0.96	539.1	697.42	77.2992	27.0798
1977	-12.5	62.5	17.34	1.47	3.71	0	0	17.34	22.52	76.9982	27.0035
1977	-12.5	67.5	28.28	6.23	0.02	0	0	28.28	34.53	81.8998	26.9395
1977	-12.5	72.5	6.15	1.31	43.81	0	0	6.15	51.27	11.9953	26.8649
1977	-12.5	77.5	3.64	2.66	4.41	0	0	3.64	10.71	33.9869	26.7885
1977	-12.5	87.5	11.74	18.62	37.39	0	0	11.74	67.75	17.3284	26.6025
1977	-12.5	92.5	15.43	2.72	39.61	0	0	15.43	57.76	26.714	26.6279
1977	-7.5	47.5	83.44	73.33	0.13	0	0	83.44	156.9	53.1804	27.3697
1977	-7.5	52.5	185.71	186.81	15.41	0	0	185.71	387.93	47.872	27.3641
1977	-7.5	57.5	374.74	84.49	3.28	0	0	374.74	462.51	81.0231	27.5929
1977	-7.5	62.5	74.06	49.22	0	0	0	74.06	123.28	60.0746	27.7994
1977	-7.5	67.5	133.48	74.93	0.43	0	0	133.48	208.84	63.915	27.886
1977	-7.5	72.5	353.76	101.44	0.43	0	0	353.76	455.63	77.6419	27.8552
1977	-7.5	77.5	98.52	105.32	0.26	0	0	98.52	204.1	48.2705	27.8372
1977	-7.5	82.5	295.43	390.75	9.95	0	0	295.43	696.13	42.4389	27.7922
1977	-7.5	87.5	341.03	638.24	20.4	0	14.33	341.03	1014	33.6321	27.791
1977	-7.5	92.5	254.14	403.66	5.1	0	0.2	254.14	663.1	38.326	27.8467
1977	-7.5	97.5	119.52	182.15	9.95	0	2.98	119.52	314.6	37.9911	27.906
1977	-2.5	52.5	167.46	4.58	0	0	0	167.46	172.04	97.3378	27.7466
1977	-2.5	57.5	0.87	0.59	0	0	0	0.87	1.46	59.589	28.1977
1977	-2.5	62.5	106.96	18.06	0	0	0	106.96	125.02	85.5543	28.5629
1977	-2.5	67.5	133.05	39.73	0.08	0	0	133.05	172.86	76.9698	28.6885
1977	-2.5	72.5	48.23	20.1	0.05	0	0	48.23	68.38	70.5323	28.6202
1977	-2.5	77.5	10.31	9.21	0.02	0	0	10.31	19.54	52.7636	28.6015
1977	-2.5	82.5	76.6	74.2	0.25	0	0	76.6	151.05	50.7117	28.6056
1977	-2.5	87.5	211.99	129.01	0.62	0	0	211.99	341.62	62.0543	28.6138
1977	-2.5	92.5	221.66	283.33	0.94	0	0	221.66	505.93	43.8124	28.6252
1977	2.5	82.5	12.72	6.83	0	0	0	12.72	19.55	65.0639	28.7436
1977	2.5	87.5	155.26	183.99	0	0	0	155.26	339.25	45.7657	28.7436
1977	2.5	92.5	243.41	373.74	0.4	0	0	243.41	617.55	39.4154	28.8166
1977	7.5	82.5	25.54	6	0	0	0	25.54	31.54	80.9765	28.431
1977	7.5	87.5	103.53	43.84	0	0	0	103.53	147.37	70.2517	28.538
1977	7.5	92.5	0.43	0.8	0	0	0	0.43	1.23	34.9593	28.644
1977	12.5	82.5	10.9	2.32	0	0	0	10.9	13.22	82.4508	28.4626
1977	12.5	87.5	460.94	22.29	0	0	0	460.94	483.23	95.3873	28.4977
1978	-37.5	37.5	8.54	43.62	607.51	0	3.78	8.54	663.45	1.28721	18.8813
1978	-37.5	42.5	22.31	52.89	472.26	0	3.2	22.31	550.66	4.0515	18.4244
1978	-37.5	47.5	18.37	21.64	293.39	0	0.11	18.37	333.51	5.50808	18.0364
1978	-37.5	52.5	15.08	59.65	474.5	0	0	15.08	549.23	2.74566	17.5054
1978	-37.5	82.5	0.18	10.29	89.55	0	0	0.18	100.02	0.179964	15.6064
1978	-37.5	87.5	1.85	68.56	821	0	1.02	1.85	892.43	0.207299	15.4806
1978	-32.5	37.5	1.43	11.94	158.7	0	8.86	1.43	180.93	0.790361	21.2566
1978	-32.5	42.5	1.55	7.57	106.14	0	1.16	1.55	116.42	1.33139	20.6338
1978	-32.5	47.5	7.11	67.25	487.86	0	1.84	7.11	564.06	1.2605	20.0928
1978	-32.5	52.5	19.38	131.33	758.73	0	0	19.38	909.44	2.13098	19.5682
1978	-32.5	57.5	7.31	83.23	521.39	0	0	7.31	611.93	1.19458	19.2091
1978	-32.5	62.5	2.24	6.96	29.5	0	0	2.24	38.7	5.78811	19.0117
1978	-32.5	72.5	0	0.17	0.13	0	0	0	0.3	0	18.5728
1978	-32.5	77.5	0	0	0.48	0	0	0	0.48	0	18.3036
1978	-32.5	82.5	0.11	0	7.76	0	0	0.11	7.87	1.39771	18.106
1978	-32.5	87.5	1.11	59.98	391.64	0	8.84	1.11	461.57	0.240484	18.0401
1978	-32.5	92.5	8.12	64.67	359.85	0	0.94	8.12	433.58	1.87278	17.9102
1978	-32.5	97.5	1.01	57.85	299.65	0	0	1.01	358.51	0.281722	17.6642
1978	-27.5	42.5	0.25	0.35	5.14	0	0	0.25	5.74	4.3554	23.7687
1978	-27.5	47.5	20.73	1.24	125.44	0	0	20.73	147.41	14.0628	23.3905
1978	-27.5	52.5	32.02	7.84	164.9	0	0	32.02	204.76	15.6378	22.9631
1978	-27.5	57.5	4.43	2.23	36.65	0	0	4.43	43.31	10.2286	22.6628
1978	-27.5	62.5	2.63	3.87	39.01	0	0	2.63	45.51	5.77895	22.3433
1978	-27.5	67.5	0.8	1.45	5.94	0	0	0.8	8.19	9.76801	22.1406
1978	-27.5	72.5	2.9	3.78	13.79	0	0	2.9	20.47	14.1671	21.8502
1978	-27.5	77.5	0.43	0.26	2.29	0	0	0.43	2.98	14.4295	21.5709
1978	-27.5	82.5	1.06	1.75	20.86	0	0	1.06	23.67	4.47824	21.3472
1978	-27.5	87.5	11.84	9.79	48.57	0	0.71	11.84	70.91	16.6972	21.1216
1978	-27.5	92.5	9.79	28.01	142.32	0	0.52	9.79	180.64	5.41962	20.9186
1978	-22.5	47.5	64.42	17.71	266.49	0	0.17	64.42	348.79	18.4696	25.3513
1978	-22.5	52.5	301.3	25.48	898.3	0.35	0	301.65	1225.43	24.6158	25.2356
1978	-22.5	57.5	94.93	6.22	373.58	0.64	0	95.57	475.37	20.1043	24.9296
1978	-22.5	62.5	9.97	0	21.97	0.25	0	10.22	32.19	31.749	24.6567
1978	-22.5	67.5	1.72	0	11.16	0	0	1.72	12.88	13.354	24.3476
1978	-22.5	72.5	2.61	0	12.88	0	0	2.61	15.49	16.8496	23.9451
1978	-22.5	102.5	3.97	11.88	99.97	0	0	3.97	115.82	3.42773	22.6358
1978	-17.5	52.5	220.23	11.52	420.2	0	0	220.23	651.95	33.7802	26.2857
1978	-17.5	57.5	48.2	4.05	124.05	0	0	48.2	176.3	27.3398	26.1282
1978	-17.5	62.5	45.65	5.69	159.37	0	0	45.65	210.71	21.6648	25.8797
1978	-17.5	67.5	4.48	0.28	32.8	0	0	4.48	37.56	11.9276	25.5975
1978	-17.5	72.5	20.41	9.42	125.82	0.03	1.29	20.44	156.97	13.0216	25.3063
1978	-17.5	77.5	31.98	13.63	361.08	0	0	31.98	406.69	7.86348	25.0855
1978	-17.5	82.5	20.3	9.92	181.77	0	0	20.3	211.99	9.57592	24.8956
1978	-17.5	87.5	1.15	13.52	22.57	0	0	1.15	37.24	3.08808	24.719
1978	-17.5	92.5	2.37	0.63	12	0	0	2.37	15	15.8	24.6087
1978	-12.5	52.5	30.84	9.39	31.8	0	0.74	30.84	72.77	42.3801	26.8454
1978	-12.5	57.5	5.91	1.09	4.52	0	0	5.91	11.52	51.3021	26.7612
1978	-12.5	62.5	8.29	10.39	2.29	0	0	8.29	20.97	39.5327	26.6469
1978	-12.5	67.5	3.17	1.34	6.5	0	0	3.17	11.01	28.792	26.5558
1978	-12.5	72.5	10.13	7.78	18.81	0	0	10.13	36.72	27.5871	26.4393
1978	-12.5	77.5	25.86	21.73	22.77	0	0	25.86	70.36	36.7538	26.3466
1978	-12.5	82.5	23.37	18.05	10.76	0	0	23.37	52.18	44.7873	26.2216
1978	-12.5	87.5	21.93	69.12	120.08	0	0	21.93	211.13	10.387	26.1982
1978	-12.5	92.5	25.89	20.8	83.18	0	0	25.89	129.87	19.9353	26.2866
1978	-7.5	47.5	6.02	3.65	0.22	0	0.75	6.02	10.64	56.5789	27.3142
1978	-7.5	52.5	124.2	20.53	1.42	0	2.47	124.2	148.62	83.5688	27.3087
1978	-7.5	57.5	16.75	0.56	1.39	0	0	16.75	18.7	89.5722	27.4327
1978	-7.5	62.5	118.76	140.68	4.29	0	0	118.76	263.73	45.0309	27.5434
1978	-7.5	67.5	166.72	262.59	4.89	0	0	166.72	434.2	38.3971	27.583
1978	-7.5	72.5	120.23	133.66	11.5	0.06	0	120.29	265.45	45.3155	27.5617
1978	-7.5	77.5	53.32	63.91	0.27	0	0	53.32	117.5	45.3787	27.5102
1978	-7.5	82.5	91.16	156.49	1	0	0	91.16	248.65	36.662	27.3776
1978	-7.5	87.5	86.69	313.97	6.27	0	0	86.69	406.93	21.3034	27.453
1978	-7.5	92.5	42.55	62.13	4.52	0	0	42.55	109.2	38.9652	27.7387
1978	-7.5	97.5	29.8	50.66	0.03	0	0	29.8	80.49	37.0232	28.0289
1978	-2.5	52.5	1.38	0.99	0	0	0	1.38	2.37	58.2278	27.8501
1978	-2.5	57.5	8.58	2.65	0.16	0	0	8.58	11.39	75.3292	28.1421
1978	-2.5	62.5	76.19	43.15	0	0	0	76.19	119.34	63.8428	28.3988
1978	-2.5	67.5	92.4	124.07	0.08	0.02	0	92.42	216.57	42.6744	28.497
1978	-2.5	72.5	27.4	22.84	0	0	0	27.4	50.24	54.5382	28.4964
1978	-2.5	77.5	47.02	24.3	0	0	0	47.02	71.32	65.9282	28.4408
1978	-2.5	82.5	14.09	15.51	0	0	0	14.09	29.6	47.6014	28.409
1978	-2.5	87.5	60.16	143.53	0.18	0.3	0	60.46	204.17	29.6126	28.4664
1978	-2.5	92.5	97.36	198.44	0.56	0	0	97.36	296.36	32.8519	28.6542
1978	2.5	62.5	2.34	5.99	0	0	0	2.34	8.33	28.0912	28.6703
1978	2.5	67.5	0.48	1.11	0	0	0	0.48	1.59	30.1887	28.8149
1978	2.5	72.5	8.89	10.75	0	0	0	8.89	19.64	45.2648	28.7569
1978	2.5	77.5	0.22	0.09	0	0	0	0.22	0.31	70.9677	28.6265
1978	2.5	82.5	13.07	27.68	0	0	0	13.07	40.75	32.0736	28.5483
1978	2.5	87.5	184.54	376.32	0	0.97	0	185.51	561.83	33.0189	28.6152
1978	2.5	92.5	171.59	426.19	0	0.02	0.16	171.61	597.96	28.6992	28.8154
1978	7.5	62.5	2.64	9.58	0	0	0	2.64	12.22	21.6039	28.2276
1978	7.5	67.5	3.55	8.4	0.94	0	0	3.55	12.89	27.5407	28.5557
1978	7.5	82.5	13.18	2.52	0	0	0	13.18	15.7	83.949	28.31
1978	7.5	87.5	154.55	119.89	0	0.32	0	154.87	274.76	56.3656	28.4313
1978	7.5	92.5	1.54	3.07	0	0	0	1.54	4.61	33.4056	28.5504
1978	12.5	82.5	64.16	9	0	1.18	0	65.34	74.34	87.8935	28.4368
1978	12.5	87.5	324.97	95.44	0	2.07	0	327.04	422.48	77.4096	28.4249
1979	-37.5	37.5	15.76	118.46	607.96	0	1.22	15.76	743.4	2.11999	18.7016
1979	-37.5	42.5	14.48	56.3	267.22	0.01	1.66	14.49	339.67	4.26591	18.2405
1979	-37.5	47.5	27.88	34.68	288.23	0	0.08	27.88	350.87	7.94596	17.9212
1979	-37.5	52.5	14	49.71	354.68	0	0	14	418.39	3.34616	17.5009
1979	-37.5	82.5	4.65	28.63	92.85	0.01	0.18	4.66	126.32	3.68904	15.3988
1979	-37.5	87.5	11.57	69.95	382.87	0	8.86	11.57	473.25	2.4448	15.1187
1979	-32.5	32.5	0.9	2.83	22.56	0	0.38	0.9	26.67	3.37458	21.4284
1979	-32.5	37.5	2.89	4.64	53.52	0	0.63	2.89	61.68	4.68547	21.0725
1979	-32.5	42.5	11.61	22.87	280.89	0	0.78	11.61	316.15	3.67231	20.4116
1979	-32.5	47.5	18.5	102.83	747.16	0.02	0.28	18.52	868.79	2.1317	19.8876
1979	-32.5	52.5	47.42	275.58	1569.3	0.22	1.12	47.64	1893.64	2.51579	19.4823
1979	-32.5	57.5	19.47	188.74	921.62	0	0	19.47	1129.83	1.72327	19.2054
1979	-32.5	62.5	8.18	23.08	191.12	0	0	8.18	222.38	3.67839	19.0846
1979	-32.5	67.5	11.87	33.54	187.88	0	0	11.87	233.29	5.08809	18.9578
1979	-32.5	72.5	6.06	88.33	201.94	0	0	6.06	296.33	2.04502	18.6415
1979	-32.5	77.5	9.71	13.81	22.18	0.02	0	9.73	45.72	21.2817	18.2998
1979	-32.5	82.5	4.29	8.3	24.35	0	0	4.29	36.94	11.6134	17.9673
1979	-32.5	87.5	2.48	23.76	131.05	0	1.41	2.48	158.7	1.5627	17.7032
1979	-32.5	92.5	14.47	70.32	126.61	0	4.94	14.47	216.34	6.68855	17.4684
1979	-32.5	97.5	0.24	38.68	190.19	0	0	0.24	229.11	0.104753	17.2266
1979	-27.5	37.5	0.97	0	4.89	0	0	0.97	5.86	16.5529	23.858
1979	-27.5	42.5	40.63	5.11	32.83	0	0	40.63	78.57	51.7118	23.536
1979	-27.5	47.5	27.18	10.81	297.74	0	0	27.18	335.73	8.09579	23.1304
1979	-27.5	52.5	22.71	23.44	339.83	0	0.96	22.71	386.94	5.86913	22.7021
1979	-27.5	57.5	11.25	12.22	155.53	0	0.19	11.25	179.19	6.27825	22.5867
1979	-27.5	62.5	2.21	0.62	27.66	0	0	2.21	30.49	7.24828	22.4577
1979	-27.5	67.5	4.16	4.67	41.76	0	0	4.16	50.59	8.22297	22.2706
1979	-27.5	72.5	3.48	2.67	52.04	0	0	3.48	58.19	5.98041	21.9106
1979	-27.5	77.5	1.51	4.22	10.63	0	0.08	1.51	16.44	9.18491	21.5706
1979	-27.5	82.5	5.24	3.7	14.25	0	0.83	5.24	24.02	21.8152	21.2408
1979	-27.5	87.5	7.67	24.89	47.46	0	0.21	7.67	80.23	9.56001	20.9598
1979	-27.5	92.5	9.1	20.86	74.15	0	0.55	9.1	104.66	8.69482	20.6488
1979	-22.5	47.5	41.07	8.06	141.8	0	0.69	41.07	191.62	21.433	25.1675
1979	-22.5	52.5	145.9	14.73	790.81	1.9	0.25	147.8	953.59	15.4993	25.1741
1979	-22.5	57.5	38.77	2.79	367.91	0	0.56	38.77	410.03	9.45541	24.9185
1979	-22.5	62.5	15.28	1.14	191.36	0.12	0.68	15.4	208.58	7.38326	24.7128
1979	-22.5	67.5	2.5	0.57	74	0	0	2.5	77.07	3.2438	24.4424
1979	-22.5	72.5	4.65	1.09	133.14	0	0	4.65	138.88	3.34821	24.0408
1979	-22.5	102.5	4.69	5.63	77.53	0	0.13	4.69	87.98	5.33076	22.4054
1979	-17.5	52.5	47.86	24.16	504.73	0	0	47.86	576.75	8.29822	26.4041
1979	-17.5	57.5	20.68	2.23	100.18	0	0	20.68	123.09	16.8007	26.3119
1979	-17.5	62.5	13.92	4.09	170.02	0	2.12	13.92	190.15	7.32054	26.0889
1979	-17.5	67.5	8.98	4.45	202.84	0	1.58	8.98	217.85	4.1221	25.8596
1979	-17.5	72.5	5.91	1.43	132.46	0	0.22	5.91	140.02	4.22083	25.6056
1979	-17.5	77.5	3.6	4.98	46.76	0	0.39	3.6	55.73	6.45972	25.39
1979	-17.5	82.5	3.51	2.08	85.86	0	1.64	3.51	93.09	3.77054	25.1736
1979	-17.5	87.5	8.62	6.37	110.69	0	12.33	8.62	138.01	6.24592	25.0043
1979	-17.5	92.5	10.06	2.05	84.19	0.08	0	10.14	96.38	10.5209	24.8082
1979	-12.5	52.5	4.65	0.97	4.33	0	0	4.65	9.95	46.7337	27.0479
1979	-12.5	57.5	40.49	8.86	57.18	0	0	40.49	106.53	38.0081	27.0464
1979	-12.5	62.5	3.65	0.92	0.28	0	0	3.65	4.85	75.2577	26.9006
1979	-12.5	67.5	48.24	16.55	1.01	0	0	48.24	65.8	73.3131	26.792
1979	-12.5	72.5	4	3.07	0.04	0	0	4	7.11	56.2588	26.7669
1979	-12.5	77.5	21.16	94.17	1.99	0.01	0	21.17	117.33	18.0431	26.741
1979	-12.5	82.5	9.23	42.64	1.32	0	0	9.23	53.19	17.3529	26.6613
1979	-12.5	87.5	11.37	50.67	25.52	0	0	11.37	87.56	12.9854	26.6393
1979	-12.5	92.5	5.39	7.06	26.35	0	0	5.39	38.8	13.8918	26.6291
1979	-7.5	47.5	39.83	13.18	2.43	0	0	39.83	55.44	71.8434	27.3951
1979	-7.5	52.5	22.81	4.36	0.05	0	0	22.81	27.22	83.7987	27.3386
1979	-7.5	57.5	12.83	6.45	3.48	0	0	12.83	22.76	56.3708	27.5486
1979	-7.5	62.5	13.01	32.16	13.56	0	0.25	13.01	58.98	22.0583	27.6944
1979	-7.5	67.5	80.91	49.88	0.03	0	0	80.91	130.82	61.8483	27.7541
1979	-7.5	72.5	11.9	24.92	0	0	0	11.9	36.82	32.3194	27.7963
1979	-7.5	77.5	23.77	40.21	0	0.2	0	23.97	64.18	37.3481	27.805
1979	-7.5	82.5	20.35	63.65	0	0.78	1	21.13	85.78	24.6328	27.8104
1979	-7.5	87.5	51.09	157.13	0.2	0.03	0	51.12	208.45	24.5239	27.8993
1979	-7.5	92.5	105.67	377.38	4.02	0	0.11	105.67	487.18	21.6901	28.0084
1979	-7.5	97.5	81.43	469.66	4.7	0	0	81.43	555.79	14.6512	28.0988
1979	-2.5	52.5	5.35	0.92	0	0	0	5.35	6.27	85.327	27.6823
1979	-2.5	57.5	0	0	0.52	0	0	0	0.52	0	28.0918
1979	-2.5	62.5	11.98	8.68	3.85	0	0	11.98	24.51	48.878	28.4662
1979	-2.5	67.5	45.84	68.83	12.07	0	0	45.84	126.74	36.1685	28.6121
1979	-2.5	72.5	57.58	45.78	0.08	0	0.15	57.58	103.59	55.5845	28.6213
1979	-2.5	77.5	129.04	154.63	1.18	0.19	0	129.23	285.04	45.3375	28.6111
1979	-2.5	82.5	68.74	106.7	0	0.06	0	68.8	175.5	39.2023	28.6347
1979	-2.5	87.5	86.4	170.86	1.01	0.02	0	86.42	258.29	33.4585	28.6764
1979	-2.5	92.5	178.68	378.54	2.57	1.17	0	179.85	560.96	32.0611	28.755
1979	2.5	52.5	1.58	1.48	0	0	0	1.58	3.06	51.634	27.4076
1979	2.5	57.5	1.78	2.97	0	0	0	1.78	4.75	37.4737	28.1959
1979	2.5	62.5	5.42	7.72	0.08	0	0	5.42	13.22	40.9985	28.7683
1979	2.5	67.5	18.27	17.84	0.14	0	0	18.27	36.25	50.4	28.9627
1979	2.5	72.5	3.93	0	0	0	0	3.93	3.93	100	28.9584
1979	2.5	77.5	37.73	16.8	0.02	0	0	37.73	54.55	69.1659	28.8455
1979	2.5	82.5	83.74	237.85	0	0.19	0	83.93	321.78	26.083	28.7941
1979	2.5	87.5	146.68	517.22	16.24	0.53	0	147.21	680.67	21.6272	28.8409
1979	2.5	92.5	177.19	547.69	2.29	3.39	0.43	180.58	730.99	24.7035	28.9363
1979	7.5	62.5	15.96	97.9	5.28	0.59	0	16.55	119.73	13.8228	28.4483
1979	7.5	67.5	23.87	143.76	0	0.14	0	24.01	167.77	14.3113	28.8093
1979	7.5	72.5	0.31	0.44	0.44	0	0	0.31	1.19	26.0504	28.8808
1979	7.5	82.5	8.98	28.97	0.6	0.04	0	9.02	38.59	23.3739	28.562
1979	7.5	87.5	169.4	316.63	3.21	0.41	0	169.81	489.65	34.6799	28.6972
1979	7.5	92.5	5.07	29.26	1.82	0	0	5.07	36.15	14.0249	28.8137
1979	12.5	82.5	6.04	3.44	0	0	0	6.04	9.48	63.7131	28.57
1979	12.5	87.5	86.42	56	0	0.09	0	86.51	142.51	60.7045	28.6265
1980	-37.5	37.5	3.95	42.47	379.86	0	0.32	3.95	426.6	0.925926	18.702
1980	-37.5	42.5	3.37	28.92	347.28	0	0.85	3.37	380.42	0.885863	18.2362
1980	-37.5	47.5	3.17	73.94	559.51	0	1.05	3.17	637.67	0.497122	17.9271
1980	-37.5	52.5	1.89	55.04	399.73	0	0.07	1.89	456.73	0.413811	17.5196
1980	-37.5	82.5	0.23	25.35	71.13	0	0	0.23	96.71	0.237824	15.1113
1980	-37.5	87.5	0.36	32.83	212.65	0	5.82	0.36	251.66	0.14305	14.8053
1980	-32.5	32.5	1.62	2.61	28.7	0	0	1.62	32.93	4.91953	21.5178
1980	-32.5	37.5	0.7	2.5	26.23	0	0	0.7	29.43	2.37853	21.0583
1980	-32.5	42.5	4.42	51.99	355.49	0	0.19	4.42	412.09	1.07258	20.3267
1980	-32.5	47.5	8.69	79.36	764.18	0	0	8.69	852.23	1.01968	19.8738
1980	-32.5	52.5	5.03	81.85	693.83	0	0	5.03	780.71	0.644285	19.4543
1980	-32.5	57.5	3.06	33.74	276.74	0.08	0	3.14	313.62	1.00121	19.1976
1980	-32.5	62.5	2.34	7.26	55.28	0.01	0	2.35	64.89	3.62151	18.9949
1980	-32.5	67.5	2.4	29.74	64.57	0	0	2.4	96.71	2.48165	18.7381
1980	-32.5	72.5	2.23	7.33	21.3	0	0	2.23	30.86	7.22618	18.33
1980	-32.5	77.5	1.61	21.61	42.57	0	0.05	1.61	65.84	2.44532	17.9482
1980	-32.5	82.5	0.24	4.78	19.98	0	0.85	0.24	25.85	0.928433	17.5911
1980	-32.5	87.5	0.98	17.51	71.87	0	3.2	0.98	93.56	1.04746	17.2701
1980	-32.5	92.5	1.9	36.55	72.28	0	4.49	1.9	115.22	1.64902	17.0154
1980	-32.5	97.5	1.34	5.52	55.41	0	0.85	1.34	63.12	2.12294	16.828
1980	-27.5	37.5	1.61	2.12	74.07	0	0	1.61	77.8	2.06941	23.8703
1980	-27.5	42.5	1.83	1.95	70.87	0	0	1.83	74.65	2.45144	23.5443
1980	-27.5	47.5	8.37	3.98	126.41	0	0.21	8.37	138.97	6.02288	23.158
1980	-27.5	52.5	1.37	2.39	44.23	0.02	0	1.39	48.01	2.89523	22.7078
1980	-27.5	57.5	0.86	3.22	36.51	0	0	0.86	40.59	2.11875	22.5466
1980	-27.5	62.5	2.33	0.68	76.1	0	0	2.33	79.11	2.94527	22.3313
1980	-27.5	67.5	3.45	6.07	44.03	0	0	3.45	53.55	6.44258	22.0312
1980	-27.5	72.5	4.21	2.46	47.73	0.03	0	4.24	54.43	7.78982	21.6184
1980	-27.5	77.5	3.41	9.12	24.13	0	0	3.41	36.66	9.30169	21.2508
1980	-27.5	82.5	0	0.13	1	0	0	0	1.13	0	20.8596
1980	-27.5	87.5	7.68	1.68	16.97	0	0	7.68	26.33	29.1682	20.5316
1980	-27.5	92.5	3.72	3.06	20.53	0	0	3.72	27.31	13.6214	20.2332
1980	-22.5	47.5	2.01	15.52	88.33	0	0	2.01	105.86	1.89873	25.1912
1980	-22.5	52.5	33.59	8.41	401.05	0	0.42	33.59	443.47	7.57436	25.143
1980	-22.5	57.5	3.59	3.53	69.08	0	0	3.59	76.2	4.71129	24.8062
1980	-22.5	62.5	3.41	0.57	104.53	0	0.27	3.41	108.78	3.13477	24.5368
1980	-22.5	67.5	7.48	2.81	151.15	0	0.05	7.48	161.49	4.63187	24.2132
1980	-22.5	72.5	3.99	0.96	78.5	0.09	0	4.08	83.54	4.88389	23.7635
1980	-22.5	102.5	4.67	4.1	78.53	0	0.1	4.67	87.4	5.34325	22.4393
1980	-17.5	52.5	54.19	23.84	380.44	0.06	0.12	54.25	458.65	11.8282	26.3659
1980	-17.5	57.5	12.57	4.83	190.45	0	0.18	12.57	208.03	6.0424	26.2284
1980	-17.5	62.5	27.26	18.73	275.95	0	0	27.26	321.94	8.46742	25.9559
1980	-17.5	67.5	7.65	1.08	135.51	0	0	7.65	144.24	5.30366	25.6532
1980	-17.5	72.5	5.26	1.17	120.49	0	0.18	5.26	127.1	4.13847	25.3409
1980	-17.5	77.5	3.7	1.09	77.97	0.04	0.03	3.74	82.83	4.51527	25.1181
1980	-17.5	82.5	3.15	7.96	109.26	0.1	0.27	3.25	120.74	2.69173	24.9805
1980	-17.5	87.5	6.52	6	142.72	0.06	0	6.58	155.3	4.23696	24.9516
1980	-17.5	92.5	3.8	3.62	59.7	0	0	3.8	67.12	5.6615	24.8947
1980	-12.5	52.5	36.83	12.7	122.24	0.04	0.04	36.87	171.85	21.4548	27.014
1980	-12.5	57.5	33.93	13.84	78.08	0	0	33.93	125.85	26.9607	26.9921
1980	-12.5	62.5	0.09	0.04	0	0	0	0.09	0.13	69.2308	26.8374
1980	-12.5	67.5	10.4	46.95	9.21	0	0	10.4	66.56	15.625	26.686
1980	-12.5	72.5	20.07	56.02	10.7	0.01	0.25	20.08	87.05	23.0672	26.6263
1980	-12.5	77.5	37.46	95.39	8.81	0.1	0	37.56	141.76	26.4955	26.6621
1980	-12.5	82.5	16.21	50.85	14.57	0	0	16.21	81.63	19.8579	26.7028
1980	-12.5	87.5	21.14	54.38	15.38	0.12	0	21.26	91.02	23.3575	26.7907
1980	-12.5	92.5	49.89	136.68	68.11	0	0	49.89	254.68	19.5893	26.8423
1980	-7.5	47.5	4.39	0.49	0.21	0	0	4.39	5.09	86.2475	27.4371
1980	-7.5	52.5	5.57	0.24	1.4	0	0	5.57	7.21	77.2538	27.3743
1980	-7.5	57.5	7.38	5.06	0.42	0	0	7.38	12.86	57.3872	27.5354
1980	-7.5	62.5	10.97	24.21	0.02	0	0	10.97	35.2	31.1648	27.6733
1980	-7.5	67.5	34.41	51.95	4.33	0	0	34.41	90.69	37.9424	27.7206
1980	-7.5	72.5	57.64	139.29	2.8	0	0	57.64	199.73	28.859	27.7837
1980	-7.5	77.5	31.99	120.11	0.15	0	0	31.99	152.25	21.0115	27.8606
1980	-7.5	82.5	73.66	189.94	0.64	0.01	0.12	73.67	264.37	27.8662	27.9677
1980	-7.5	87.5	82.78	355.69	4.86	0.02	0.46	82.8	443.81	18.6566	28.0543
1980	-7.5	92.5	133.99	493.78	14.76	0.26	0	134.25	642.79	20.8855	28.1223
1980	-7.5	97.5	62.57	189.23	16.7	0.39	0	62.96	268.89	23.4148	28.2166
1980	-2.5	52.5	11.28	2.53	0.77	0	0	11.28	14.58	77.3663	27.7331
1980	-2.5	57.5	6.68	1.19	0.1	0	0	6.68	7.97	83.8143	28.1079
1980	-2.5	62.5	12.88	1.35	0.04	0	0	12.88	14.27	90.2593	28.4782
1980	-2.5	67.5	55.75	65.13	0.86	0	0	55.75	121.74	45.7943	28.6192
1980	-2.5	72.5	22.77	43.08	0.14	0.07	0	22.84	66.06	34.5746	28.626
1980	-2.5	77.5	50.29	53.07	0.27	0	0	50.29	103.63	48.5284	28.6187
1980	-2.5	82.5	47.62	121.28	0	0.04	0	47.66	168.94	28.2112	28.6555
1980	-2.5	87.5	122.32	299.23	1.28	0.1	0	122.42	422.93	28.9457	28.7384
1980	-2.5	92.5	256.95	729.78	3.43	2.05	0.28	259	992.49	26.096	28.8858
1980	2.5	52.5	0	0.08	0	0	0	0	0.08	0	27.4913
1980	2.5	57.5	9.63	16.71	0.39	0	0	9.63	26.73	36.0269	28.2377
1980	2.5	62.5	10.38	30.29	0.46	0	0	10.38	41.13	25.2371	28.8319
1980	2.5	67.5	14.98	11.92	1.15	0.11	0	15.09	28.16	53.5866	29.0122
1980	2.5	72.5	1.26	2.91	0	0	0	1.26	4.17	30.2158	28.9706
1980	2.5	77.5	51.58	84.5	0.43	0.07	0	51.65	136.58	37.8167	28.8442
1980	2.5	82.5	121.59	446.64	1.65	0.04	0	121.63	569.92	21.3416	28.8044
1980	2.5	87.5	211.46	865.43	1.88	1.22	0.96	212.68	1080.95	19.6753	28.8722
1980	2.5	92.5	290.84	857.18	1.53	0.18	0.35	291.02	1150.08	25.3043	29.0281
1980	7.5	57.5	1.34	22.66	0	0	0	1.34	24	5.58333	27.7843
1980	7.5	62.5	2.49	47.7	0	0	0	2.49	50.19	4.96115	28.5473
1980	7.5	67.5	23.02	50.02	0	0.16	0	23.18	73.2	31.6667	28.8757
1980	7.5	72.5	2.74	5.81	0.05	0	0	2.74	8.6	31.8605	28.8877
1980	7.5	82.5	35.07	38.34	0.7	0	0	35.07	74.11	47.3215	28.53
1980	7.5	87.5	228.85	271.91	1.52	0.91	0.52	229.76	503.71	45.6135	28.6696
1980	7.5	92.5	13.74	8.85	0	1.91	0	15.65	24.5	63.8776	28.8343
1980	12.5	82.5	21.1	6.51	0	0	0	21.1	27.61	76.4216	28.577
1980	12.5	87.5	365.27	84.25	1.21	0.56	0.41	365.83	451.7	80.9896	28.6069
1981	-37.5	37.5	4.09	26.85	171.83	0	2.96	4.09	205.73	1.98804	18.5158
1981	-37.5	42.5	3.07	35.49	412.26	0	0.18	3.07	451	0.68071	18.1614
1981	-37.5	47.5	0.59	5.53	65.07	0	0	0.59	71.19	0.828768	17.9457
1981	-37.5	52.5	1.67	17.98	204.82	0	0.08	1.67	224.55	0.74371	17.482
1981	-37.5	82.5	1.62	20.36	171.49	0	0.49	1.62	193.96	0.835224	15.6471
1981	-37.5	87.5	1.9	46.74	294.94	0	2.05	1.9	345.63	0.549721	15.2888
1981	-32.5	32.5	1.68	0.87	12.3	0	0.18	1.68	15.03	11.1776	21.2949
1981	-32.5	37.5	1	2.28	73.84	0	0	1	77.12	1.29668	20.8668
1981	-32.5	42.5	9.84	20.06	306.73	0	0.21	9.84	336.84	2.92127	20.2771
1981	-32.5	47.5	18.44	37.73	479.62	0	0.2	18.44	535.99	3.44036	19.8332
1981	-32.5	52.5	25.98	97.15	792.66	0	0.49	25.98	916.28	2.83538	19.3548
1981	-32.5	57.5	16.44	65.97	384.29	0	0	16.44	466.7	3.52261	19.1588
1981	-32.5	62.5	9.81	14.39	179.71	0	0	9.81	203.91	4.81095	19.0972
1981	-32.5	67.5	1.3	22.66	186.71	0.12	0	1.42	210.79	0.673656	18.9894
1981	-32.5	72.5	3.63	62.25	371.91	0	0.52	3.63	438.31	0.828181	18.6774
1981	-32.5	77.5	2.58	25.88	105.09	0.07	0.45	2.65	134.07	1.97658	18.354
1981	-32.5	82.5	17.8	53.19	209.79	0	0.66	17.8	281.44	6.32462	18.0279
1981	-32.5	87.5	6.77	22.9	163.18	0	4.35	6.77	197.2	3.43306	17.6327
1981	-32.5	92.5	9.52	48.38	275.35	0	0.6	9.52	333.85	2.85158	17.1736
1981	-32.5	97.5	1.14	38.89	274.4	0	0.33	1.14	314.76	0.362181	16.8382
1981	-27.5	37.5	11.34	1.15	55.85	0	0	11.34	68.34	16.5935	23.7643
1981	-27.5	42.5	31.14	4.1	136.87	0	0	31.14	172.11	18.0931	23.4014
1981	-27.5	47.5	6.86	6.21	94.34	0	0.09	6.86	107.5	6.3814	23.0664
1981	-27.5	52.5	4.89	2.45	56.43	0	0	4.89	63.77	7.66818	22.6596
1981	-27.5	57.5	6.35	11.68	111.71	0	0	6.35	129.74	4.8944	22.53
1981	-27.5	62.5	5.16	5.14	144.72	0	0	5.16	155.02	3.3286	22.4237
1981	-27.5	67.5	3.99	2.78	143.08	0.02	0	4.01	149.87	2.67565	22.2231
1981	-27.5	72.5	7.26	5.77	82.45	0.11	0	7.37	95.59	7.71001	21.7946
1981	-27.5	77.5	9.71	6.9	56.26	0	0	9.71	72.87	13.3251	21.4061
1981	-27.5	82.5	10.14	8.61	69.25	0.09	0.58	10.23	88.67	11.5372	21.0055
1981	-27.5	87.5	1.96	1.22	10.98	0.03	0	1.99	14.19	14.024	20.6119
1981	-27.5	92.5	9.47	5.58	88.75	0.47	0	9.94	104.27	9.53294	20.198
1981	-22.5	47.5	0.86	0.05	3.76	0	0	0.86	4.67	18.4154	25.0861
1981	-22.5	52.5	50.12	3.36	485.51	0	0.21	50.12	539.2	9.29525	25.1101
1981	-22.5	57.5	24.59	1.49	262.1	0	0.1	24.59	288.28	8.5299	24.8362
1981	-22.5	62.5	8.6	1.65	150.03	0.27	0	8.87	160.55	5.52476	24.6603
1981	-22.5	67.5	3.18	0.13	42.26	0.17	0	3.35	45.74	7.32401	24.3603
1981	-22.5	72.5	3.47	0.68	30.41	0	0	3.47	34.56	10.0405	23.8668
1981	-22.5	102.5	0.18	1.28	24.82	0	0.11	0.18	26.39	0.682077	22.1584
1981	-17.5	52.5	66.13	7.84	314.35	0	0	66.13	388.32	17.0298	26.3534
1981	-17.5	57.5	68.45	8.66	348	0	0.12	68.45	425.23	16.0972	26.2617
1981	-17.5	62.5	60.8	7.47	466.51	1.1	0.09	61.9	535.97	11.5492	25.9921
1981	-17.5	67.5	11.71	4.6	335.95	0	1.31	11.71	353.57	3.31193	25.6743
1981	-17.5	72.5	5.5	1.04	184.6	0.68	0.12	6.18	191.94	3.21976	25.4296
1981	-17.5	77.5	10.85	3.26	331.78	0.11	0.16	10.96	346.16	3.16617	25.2748
1981	-17.5	82.5	5.39	2.61	144.22	0	0.13	5.39	152.35	3.53791	25.1074
1981	-17.5	87.5	4.26	2.04	67.82	1.38	0	5.64	75.5	7.4702	24.9465
1981	-17.5	92.5	10.01	4	146.67	0	0	10.01	160.68	6.22977	24.7722
1981	-12.5	52.5	47.02	7.87	22.68	0	0	47.02	77.57	60.6162	26.9866
1981	-12.5	57.5	94.82	49.72	35.93	0	0	94.82	180.47	52.5406	26.9873
1981	-12.5	62.5	18.22	21.41	4.64	0	0	18.22	44.27	41.1565	26.8391
1981	-12.5	67.5	15.99	37.47	6.86	0	0	15.99	60.32	26.5086	26.6862
1981	-12.5	72.5	3.95	0.36	24.87	0	0	3.95	29.18	13.5367	26.6848
1981	-12.5	77.5	0.28	0.38	9.03	0	0	0.28	9.69	2.88958	26.756
1981	-12.5	82.5	2.93	6.61	45.97	0	0	2.93	55.51	5.27833	26.8329
1981	-12.5	87.5	32.75	110.44	40.65	0.1	0	32.85	183.94	17.8591	26.8419
1981	-12.5	92.5	53.83	321.77	43.89	0.2	0.44	54.03	420.13	12.8603	26.7991
1981	-7.5	52.5	2.62	2.7	0	0	0	2.62	5.32	49.2481	27.3589
1981	-7.5	57.5	0.67	0.48	0.24	0	0	0.67	1.39	48.2014	27.5716
1981	-7.5	62.5	8.24	8.21	0	0	0	8.24	16.45	50.0912	27.7171
1981	-7.5	67.5	161.26	204.46	0	0	0	161.26	365.72	44.0938	27.7587
1981	-7.5	72.5	15.32	20.61	0.26	0	0	15.32	36.19	42.3321	27.7742
1981	-7.5	77.5	20.92	35.06	0.29	0	0	20.92	56.27	37.1779	27.8417
1981	-7.5	82.5	22.9	77.22	1.26	0	0	22.9	101.38	22.5883	27.9819
1981	-7.5	87.5	44.79	163.9	2.55	0.27	0	45.06	211.51	21.304	28.0404
1981	-7.5	92.5	60.3	290.59	10.71	0.52	0	60.82	362.12	16.7955	28.1044
1981	-7.5	97.5	35	100.27	14.98	0	0	35	150.25	23.2945	28.2621
1981	-2.5	62.5	18.28	15.82	0.17	0	0	18.28	34.27	53.3411	28.5146
1981	-2.5	67.5	247.99	271.52	2.03	0	0	247.99	521.54	47.5496	28.6829
1981	-2.5	72.5	117.87	78.57	0.11	0	0.7	117.87	197.25	59.7567	28.6963
1981	-2.5	77.5	114.44	158.39	0.79	0	0.16	114.44	273.78	41.8	28.6701
1981	-2.5	82.5	99.71	159.79	0.4	0	0	99.71	259.9	38.3648	28.7171
1981	-2.5	87.5	93.64	124.02	0.23	0	0	93.64	217.89	42.9758	28.7599
1981	-2.5	92.5	151.55	323.14	6.8	5.16	0	156.71	486.65	32.2018	28.8982
1981	2.5	57.5	4.97	28.06	0	0	0	4.97	33.03	15.0469	28.2095
1981	2.5	62.5	9.96	90.69	0	0	0	9.96	100.65	9.89568	28.772
1981	2.5	67.5	16.1	52.38	0	0	0	16.1	68.48	23.5105	28.9377
1981	2.5	77.5	15.22	44.07	0.17	0	0	15.22	59.46	25.597	28.7939
1981	2.5	82.5	110.65	244.71	0	0	0	110.65	355.36	31.1374	28.7446
1981	2.5	87.5	125.69	436.9	0.06	0.8	0	126.49	563.45	22.4492	28.7822
1981	2.5	92.5	268.78	822.06	4.88	3	0.22	271.78	1098.94	24.7311	28.9535
1981	7.5	57.5	12.01	69.07	0	0	0	12.01	81.08	14.8125	27.7405
1981	7.5	62.5	13.2	95.19	0	0	0	13.2	108.39	12.1782	28.4385
1981	7.5	67.5	3.97	0	0	0	0	3.97	3.97	100	28.753
1981	7.5	72.5	0.58	0.18	0	0	0	0.58	0.76	76.3158	28.7803
1981	7.5	82.5	11.14	3.23	0	0	0	11.14	14.37	77.5226	28.3402
1981	7.5	87.5	144.57	216.34	0	0.22	0	144.79	361.13	40.0936	28.4863
1981	7.5	92.5	45.88	59.34	0	3.16	0	49.04	108.38	45.2482	28.6047
1981	12.5	82.5	10.05	3.43	0	0	0	10.05	13.48	74.5549	28.4281
1981	12.5	87.5	416.21	72.17	2.35	2.2	0	418.41	492.93	84.8822	28.466
1982	-37.5	37.5	5.42	50.21	484.76	0.16	0.94	5.58	541.49	1.03049	18.6517
1982	-37.5	42.5	6.7	71.37	674.01	0	0.93	6.7	753.01	0.889762	18.4445
1982	-37.5	47.5	6.33	57.14	505.74	0	0	6.33	569.21	1.11207	18.2549
1982	-37.5	52.5	3.43	47.74	538.05	0	0	3.43	589.22	0.582126	17.815
1982	-37.5	82.5	0.46	42.29	608.79	0	2.14	0.46	653.68	0.0703708	15.5862
1982	-37.5	87.5	0.1	89.13	1031.81	0.29	6.02	0.39	1127.35	0.0345944	15.135
1982	-32.5	32.5	1.76	2.62	66.17	0	0	1.76	70.55	2.49468	21.3921
1982	-32.5	37.5	7.07	24.22	317.42	0	0	7.07	348.71	2.02747	21.0394
1982	-32.5	42.5	11.9	41.27	479.16	0	0	11.9	532.33	2.23546	20.4678
1982	-32.5	47.5	13.76	88.96	1069.34	0.1	0.05	13.86	1172.21	1.18238	19.9644
1982	-32.5	52.5	18.17	179.41	1073.08	0	0	18.17	1270.66	1.42997	19.5631
1982	-32.5	57.5	13.48	66.28	427.96	1.22	0.18	14.7	509.12	2.88734	19.4149
1982	-32.5	62.5	4.25	56.06	226.46	0	0	4.25	286.77	1.48202	19.2479
1982	-32.5	67.5	4.82	20.89	190.14	0	0	4.82	215.85	2.23303	18.9975
1982	-32.5	72.5	3.3	38.88	175.4	0	0.06	3.3	217.64	1.51627	18.5753
1982	-32.5	77.5	1.73	33.01	228.95	0	1.27	1.73	264.96	0.652929	18.2021
1982	-32.5	82.5	0.27	7.37	47.39	0	0.14	0.27	55.17	0.489396	17.7137
1982	-32.5	87.5	0.25	48.55	145.64	0	3.96	0.25	198.4	0.126008	17.2431
1982	-32.5	92.5	0.46	40.6	309.57	0	2.6	0.46	353.23	0.130227	16.6915
1982	-32.5	97.5	0	34.49	266.52	0	0.12	0	301.13	0	16.3945
1982	-27.5	37.5	5.76	4.79	76.85	0	0	5.76	87.4	6.59039	23.856
1982	-27.5	42.5	2.8	1.5	44.51	0	0	2.8	48.81	5.73653	23.4232
1982	-27.5	47.5	2.5	0.97	32.02	0	0	2.5	35.49	7.04424	22.9741
1982	-27.5	52.5	5.58	4.56	137.72	0	0	5.58	147.86	3.77384	22.6154
1982	-27.5	57.5	8.76	6.37	213.98	0.32	0.17	9.08	229.6	3.9547	22.5718
1982	-27.5	62.5	13.31	15.85	309.31	0	0	13.31	338.47	3.9324	22.3475
1982	-27.5	67.5	13.79	11.95	266.35	0	0	13.79	292.09	4.72115	21.9371
1982	-27.5	72.5	16.19	11.47	236.51	0	0.08	16.19	264.25	6.12677	21.3601
1982	-27.5	77.5	1.07	33.2	80.97	0	0.03	1.07	115.27	0.928255	20.9927
1982	-27.5	82.5	3.24	15.45	103.65	0	1.63	3.24	123.97	2.61354	20.5317
1982	-27.5	87.5	10.03	51.09	238.44	0	8.26	10.03	307.82	3.2584	20.1168
1982	-27.5	92.5	9.44	56.99	477.85	0	0.23	9.44	544.51	1.73367	19.6613
1982	-22.5	47.5	4.09	0.41	53.93	0	0	4.09	58.43	6.99983	25.1263
1982	-22.5	52.5	47.44	7.48	566.67	0	0.06	47.44	621.65	7.6313	25.1039
1982	-22.5	57.5	30.92	2.45	305.67	1.43	0.09	32.35	340.56	9.49906	24.7323
1982	-22.5	62.5	22.81	1.91	187.87	0.8	0.05	23.61	213.44	11.0617	24.3827
1982	-22.5	67.5	4.49	0.85	93.33	0.06	0.13	4.55	98.86	4.60247	24.0499
1982	-22.5	72.5	3.18	0.91	34.48	0	0	3.18	38.57	8.24475	23.6127
1982	-22.5	102.5	0.66	1.08	42.38	0	0.13	0.66	44.25	1.49153	21.88
1982	-17.5	52.5	81.07	19.44	628.24	0	0.1	81.07	728.85	11.123	26.4192
1982	-17.5	57.5	127.98	18.82	750.34	0	0	127.98	897.14	14.2653	26.208
1982	-17.5	62.5	123.92	10.75	612.1	0.97	1.56	124.89	749.3	16.6676	25.9404
1982	-17.5	67.5	36.56	4.16	452.74	0	1.85	36.56	495.31	7.38124	25.7814
1982	-17.5	72.5	20.49	3.23	298.52	0.84	0	21.33	323.08	6.60208	25.6451
1982	-17.5	77.5	8.16	3.6	294.69	1.4	0	9.56	307.85	3.10541	25.4349
1982	-17.5	82.5	7.46	2.33	152.47	0	0.08	7.46	162.34	4.59529	25.1245
1982	-17.5	87.5	1.14	0.99	40.11	0	0	1.14	42.24	2.69886	24.9656
1982	-17.5	92.5	3.84	1.57	118.07	0	0	3.84	123.48	3.10982	24.7781
1982	-12.5	52.5	75.02	26.5	157.37	0	0.06	75.02	258.95	28.9708	27.1113
1982	-12.5	57.5	118.97	28.02	354.32	0	0	118.97	501.31	23.7318	27.0339
1982	-12.5	62.5	48.77	16.69	92.12	0	0	48.77	157.58	30.9494	26.8869
1982	-12.5	67.5	13.76	16.1	20.28	0	0	13.76	50.14	27.4432	26.9106
1982	-12.5	72.5	5.84	13.68	0.94	0	0	5.84	20.46	28.5435	27.0454
1982	-12.5	77.5	16	40.74	0	0	0	16	56.74	28.1988	26.9749
1982	-12.5	82.5	21.08	76.36	4.57	0	0	21.08	102.01	20.6646	26.8044
1982	-12.5	87.5	21.75	137.26	9.4	0	0	21.75	168.41	12.9149	26.8024
1982	-12.5	92.5	9.35	24.27	40.22	0	0	9.35	73.84	12.6625	26.898
1982	-7.5	52.5	0.27	0.17	1.79	0	0	0.27	2.23	12.1076	27.547
1982	-7.5	57.5	25.72	21.75	0	0	0.06	25.72	47.53	54.1132	27.734
1982	-7.5	62.5	60.97	110.06	2.08	0	0	60.97	173.11	35.2204	27.8018
1982	-7.5	67.5	113.89	167.01	4.78	0	0	113.89	285.68	39.8663	27.9089
1982	-7.5	72.5	15.21	22.69	0.31	0	0	15.21	38.21	39.8063	27.9632
1982	-7.5	77.5	44.45	101.78	1.84	0	0	44.45	148.07	30.0196	27.9011
1982	-7.5	82.5	112.46	333.01	38.78	0	0	112.46	484.25	23.2235	27.8808
1982	-7.5	87.5	125.79	627.03	14.27	0	0	125.79	767.09	16.3983	27.9854
1982	-7.5	92.5	65.79	301.32	11.88	0.45	0	66.24	379.44	17.4573	28.1102
1982	-7.5	97.5	38.07	166.71	11.3	0.04	0	38.11	216.12	17.6337	28.1395
1982	-2.5	52.5	44.24	34.1	0.22	0	0	44.24	78.56	56.3136	27.9852
1982	-2.5	57.5	11.53	4.38	0	0	0	11.53	15.91	72.4701	28.3474
1982	-2.5	62.5	86.03	67.1	0.41	0	0	86.03	153.54	56.031	28.6304
1982	-2.5	67.5	179.9	235.57	1.68	0	0	179.9	417.15	43.126	28.7099
1982	-2.5	72.5	50.82	63.46	4.74	0	0	50.82	119.02	42.6987	28.6677
1982	-2.5	77.5	109.25	190.29	10.64	0	0	109.25	310.18	35.2215	28.6333
1982	-2.5	82.5	66.44	180.53	5.42	0	0	66.44	252.39	26.3243	28.6143
1982	-2.5	87.5	183.62	612.33	3.39	0	0.06	183.62	799.4	22.9697	28.613
1982	-2.5	92.5	223.09	742.97	6.7	0.23	0.28	223.32	973.27	22.9453	28.6808
1982	2.5	52.5	24.44	8	0	0	0	24.44	32.44	75.3391	27.7972
1982	2.5	57.5	38.29	44.56	0	0	0	38.29	82.85	46.2161	28.453
1982	2.5	62.5	167	406.44	0.25	0.22	0.59	167.22	574.5	29.107	28.891
1982	2.5	67.5	71.81	259.66	2.15	0.1	0	71.91	333.72	21.548	28.9777
1982	2.5	72.5	2.29	29.9	0	0	0	2.29	32.19	7.11401	28.943
1982	2.5	77.5	35.97	175.12	0	0.31	0	36.28	211.4	17.1618	28.8732
1982	2.5	82.5	103.43	432.38	0.02	0.1	0	103.53	535.93	19.3178	28.8031
1982	2.5	87.5	215.25	992.49	0.05	0.43	0.34	215.68	1208.56	17.846	28.7983
1982	2.5	92.5	182.62	583.17	0	0.92	0	183.54	766.71	23.9386	28.9016
1982	7.5	57.5	19.26	242.62	0.23	0	0	19.26	262.11	7.34806	28.0001
1982	7.5	62.5	18.16	236.85	0	0	0	18.16	255.01	7.12129	28.6381
1982	7.5	67.5	25.46	211.45	0	0	0	25.46	236.91	10.7467	28.9179
1982	7.5	87.5	81.4	81.26	0	0.64	0	82.04	163.3	50.2388	28.6778
1982	7.5	92.5	0.82	3.23	0	0	0	0.82	4.05	20.2469	28.7992
1982	12.5	82.5	39.86	0.15	0	1.54	0	41.4	41.55	99.639	28.5589
1982	12.5	87.5	344.81	23.65	0	0	0	344.81	368.46	93.5814	28.6321
1983	-37.5	37.5	4.15	54.65	189.63	0	0.82	4.15	249.25	1.66499	18.8329
1983	-37.5	42.5	4.91	41.54	245.92	0	0.07	4.91	292.44	1.67898	18.5452
1983	-37.5	47.5	5	32.82	289.99	0	0.03	5	327.84	1.52513	18.2179
1983	-37.5	52.5	3.03	57.54	415.94	0	0	3.03	476.51	0.635873	17.8298
1983	-37.5	82.5	4.86	53.66	405.24	0	0.05	4.86	463.81	1.04784	15.1182
1983	-37.5	87.5	2.94	18.53	390.07	0	0.51	2.94	412.05	0.713506	14.7906
1983	-32.5	32.5	2.9	3.37	2.54	0	0	2.9	8.81	32.9171	21.6023
1983	-32.5	37.5	0	0	1.1	0	0	0	1.1	0	21.259
1983	-32.5	42.5	1.92	14.22	114.85	0	0	1.92	130.99	1.46576	20.791
1983	-32.5	47.5	5.39	46.61	500.92	0	0	5.39	552.92	0.974825	20.3142
1983	-32.5	52.5	10.29	89.03	597.31	0	0	10.29	696.63	1.47711	19.8909
1983	-32.5	57.5	11.21	54.6	465.13	0	0	11.21	530.94	2.11135	19.4997
1983	-32.5	62.5	2.04	8.33	49.8	0	0	2.04	60.17	3.39039	19.0926
1983	-32.5	67.5	3.67	7.92	61.79	0	0	3.67	73.38	5.00136	18.6816
1983	-32.5	72.5	3.17	19.45	118.66	0	0.35	3.17	141.63	2.23823	18.222
1983	-32.5	77.5	20	21.36	179.79	0	0	20	221.15	9.04364	17.8196
1983	-32.5	82.5	4.12	40.77	420.13	0	0.22	4.12	465.24	0.885564	17.4413
1983	-32.5	87.5	6.31	54.52	761.22	0	0.52	6.31	822.57	0.767108	17.0899
1983	-32.5	92.5	7.62	67.32	1004.22	0	3.83	7.62	1082.99	0.703608	16.8891
1983	-32.5	97.5	6.3	35.76	556.61	0	0.39	6.3	599.06	1.05165	16.982
1983	-27.5	37.5	1.16	1.46	3.48	0	0	1.16	6.1	19.0164	24.1194
1983	-27.5	42.5	0.09	0.03	1.18	0	0	0.09	1.3	6.92308	23.9269
1983	-27.5	47.5	3.77	2.39	52.39	0	0	3.77	58.55	6.43894	23.4833
1983	-27.5	52.5	4.59	3.03	50.69	0	0	4.59	58.31	7.87172	23.0164
1983	-27.5	57.5	3.69	1.74	71.09	0	0	3.69	76.52	4.82227	22.7789
1983	-27.5	62.5	3.1	1.92	76.81	0	0	3.1	81.83	3.78834	22.3786
1983	-27.5	67.5	7.5	4.95	56.19	0	0	7.5	68.64	10.9266	21.8612
1983	-27.5	72.5	8.05	5.44	99.29	0	0	8.05	112.78	7.13779	21.3261
1983	-27.5	77.5	37.25	22.27	297.47	0	0.27	37.25	357.26	10.4266	21.0086
1983	-27.5	82.5	12.76	5.45	104.05	0	0	12.76	122.26	10.4368	20.5941
1983	-27.5	87.5	13.73	33.32	287.64	0	0.19	13.73	334.88	4.09998	20.3864
1983	-27.5	92.5	16.48	51.45	372.39	0.21	0.1	16.69	440.63	3.78776	20.2976
1983	-22.5	47.5	12.86	1.32	128.39	0	0	12.86	142.57	9.02013	25.4471
1983	-22.5	52.5	37.77	5.27	407.16	0	0.4	37.77	450.6	8.38216	25.2443
1983	-22.5	57.5	26.96	2.54	221.61	0	0	26.96	251.11	10.7363	24.8347
1983	-22.5	62.5	11.43	2.75	100.19	0	0.31	11.43	114.68	9.96686	24.3825
1983	-22.5	67.5	6.36	1.24	105.05	0.1	0	6.46	112.75	5.72949	23.9704
1983	-22.5	72.5	7.97	2.56	162.47	0	0	7.97	173	4.60694	23.5275
1983	-22.5	102.5	1.17	2.27	28.51	0	0.29	1.17	32.24	3.62903	23.1809
1983	-17.5	52.5	35.01	9.08	344.81	0	0.16	35.01	389.06	8.99861	26.4041
1983	-17.5	57.5	102.96	10.82	373.25	0	1.3	102.96	488.33	21.0841	26.1842
1983	-17.5	62.5	74.39	10.23	527.43	0.38	1.12	74.77	613.55	12.1865	25.9521
1983	-17.5	67.5	21.91	3.39	401.01	0.04	0.17	21.95	426.52	5.1463	25.7791
1983	-17.5	72.5	11.9	2.83	287.75	0	0.13	11.9	302.61	3.93245	25.5021
1983	-17.5	77.5	11.24	5.12	220.54	0	1.27	11.24	238.17	4.71932	25.2728
1983	-17.5	82.5	6.02	1.06	151.47	0	0	6.02	158.55	3.79691	25.2152
1983	-17.5	87.5	12.45	3.68	151.32	0	0	12.45	167.45	7.43506	25.3835
1983	-17.5	92.5	47.73	13.01	438.95	0	0	47.73	499.69	9.55192	25.4954
1983	-12.5	52.5	48.79	15.81	103.83	0	0	48.79	168.43	28.9675	27.1586
1983	-12.5	57.5	75.6	7.94	126.85	0	0	75.6	210.39	35.9333	27.1986
1983	-12.5	62.5	15.8	2.35	36.6	0	0	15.8	54.75	28.8584	27.1574
1983	-12.5	67.5	2.56	0.59	18.89	0.15	0	2.71	22.19	12.2127	27.0675
1983	-12.5	72.5	5.75	6.88	17.19	0	0	5.75	29.82	19.2824	26.9741
1983	-12.5	77.5	1	2.77	0.61	0	0	1	4.38	22.8311	26.9664
1983	-12.5	82.5	46.15	123.22	36.3	0.38	0	46.53	206.05	22.5819	27.0389
1983	-12.5	87.5	60.65	145.11	62.44	0.26	0	60.91	268.46	22.6887	27.2359
1983	-12.5	92.5	64.59	232.89	99.92	0	0.24	64.59	397.64	16.2433	27.4595
1983	-7.5	47.5	0.52	0.17	0.04	0	0	0.52	0.73	71.2329	27.6381
1983	-7.5	52.5	12.2	14.03	0.23	0	0	12.2	26.46	46.1073	27.6505
1983	-7.5	57.5	15	18	0	0	0	15	33	45.4545	27.9119
1983	-7.5	62.5	5.4	1.9	0	0	0	5.4	7.3	73.9726	28.0665
1983	-7.5	67.5	15.01	5.14	0	0	0	15.01	20.15	74.4913	28.0616
1983	-7.5	72.5	22.87	43	0.45	0	0.25	22.87	66.57	34.3548	28.0489
1983	-7.5	77.5	92.42	231.32	6.15	0	0	92.42	329.89	28.0154	28.1037
1983	-7.5	82.5	127.21	475.68	1.29	0	0	127.21	604.18	21.055	28.1894
1983	-7.5	87.5	185.1	690.25	11.26	0	0	185.1	886.61	20.8773	28.342
1983	-7.5	92.5	303.04	1317.22	27.67	0.33	0	303.37	1648.26	18.4055	28.3948
1983	-7.5	97.5	159.2	545.43	17.57	1.51	0.13	160.71	723.84	22.2024	28.4313
1983	-2.5	57.5	1.35	2.79	0	0	0	1.35	4.14	32.6087	28.4305
1983	-2.5	62.5	7.44	12.78	0.05	0	0	7.44	20.27	36.7045	28.7249
1983	-2.5	67.5	29.22	15.22	0.49	0	0	29.22	44.93	65.0345	28.7708
1983	-2.5	72.5	15.13	30	0.04	0	0	15.13	45.17	33.4957	28.7353
1983	-2.5	77.5	59.66	85.54	0.25	0	0	59.66	145.45	41.0175	28.7996
1983	-2.5	82.5	69.77	129.7	0	0	0	69.77	199.47	34.9777	28.8683
1983	-2.5	87.5	180.69	450.2	1.2	0	0	180.69	632.09	28.5861	28.9661
1983	-2.5	92.5	428.35	1190.88	2.34	0	0.12	428.35	1621.69	26.4138	29.0013
1983	2.5	57.5	3.39	5.61	0	0	0	3.39	9	37.6667	28.4125
1983	2.5	62.5	49.84	95.26	1.91	0	0	49.84	147.01	33.9025	28.8971
1983	2.5	67.5	37.17	167.8	0.12	0	0	37.17	205.09	18.1238	29.0889
1983	2.5	72.5	2.24	1.77	0	0	0	2.24	4.01	55.8603	29.117
1983	2.5	77.5	103.74	228.84	0	0	0	103.74	332.58	31.1925	29.0752
1983	2.5	82.5	117.74	339.38	0	0	0.22	117.74	457.34	25.7445	29.0251
1983	2.5	87.5	146.22	380.8	0	0	0.26	146.22	527.28	27.731	29.0553
1983	2.5	92.5	166.33	488.59	0.02	0	1.53	166.33	656.47	25.337	29.1881
1983	7.5	57.5	39.08	225.23	0	0	0	39.08	264.31	14.7857	27.9817
1983	7.5	62.5	63.33	315.98	0	0	0	63.33	379.31	16.6961	28.5685
1983	7.5	67.5	136.67	317.5	0	0	0	136.67	454.17	30.0923	28.8975
1983	7.5	72.5	0.18	1.15	0	0	0	0.18	1.33	13.5338	29.0422
1983	7.5	82.5	6.15	4.86	0	0	0	6.15	11.01	55.8583	28.7594
1983	7.5	87.5	291.24	176.92	0	0.03	0.22	291.27	468.41	62.1827	28.8497
1983	7.5	92.5	2.52	1.79	0	0	0.08	2.52	4.39	57.4032	28.9367
1983	12.5	82.5	262.27	9.8	0.02	2.29	0	264.56	274.38	96.421	28.7332
1983	12.5	87.5	584.31	57.48	0	0.31	0.82	584.62	642.92	90.932	28.7308
1984	-37.5	37.5	4.85	24.31	146.37	0.06	0.04	4.91	175.63	2.79565	18.9399
1984	-37.5	42.5	1.87	9.07	109.69	0.41	0	2.28	121.04	1.88367	18.5322
1984	-37.5	47.5	14.82	149.14	855.88	0.6	0.53	15.42	1020.97	1.51033	18.2227
1984	-37.5	52.5	8.57	132.16	723.19	0	0	8.57	863.92	0.99199	17.7673
1984	-37.5	82.5	1.11	26.28	427.77	0.4	10.91	1.51	466.47	0.323708	15.2083
1984	-37.5	87.5	5.44	78.69	991.3	0	19.63	5.44	1095.06	0.496776	14.992
1984	-32.5	37.5	0.03	0.03	2.5	0	0	0.03	2.56	1.17188	21.0949
1984	-32.5	42.5	6.08	10.75	95.46	0.88	0	6.96	113.17	6.15004	20.5747
1984	-32.5	47.5	12.95	88.5	580.52	0	0	12.95	681.97	1.89891	20.0099
1984	-32.5	52.5	23.05	108.55	901.12	0	0	23.05	1032.72	2.23197	19.6002
1984	-32.5	57.5	19.44	99.1	307.28	0	0	19.44	425.82	4.56531	19.2605
1984	-32.5	62.5	6.75	37.77	133.5	0	0.03	6.75	178.05	3.79107	18.926
1984	-32.5	67.5	0.64	1.78	16.16	0	0	0.64	18.58	3.44456	18.6449
1984	-32.5	72.5	2.51	12.84	87.1	0	0	2.51	102.45	2.44998	18.1827
1984	-32.5	77.5	2.39	31.79	141.77	0	0.09	2.39	176.04	1.35765	17.9456
1984	-32.5	82.5	1.95	28.62	195.91	0	0.27	1.95	226.75	0.859978	17.7299
1984	-32.5	87.5	3.68	48.51	347.72	0	1.94	3.68	401.85	0.915765	17.454
1984	-32.5	92.5	1.77	62.72	431.08	0	1.48	1.77	497.05	0.356101	17.2451
1984	-32.5	97.5	2.24	43.99	335.22	0	12.12	2.24	393.57	0.569149	17.2816
1984	-27.5	47.5	3.44	1.21	42.67	0	0	3.44	47.32	7.26965	23.0339
1984	-27.5	52.5	2.06	2.87	50.64	0	0	2.06	55.57	3.70704	22.5521
1984	-27.5	57.5	9.28	10.82	149.85	0	0	9.28	169.95	5.46043	22.4002
1984	-27.5	62.5	5.47	26.43	196.06	0	0	5.47	227.96	2.39954	22.1267
1984	-27.5	67.5	1.94	18.6	120.53	0	0.2	1.94	141.27	1.37326	21.8048
1984	-27.5	72.5	8.85	46.54	202.96	0	0.09	8.85	258.44	3.42439	21.3743
1984	-27.5	77.5	2.09	46.17	191	0	1.72	2.09	240.98	0.867292	21.1661
1984	-27.5	82.5	0	25.76	52.95	0	1.32	0	80.03	0	20.9106
1984	-27.5	87.5	2.41	17.65	78.66	0	0.3	2.41	99.02	2.43385	20.7404
1984	-27.5	92.5	0.84	19.91	136.14	0	0.16	0.84	157.05	0.534862	20.5652
1984	-22.5	47.5	11.42	3.66	218.66	0	0.11	11.42	233.85	4.88347	25.0247
1984	-22.5	52.5	51.96	8.68	532.36	0	0.11	51.96	593.11	8.7606	24.8084
1984	-22.5	57.5	24.34	1.12	181.85	0	0.13	24.34	207.44	11.7335	24.5233
1984	-22.5	62.5	21.22	1.61	216.04	0.08	0	21.3	238.95	8.914	24.2153
1984	-22.5	67.5	2.96	0.61	41.79	0	0	2.96	45.36	6.52557	23.8925
1984	-22.5	72.5	1.79	0	41.72	0	0	1.79	43.51	4.114	23.467
1984	-22.5	102.5	0.89	0.65	31.42	0	0	0.89	32.96	2.70024	23.0594
1984	-17.5	52.5	19.74	6.84	208.49	0	0.14	19.74	235.21	8.3925	25.8712
1984	-17.5	57.5	46.47	9.44	196.92	0	0	46.47	252.83	18.3799	25.6886
1984	-17.5	62.5	40.05	2.9	149.71	0	0	40.05	192.66	20.7879	25.5203
1984	-17.5	67.5	5.29	1.28	84.02	0.33	0.27	5.62	91.19	6.16296	25.3476
1984	-17.5	72.5	4.99	0.63	52.65	0	0	4.99	58.27	8.56358	25.1605
1984	-17.5	77.5	4.33	1.74	57.65	0	0.18	4.33	63.9	6.77621	25.0955
1984	-17.5	82.5	1.63	1	26.52	0	0	1.63	29.15	5.59177	25.1663
1984	-17.5	87.5	3.14	3.83	71.91	0	0.34	3.14	79.22	3.96365	25.2851
1984	-17.5	92.5	5.69	3.27	78.23	0.47	0.3	6.16	87.96	7.00318	25.3832
1984	-12.5	52.5	5.85	4.11	33.12	0	0	5.85	43.08	13.5794	26.4283
1984	-12.5	57.5	8.99	5.67	46.61	0	0	8.99	61.27	14.6728	26.3995
1984	-12.5	62.5	8.4	0.6	8.62	0	0	8.4	17.62	47.6731	26.3866
1984	-12.5	67.5	0.85	0.24	8.37	0	0	0.85	9.46	8.9852	26.4118
1984	-12.5	72.5	12.72	49.68	25.04	0	0	12.72	87.44	14.5471	26.5261
1984	-12.5	77.5	4.18	6.27	30.56	0	0	4.18	41.01	10.1926	26.7007
1984	-12.5	82.5	0.8	4.5	5.45	0	0	0.8	10.75	7.44186	26.8334
1984	-12.5	87.5	1.62	3.57	0.66	0	0	1.62	5.85	27.6923	26.9742
1984	-12.5	92.5	11.88	27.13	8.03	0	0	11.88	47.04	25.2551	27.1165
1984	-7.5	47.5	25	28	0	0	0	25	53	47.1698	26.9807
1984	-7.5	52.5	21	23	0	0	0	21	44	47.7273	26.8281
1984	-7.5	57.5	0	1	0	0	0	0	1	0	26.9564
1984	-7.5	67.5	7.32	42.45	0	0	0	7.32	49.77	14.7077	27.5075
1984	-7.5	72.5	2.03	15.42	0.02	0	0	2.03	17.47	11.6199	27.596
1984	-7.5	77.5	8.53	41.57	0.02	0	0	8.53	50.12	17.0192	27.6456
1984	-7.5	82.5	20.84	76.12	0	0	0	20.84	96.96	21.4934	27.7374
1984	-7.5	87.5	29.68	115.5	0.08	0.71	0	30.39	145.97	20.8193	27.853
1984	-7.5	92.5	143.03	495.8	15.02	0.48	0.21	143.51	654.54	21.9253	27.9162
1984	-7.5	97.5	340.24	966.08	31.48	1.25	0.29	341.49	1339.34	25.4969	28.0353
1984	-2.5	52.5	6	14	0	0	0	6	20	30	27.3187
1984	-2.5	57.5	20.41	4.3	0	0.05	0	20.46	24.76	82.6333	27.7457
1984	-2.5	62.5	6.44	11.73	0.42	0	0	6.44	18.59	34.6423	28.1414
1984	-2.5	67.5	24.28	28.27	2.1	0	0	24.28	54.65	44.4282	28.3227
1984	-2.5	72.5	0	0.1	0	0	0	0	0.1	0	28.3317
1984	-2.5	77.5	62.19	127.71	0.35	0	0	62.19	190.25	32.6886	28.36
1984	-2.5	82.5	81.62	205.15	0.04	0.24	0	81.86	287.05	28.5177	28.3959
1984	-2.5	87.5	85.75	239.31	0.06	0.32	0	86.07	325.44	26.4473	28.4748
1984	-2.5	92.5	470.99	1311.56	0.78	0.53	2.03	471.52	1785.89	26.4025	28.5338
1984	2.5	52.5	24	12	0	0	0	24	36	66.6667	27.045
1984	2.5	57.5	31.37	55.31	0	0.07	0	31.44	86.75	36.2421	27.9117
1984	2.5	62.5	27.19	46.41	0	0.77	0	27.96	74.37	37.5958	28.4597
1984	2.5	67.5	47.56	57.89	0.21	1.32	0	48.88	106.98	45.6908	28.6709
1984	2.5	72.5	1.32	3.03	0	0	0	1.32	4.35	30.3448	28.7397
1984	2.5	77.5	198.78	595.09	0.08	0.75	0	199.53	794.7	25.1076	28.6802
1984	2.5	82.5	120.53	394.48	0.03	0.49	0	121.02	515.53	23.4749	28.625
1984	2.5	87.5	245.93	588.04	0	0.37	0.22	246.3	834.56	29.5126	28.6861
1984	2.5	92.5	430.49	1004.9	0.03	0	0.53	430.49	1435.95	29.9795	28.8376
1984	7.5	57.5	37.58	91.59	0	0.17	0	37.75	129.34	29.1866	27.4199
1984	7.5	62.5	18.4	88.99	0	1.98	0	20.38	109.37	18.634	28.1217
1984	7.5	67.5	55.03	127.59	0	3.08	0	58.11	185.7	31.2924	28.5058
1984	7.5	82.5	7.36	8.93	0	0	0	7.36	16.29	45.1811	28.3528
1984	7.5	87.5	612.31	516.65	0	0.1	0.17	612.41	1129.23	54.2325	28.5292
1984	7.5	92.5	9.89	11.83	0	0	0	9.89	21.72	45.5341	28.6478
1984	12.5	82.5	176.01	5.8	0	0.56	0	176.57	182.37	96.8197	28.3522
1984	12.5	87.5	572.54	65.21	0	1.58	1.7	574.12	641.03	89.5621	28.5027
1985	-37.5	37.5	3.58	11.7	62.37	0	0.71	3.58	78.36	4.56866	19.1694
1985	-37.5	42.5	2.04	5.25	39.99	0	0	2.04	47.28	4.31472	18.7225
1985	-37.5	47.5	3.29	23.8	152.11	0	0	3.29	179.2	1.83594	18.4189
1985	-37.5	52.5	2.85	12.04	182.89	0	0	2.85	197.78	1.441	17.9212
1985	-37.5	82.5	0	0	73.97	0	0	0	73.97	0	15.2959
1985	-37.5	87.5	0	0.1	32.82	0	0	0	32.92	0	15.017
1985	-32.5	37.5	0.3	0.7	9.21	0	0	0.3	10.21	2.9383	21.4632
1985	-32.5	42.5	0.24	0.45	6	0	0	0.24	6.69	3.58744	20.9276
1985	-32.5	47.5	2.4	50.31	235.57	0	0	2.4	288.28	0.832524	20.3985
1985	-32.5	52.5	8.87	84.53	568.81	0	0	8.87	662.21	1.33945	19.86
1985	-32.5	57.5	11.98	98	316.09	0	0	11.98	426.07	2.81174	19.4193
1985	-32.5	62.5	1.43	18.61	201.93	0	0	1.43	221.97	0.644231	19.0543
1985	-32.5	67.5	0.61	2.01	30.65	0	0	0.61	33.27	1.83348	18.7379
1985	-32.5	72.5	2.49	3.05	14.56	0	0	2.49	20.1	12.3881	18.3764
1985	-32.5	82.5	0.1	0.51	6.24	0	0	0.1	6.85	1.45985	17.8015
1985	-32.5	92.5	0.23	0.43	10.25	0	0	0.23	10.91	2.10816	17.2788
1985	-32.5	97.5	0	2.6	37.77	0	0	0	40.37	0	17.2196
1985	-27.5	42.5	3.57	0	2.26	0	0	3.57	5.83	61.235	23.8925
1985	-27.5	47.5	6.46	0.93	33.33	0.07	0	6.53	40.79	16.0088	23.4853
1985	-27.5	52.5	5.56	1.41	107.76	0	0.18	5.56	114.91	4.83857	22.9641
1985	-27.5	57.5	1.1	0.32	21.62	0	0	1.1	23.04	4.77431	22.6247
1985	-27.5	62.5	0	0	15.41	0	0	0	15.41	0	22.2553
1985	-27.5	67.5	5.79	6.76	89.96	0	0	5.79	102.51	5.64823	21.9221
1985	-27.5	77.5	0	0.06	50.26	0	0	0	50.32	0	21.3278
1985	-27.5	82.5	0.11	0.23	12.27	0	0	0.11	12.61	0.872324	21.0193
1985	-27.5	87.5	0	0.16	8.12	0	0	0	8.28	0	20.817
1985	-27.5	92.5	0	0	9.62	0	0	0	9.62	0	20.6097
1985	-22.5	47.5	8.21	1.49	123.02	0	0	8.21	132.72	6.18596	25.303
1985	-22.5	52.5	39.15	8.73	737.74	3.49	1.08	42.64	790.19	5.39617	25.0539
1985	-22.5	57.5	32.78	1.95	256.26	0	0	32.78	290.99	11.265	24.7396
1985	-22.5	62.5	10.36	0.91	255.39	0	0	10.36	266.66	3.8851	24.4096
1985	-22.5	67.5	2.89	1.04	237.16	0	0	2.89	241.09	1.19872	24.0671
1985	-22.5	72.5	0.32	0	55.19	0	0	0.32	55.51	0.576473	23.678
1985	-17.5	52.5	10.72	4.59	160.36	1.34	0.1	12.06	177.11	6.80933	26.0623
1985	-17.5	57.5	55.41	14.26	136.69	0	0	55.41	206.36	26.8511	25.8849
1985	-17.5	62.5	19.08	1.18	64.5	0	0	19.08	84.76	22.5106	25.6994
1985	-17.5	67.5	0.49	0	63.59	0	0	0.49	64.08	0.764669	25.5038
1985	-17.5	72.5	0	0	14.78	0	0	0	14.78	0	25.2643
1985	-17.5	77.5	0.51	0.42	17.24	0	0	0.51	18.17	2.80682	25.1336
1985	-17.5	82.5	0	0	0.2	0	0	0	0.2	0	25.1424
1985	-17.5	87.5	0.04	0.03	0.11	0	0	0.04	0.18	22.2222	25.2191
1985	-17.5	92.5	0.31	1.67	5.26	0	0	0.31	7.24	4.28177	25.236
1985	-12.5	57.5	26.91	6.95	33.08	0	0	26.91	66.94	40.2002	26.6461
1985	-12.5	62.5	8.27	1.85	0.08	0	0.1	8.27	10.3	80.2913	26.6627
1985	-12.5	67.5	1.46	4.17	0	0	0	1.46	5.63	25.9325	26.6192
1985	-12.5	72.5	0.24	0.89	0.58	0	0	0.24	1.71	14.0351	26.5877
1985	-12.5	77.5	0.6	3.21	0	0	0	0.6	3.81	15.748	26.6889
1985	-12.5	82.5	15.43	44.39	0.49	0	0	15.43	60.31	25.5845	26.8508
1985	-12.5	87.5	9.31	86.98	1.66	0	0	9.31	97.95	9.50485	27.0137
1985	-7.5	52.5	18	13	0	0	0	18	31	58.0645	26.9887
1985	-7.5	57.5	7.64	9.16	0	0	0	7.64	16.8	45.4762	27.1367
1985	-7.5	62.5	15.24	4.71	0	0	0	15.24	19.95	76.391	27.4501
1985	-7.5	67.5	11.5	19.64	0	0	0	11.5	31.14	36.93	27.5985
1985	-7.5	72.5	5.3	16.09	0	0	0	5.3	21.39	24.7779	27.7022
1985	-7.5	77.5	41.82	159.62	0.46	0	0	41.82	201.9	20.7132	27.8011
1985	-7.5	82.5	99.21	500.17	1.34	1.33	0	100.54	602.05	16.6996	27.9134
1985	-7.5	87.5	144.82	656.85	21.16	0.73	0	145.55	823.56	17.6733	27.9803
1985	-7.5	92.5	189.56	488.08	21.64	0.33	0	189.89	699.61	27.1423	27.9613
1985	-7.5	97.5	139.92	282.07	26.63	2.83	0	142.75	451.45	31.6203	27.974
1985	-2.5	52.5	43	24	0	0	0	43	67	64.1791	27.4057
1985	-2.5	57.5	44.3	38.78	0.05	0	0	44.3	83.13	53.29	27.797
1985	-2.5	62.5	9.94	9.52	0	0	0	9.94	19.46	51.0791	28.2089
1985	-2.5	67.5	60.43	61	1.22	0	0	60.43	122.65	49.2703	28.3603
1985	-2.5	72.5	54.69	70.81	0.03	0	0	54.69	125.53	43.5673	28.4247
1985	-2.5	77.5	299.52	480.1	0.83	1.17	0	300.69	781.62	38.4701	28.4735
1985	-2.5	82.5	277.09	592.21	1.88	5.09	0	282.18	876.27	32.2024	28.4793
1985	-2.5	87.5	223.99	444.61	3.39	6.72	0	230.71	678.71	33.9924	28.5223
1985	-2.5	92.5	599.47	895.23	13.25	7.51	0.47	606.98	1515.93	40.0401	28.5528
1985	2.5	57.5	28.04	57.86	0.04	0	0	28.04	85.94	32.6274	28.0595
1985	2.5	62.5	66.79	139.84	0	0	0	66.79	206.63	32.3235	28.6022
1985	2.5	67.5	246.58	836.05	0.07	0	0	246.58	1082.7	22.7745	28.7903
1985	2.5	72.5	7.62	53.91	0	0	0	7.62	61.53	12.3842	28.8011
1985	2.5	77.5	257.91	1100.91	0.13	0	0	257.91	1358.95	18.9786	28.689
1985	2.5	82.5	229.06	695.99	0.3	0.18	0.05	229.24	925.58	24.7672	28.614
1985	2.5	87.5	278.72	683.72	0.21	2.25	0	280.97	964.9	29.1191	28.6747
1985	2.5	92.5	360.71	764.32	0.03	3.56	0	364.27	1128.62	32.2757	28.8011
1985	7.5	57.5	16.56	102.87	0	0	0	16.56	119.43	13.8659	27.5252
1985	7.5	62.5	3.35	13.23	0	0	0	3.35	16.58	20.2051	28.2696
1985	7.5	67.5	75.72	288.23	0	0	0	75.72	363.95	20.8051	28.6161
1985	7.5	82.5	16.2	11.08	0	0	0	16.2	27.28	59.3842	28.3848
1985	7.5	87.5	535.11	310.88	0	1.37	0.24	536.48	847.6	63.294	28.5753
1985	7.5	92.5	8.57	15.48	0	0	0	8.57	24.05	35.6341	28.7042
1985	12.5	82.5	51.33	2.89	0	0.41	0	51.74	54.63	94.7099	28.3895
1985	12.5	87.5	1034.22	109.42	0	0.99	0	1035.21	1144.63	90.4406	28.5039
1986	-37.5	37.5	0.17	7.41	28.89	0	0	0.17	36.47	0.466137	19.0723
1986	-37.5	42.5	0.04	0.81	14.1	0	0	0.04	14.95	0.267559	18.7394
1986	-37.5	47.5	2	3.18	34.19	0.04	0	2.04	39.41	5.17635	18.4352
1986	-37.5	52.5	5.63	15.51	232.22	0.017	0	5.647	253.377	2.22869	17.9322
1986	-37.5	82.5	0	7.17	295.22	0	0	0	302.39	0	15.5004
1986	-37.5	87.5	0	0.25	173.51	0	0.13	0	173.89	0	15.2544
1986	-32.5	32.5	0	0	34.05	0	0	0	34.05	0	21.607
1986	-32.5	37.5	4.81	2.13	62.8	0	0	4.81	69.74	6.89705	21.3159
1986	-32.5	42.5	0.63	0.86	24.44	0	0	0.63	25.93	2.42962	20.8185
1986	-32.5	47.5	2.38	23.06	202.55	0	0	2.38	227.99	1.04391	20.2779
1986	-32.5	52.5	6.13	66.3	669.79	0	0	6.13	742.22	0.825901	19.7564
1986	-32.5	57.5	5.25	21.68	253.53	0.003	0	5.253	280.463	1.87297	19.3469
1986	-32.5	62.5	0.21	0.94	3.52	0	0	0.21	4.67	4.49679	19.0286
1986	-32.5	67.5	0	0.15	0.78	0	0	0	0.93	0	18.7722
1986	-32.5	72.5	1.49	52.95	199.57	0	0	1.49	254.01	0.586591	18.4518
1986	-32.5	77.5	0.38	24.89	65.79	0	0	0.38	91.06	0.417307	18.1867
1986	-32.5	82.5	3.92	56.29	475.93	0	0	3.92	536.14	0.731152	17.9545
1986	-32.5	87.5	0.88	8.59	196.26	0	0	0.88	205.73	0.427745	17.6815
1986	-32.5	92.5	0	4.76	452.33	0	0	0	457.09	0	17.3528
1986	-32.5	97.5	0	3.23	431.2	0	0	0	434.43	0	17.0838
1986	-27.5	37.5	5.19	1.43	73.1	0	0.55	5.19	80.27	6.46568	23.9285
1986	-27.5	42.5	15.97	0	8.87	0	0	15.97	24.84	64.2915	23.6729
1986	-27.5	47.5	1.04	0.74	335.82	0	0	1.04	337.6	0.308057	23.2092
1986	-27.5	52.5	4.41	1.56	144.63	0	0	4.41	150.6	2.92829	22.6882
1986	-27.5	57.5	0	0.16	16.24	0	0	0	16.4	0	22.4279
1986	-27.5	62.5	1.75	4.51	27.79	0	0	1.75	34.05	5.1395	22.0839
1986	-27.5	67.5	0.8	0.8	14.96	0	0	0.8	16.56	4.83092	21.7785
1986	-27.5	72.5	3.21	12.54	67.88	0	0	3.21	83.63	3.83834	21.4954
1986	-27.5	77.5	0.77	16.25	67.86	0	0	0.77	84.88	0.907163	21.2644
1986	-27.5	82.5	0.65	3.47	28.53	0	0	0.65	32.65	1.99081	21.036
1986	-27.5	87.5	2.25	39.42	229.38	0	0	2.25	271.05	0.830105	20.7409
1986	-27.5	92.5	0.51	15.12	37.33	0	0	0.51	52.96	0.962991	20.3688
1986	-22.5	47.5	7.64	2.16	52.8	0	0	7.64	62.6	12.2045	25.1598
1986	-22.5	52.5	41.6	7.32	618.87	0.06	0	41.66	667.85	6.23793	24.9535
1986	-22.5	57.5	28.11	1.49	211	0	0	28.11	240.6	11.6833	24.6269
1986	-22.5	62.5	1.09	0	14.99	0	0	1.09	16.08	6.77861	24.3165
1986	-22.5	67.5	0.78	0.13	15.49	0	0	0.78	16.4	4.7561	24.0295
1986	-22.5	72.5	0.1	0.12	1.22	0	0	0.1	1.44	6.94444	23.7524
1986	-22.5	102.5	1.21	3.47	94.19	0	0	1.21	98.87	1.22383	22.1605
1986	-17.5	52.5	36.7	11.84	460.31	1	0	37.7	509.85	7.39433	26.0894
1986	-17.5	57.5	36.49	8.5	347.1	0.214	0.07	36.704	392.374	9.35434	26.0015
1986	-17.5	62.5	40.32	3.29	279.34	0	0	40.32	322.95	12.4849	25.8965
1986	-17.5	67.5	5.93	1.98	93.12	0	0	5.93	101.03	5.86954	25.7459
1986	-17.5	72.5	2.7	0.36	23.64	0	0	2.7	26.7	10.1124	25.586
1986	-17.5	77.5	0.96	0.88	12.01	0	0	0.96	13.85	6.93141	25.4426
1986	-17.5	82.5	0.19	0	23.19	0	0	0.19	23.38	0.81266	25.2634
1986	-17.5	87.5	0	0	11.44	0	0	0	11.44	0	25.0465
1986	-17.5	92.5	0.43	0.41	68.23	0	0	0.43	69.07	0.622557	24.7058
1986	-12.5	57.5	145.27	38.2	92.54	0	0	145.27	276.01	52.6322	26.9471
1986	-12.5	62.5	48.82	52.07	2.8	0	0	48.82	103.69	47.0827	26.9429
1986	-12.5	67.5	128.73	275.5	30.63	0	0	128.73	434.86	29.6026	26.8579
1986	-12.5	72.5	88.61	237.2	0.47	0	0	88.61	326.28	27.1577	26.8041
1986	-12.5	77.5	123.43	324.78	10.26	0.005	0	123.435	458.475	26.923	26.7929
1986	-12.5	82.5	51.14	177.47	8.88	0	0	51.14	237.49	21.5335	26.7348
1986	-12.5	87.5	91.23	198.41	10.47	0	0	91.23	300.11	30.3989	26.6218
1986	-12.5	92.5	8.89	14.21	31.28	0	0	8.89	54.38	16.3479	26.4962
1986	-7.5	57.5	7.61	9.21	0.02	0	0	7.61	16.84	45.19	27.5482
1986	-7.5	62.5	145.03	207.52	0.41	0	0.1	145.03	353.06	41.078	27.7579
1986	-7.5	67.5	83.71	188.46	3.19	0	0	83.71	275.36	30.4002	27.7859
1986	-7.5	72.5	65.69	135.36	0.57	0.005	0	65.695	201.625	32.5828	27.776
1986	-7.5	77.5	42.6	163.92	0	0.01	0	42.61	206.53	20.6314	27.8035
1986	-7.5	82.5	144.2	332.07	0.45	0	0	144.2	476.72	30.2484	27.7978
1986	-7.5	87.5	200.31	732.83	7.46	0	0.27	200.31	940.87	21.2899	27.7491
1986	-7.5	92.5	220.55	1140.07	89.45	0	0	220.55	1450.07	15.2096	27.841
1986	-7.5	97.5	118.15	463.48	30.67	0	0	118.15	612.3	19.2961	27.9756
1986	-2.5	57.5	19.71	24.88	0.11	0.008	0	19.718	44.708	44.104	28.0312
1986	-2.5	62.5	129.63	147.28	3.09	0.01	0	129.64	280.01	46.2983	28.3993
1986	-2.5	67.5	207.89	315.36	2.99	0.1	0	207.99	526.34	39.5163	28.5222
1986	-2.5	72.5	132.78	189.23	0.06	0.03	0	132.81	322.1	41.2325	28.5301
1986	-2.5	77.5	264.65	423.32	0.11	0	0	264.65	688.08	38.4621	28.5371
1986	-2.5	82.5	119	342.57	0.11	0.03	0	119.03	461.71	25.7803	28.5337
1986	-2.5	87.5	119.25	324.1	1.03	0	0	119.25	444.38	26.8351	28.53
1986	-2.5	92.5	165.75	498.09	2.07	0.03	0	165.78	665.94	24.8941	28.6367
1986	2.5	52.5	152.47	66.85	0	0.02	0	152.49	219.34	69.5222	27.3162
1986	2.5	57.5	371.55	215.02	0.65	0.01	0	371.56	587.23	63.2733	28.1242
1986	2.5	62.5	258.35	455.56	1.37	0.03	0	258.38	715.31	36.1214	28.6637
1986	2.5	67.5	458.22	748.34	0.94	0.12	0	458.34	1207.62	37.954	28.8051
1986	2.5	72.5	37.04	62.64	0	0.01	0	37.05	99.69	37.1652	28.7897
1986	2.5	77.5	492.29	919.27	0.02	0.47	0.16	492.76	1412.21	34.8928	28.6817
1986	2.5	82.5	184.33	549.27	0.03	0	0	184.33	733.63	25.1257	28.631
1986	2.5	87.5	134.22	369.37	0	0.006	0	134.226	503.596	26.6535	28.7178
1986	2.5	92.5	161.75	334.27	0.45	0	0.08	161.75	496.55	32.5748	28.8834
1986	7.5	57.5	552.89	609.92	0	0.02	0.94	552.91	1163.77	47.5102	27.6646
1986	7.5	62.5	535.81	863.24	0.1	1.61	0	537.42	1400.76	38.3663	28.3669
1986	7.5	67.5	944.18	674.25	0.56	0.22	0	944.4	1619.21	58.3247	28.6602
1986	7.5	72.5	96.42	61.45	0	0	0	96.42	157.87	61.0756	28.6645
1986	7.5	82.5	3.38	6.14	0	0	0	3.38	9.52	35.5042	28.3472
1986	7.5	87.5	590.01	605.79	0.15	0.44	0	590.45	1196.39	49.3526	28.5186
1986	7.5	92.5	3.9	12.42	0	0	0	3.9	16.32	23.8971	28.635
1986	12.5	82.5	214.46	5.67	0	0	0	214.46	220.13	97.4242	28.4218
1986	12.5	87.5	378.87	136.7	0	0.43	0	379.3	516	73.5078	28.4944
1987	-37.5	37.5	2.41	32.87	110.65	0	0	2.41	145.93	1.65148	18.958
1987	-37.5	42.5	0.88	10.62	86.39	0	0	0.88	97.89	0.898968	18.6562
1987	-37.5	47.5	4.98	48.81	282.54	0	0	4.98	336.33	1.48069	18.3148
1987	-37.5	52.5	2.74	52.04	359.29	0	0	2.74	414.07	0.661724	17.8887
1987	-37.5	82.5	0.46	8.03	204.71	0	0.47	0.46	213.67	0.215285	16.0381
1987	-37.5	87.5	1.88	16.19	301.79	0	0.98	1.88	320.84	0.585962	15.8036
1987	-32.5	32.5	1.14	0.21	7.46	0	0	1.14	8.81	12.9398	21.4175
1987	-32.5	37.5	2.48	1.51	34.8	0	0	2.48	38.79	6.3934	21.2233
1987	-32.5	42.5	7.14	25.87	121.03	0	0	7.14	154.04	4.63516	20.7709
1987	-32.5	47.5	10.11	44.31	307.67	0	0	10.11	362.09	2.79212	20.2351
1987	-32.5	52.5	5.8	102.58	700.58	0	2.19	5.8	811.15	0.715034	19.7535
1987	-32.5	57.5	5.6	88.62	325.61	0	0.12	5.6	419.95	1.33349	19.5131
1987	-32.5	62.5	1.9	63.67	208.6	0	0.31	1.9	274.48	0.692218	19.4261
1987	-32.5	67.5	6.85	110.87	497.4	0	2.25	6.85	617.37	1.10955	19.2841
1987	-32.5	72.5	23.15	129.73	676.51	0	19.94	23.15	849.33	2.72568	19.0271
1987	-32.5	77.5	25.3	150.76	524.8	0	17.77	25.3	718.63	3.52059	18.8125
1987	-32.5	82.5	13.69	64.33	318.17	0	22.99	13.69	419.18	3.2659	18.671
1987	-32.5	87.5	13.99	40.31	270.57	0	1.9	13.99	326.77	4.2813	18.2589
1987	-32.5	92.5	6.1	42.65	422.49	0	0.82	6.1	472.06	1.29221	17.7829
1987	-32.5	97.5	8.89	71.74	422.66	0	4.5	8.89	507.79	1.75072	17.508
1987	-27.5	37.5	4.06	2.4	47.04	0	0	4.06	53.5	7.58879	23.9134
1987	-27.5	42.5	3.15	1.32	85.01	0	0	3.15	89.48	3.52034	23.7315
1987	-27.5	47.5	3.43	0.89	21.29	0.02	0	3.45	25.63	13.4608	23.3377
1987	-27.5	52.5	2.31	0	43.99	0	0	2.31	46.3	4.9892	22.8822
1987	-27.5	57.5	0.12	0	4.54	0	0	0.12	4.66	2.57511	22.7622
1987	-27.5	62.5	0.28	0	1.74	0	0	0.28	2.02	13.8614	22.6677
1987	-27.5	67.5	0.04	0	1.37	0	0	0.04	1.41	2.83688	22.3919
1987	-27.5	77.5	0	0.44	2.06	0	0	0	2.5	0	21.7932
1987	-27.5	82.5	0	3.93	9.07	0	0	0	13	0	21.5259
1987	-27.5	87.5	1.92	3.57	30.55	0	0	1.92	36.04	5.32741	21.1668
1987	-27.5	92.5	5.71	4.08	48.96	0	0	5.71	58.75	9.71915	20.7609
1987	-22.5	47.5	16.61	2.36	78.68	0.01	0	16.62	97.66	17.0182	25.3768
1987	-22.5	52.5	38.73	4.12	530.49	0.02	0.84	38.75	574.2	6.74852	25.4297
1987	-22.5	57.5	14.92	0.3	108.06	0	0	14.92	123.28	12.1025	25.0946
1987	-22.5	62.5	8.6	0.12	84.2	0	0	8.6	92.92	9.25527	24.8427
1987	-22.5	67.5	1.78	0	30.62	0	0	1.78	32.4	5.49383	24.5751
1987	-22.5	72.5	2.22	0.71	52.78	0.13	0.19	2.35	56.03	4.19418	24.0566
1987	-22.5	102.5	0.14	0.06	118.66	0	0	0.14	118.86	0.117786	22.5522
1987	-17.5	52.5	8.74	3.11	260.64	0	0.17	8.74	272.66	3.20546	26.685
1987	-17.5	57.5	20.04	2.17	260.6	0.2	0	20.24	283.01	7.15169	26.6082
1987	-17.5	62.5	27.24	0.87	437.77	0.15	0	27.39	466.03	5.8773	26.292
1987	-17.5	67.5	17.24	3.56	236.55	0	0	17.24	257.35	6.69905	26.0235
1987	-17.5	72.5	8.14	1.84	305.42	0	0	8.14	315.4	2.58085	25.6673
1987	-17.5	77.5	1.27	0.42	83.44	0	0	1.27	85.13	1.49184	25.4528
1987	-17.5	82.5	9.23	4.76	188.45	0.01	0	9.24	202.45	4.56409	25.3641
1987	-17.5	87.5	9.41	4.48	399.43	0.73	0.14	10.14	414.19	2.44815	25.3205
1987	-17.5	92.5	17.17	6.91	447.78	0	0	17.17	471.86	3.63879	25.1746
1987	-12.5	52.5	28.15	80.65	0.83	0	0	28.15	109.63	25.6773	27.2833
1987	-12.5	57.5	16.08	22.51	3.64	0	0.37	16.08	42.6	37.7465	27.3149
1987	-12.5	62.5	2.57	2.53	10.74	0	0	2.57	15.84	16.2247	27.2121
1987	-12.5	67.5	25.93	57.48	46.7	0	0	25.93	130.11	19.9293	27.0641
1987	-12.5	72.5	56.68	216.55	21.24	0	0	56.68	294.47	19.2481	26.9344
1987	-12.5	77.5	65.82	183.59	10.64	0	0	65.82	260.05	25.3105	26.9661
1987	-12.5	82.5	23.13	88.82	17.39	0	0.11	23.13	129.45	17.8679	27.1291
1987	-12.5	87.5	40.36	120.84	6.65	0	0	40.36	167.85	24.0453	27.2054
1987	-12.5	92.5	7.38	29.64	151.76	0.09	0.29	7.47	189.16	3.94904	27.3148
1987	-7.5	47.5	12.07	17.29	0.77	0	0	12.07	30.13	40.0597	27.6835
1987	-7.5	52.5	20.09	37.52	0.59	0	0	20.09	58.2	34.5189	27.7085
1987	-7.5	57.5	47.59	27.22	0.31	0	0	47.59	75.12	63.352	27.8563
1987	-7.5	62.5	48.61	141.37	0.07	0	0	48.61	190.05	25.5775	28.0494
1987	-7.5	67.5	52.42	351.85	0.93	0	0	52.42	405.2	12.9368	28.0856
1987	-7.5	72.5	34.73	94.57	1.34	0	0	34.73	130.64	26.5845	28.1133
1987	-7.5	77.5	92.84	281.97	0.49	0	0	92.84	375.3	24.7375	28.3068
1987	-7.5	82.5	104.85	531.87	5.55	0	0	104.85	642.27	16.3249	28.5807
1987	-7.5	87.5	157.08	1214.41	42.33	0.01	0	157.09	1413.83	11.111	28.6109
1987	-7.5	92.5	91.38	708.06	22.5	0.03	0	91.41	821.97	11.1208	28.6034
1987	-7.5	97.5	77.64	299.26	29.65	0	0	77.64	406.55	19.0973	28.5436
1987	-2.5	52.5	43.52	45.65	0	0	0	43.52	89.17	48.8057	28.0293
1987	-2.5	57.5	31	38.61	0.34	0.01	0	31.01	69.96	44.3253	28.3889
1987	-2.5	62.5	214.58	386.89	1.55	0	0.98	214.58	604	35.5265	28.7544
1987	-2.5	67.5	237.59	422.19	0.94	0	0	237.59	660.72	35.9593	28.878
1987	-2.5	72.5	120.4	65.4	0	0	0	120.4	185.8	64.8009	28.8854
1987	-2.5	77.5	275.19	515.77	0.07	0	0	275.19	791.03	34.7888	28.982
1987	-2.5	82.5	96.32	308.04	0.14	0	0.11	96.32	404.61	23.8056	29.1295
1987	-2.5	87.5	161.63	670.61	5.12	0.19	0	161.82	837.55	19.3206	29.1732
1987	-2.5	92.5	174.68	552.7	8.76	0.16	0	174.84	736.3	23.7458	29.1888
1987	2.5	52.5	97	133.47	0	0	0	97	230.47	42.0879	27.739
1987	2.5	57.5	96.04	161.06	0.58	0	0	96.04	257.68	37.271	28.5098
1987	2.5	62.5	294.74	405.13	1.91	0	1.78	294.74	703.56	41.8927	29.0803
1987	2.5	67.5	303.64	599.41	1.45	0	0	303.64	904.5	33.5699	29.2451
1987	2.5	72.5	20.69	54.48	0	0	0	20.69	75.17	27.5243	29.2098
1987	2.5	77.5	256.67	525.62	0	0	0	256.67	782.29	32.8101	29.1209
1987	2.5	82.5	66.86	215.79	0.05	0	0	66.86	282.7	23.6505	29.1193
1987	2.5	87.5	155.63	471.97	0.11	0.01	0	155.64	627.72	24.7945	29.1945
1987	2.5	92.5	389.67	637.04	0	0	0	389.67	1026.71	37.9533	29.2313
1987	7.5	57.5	470.08	498.63	0	0	0.1	470.08	968.81	48.5214	28.0635
1987	7.5	62.5	591.08	846.98	0	0	1.39	591.08	1439.45	41.0629	28.8292
1987	7.5	67.5	1852.51	886.74	0	0	0	1852.51	2739.25	67.6284	29.1167
1987	7.5	72.5	701.76	25.03	0	0	0	701.76	726.79	96.5561	29.1446
1987	7.5	82.5	6.37	5.09	0	0	0	6.37	11.46	55.5846	28.7815
1987	7.5	87.5	408.6	452.55	0	0.47	0	409.07	861.62	47.4768	28.9481
1987	7.5	92.5	34.85	10.75	0	0	0	34.85	45.6	76.4254	29.1035
1987	12.5	82.5	31.28	7.87	0	0	0	31.28	39.15	79.8978	28.8113
1987	12.5	87.5	601.78	94.23	0	1.56	0	603.34	697.57	86.4917	28.8598
1988	-37.5	37.5	37.89	69.51	349.45	0	2.71	37.89	459.56	8.24484	18.7118
1988	-37.5	42.5	90.3	119.34	585.37	0	3.64	90.3	798.65	11.3066	18.2334
1988	-37.5	47.5	30.25	38.84	232.55	0.13	1.63	30.38	303.4	10.0132	17.9877
1988	-37.5	52.5	15.47	99.6	310.23	0.02	2.61	15.49	427.93	3.61975	17.4827
1988	-37.5	82.5	4.89	41.95	594.85	0	0.56	4.89	642.25	0.761386	15.4318
1988	-37.5	87.5	0	10.72	204.28	0.002	0	0.002	215.002	0.000930224	15.3074
1988	-32.5	32.5	0.39	0	22.01	0	0	0.39	22.4	1.74107	21.4902
1988	-32.5	37.5	1.88	0.77	2.48	0	0	1.88	5.13	36.6472	21.1423
1988	-32.5	42.5	2.48	2.96	54.83	0	0	2.48	60.27	4.11482	20.5764
1988	-32.5	47.5	7.24	29.24	193.58	0.03	0.14	7.27	230.23	3.15771	20.27
1988	-32.5	52.5	16.86	91.04	415.69	0.12	1.17	16.98	524.88	3.23503	19.7673
1988	-32.5	57.5	14.16	66.83	626.36	0	0	14.16	707.35	2.00184	19.2528
1988	-32.5	62.5	3.53	91.24	410.96	0	3.25	3.53	508.98	0.693544	19.0253
1988	-32.5	67.5	4.12	54.13	460.32	0	4.48	4.12	523.05	0.787688	18.8011
1988	-32.5	72.5	4.67	117.64	433.53	0.01	42.15	4.68	598	0.782609	18.4898
1988	-32.5	77.5	2.75	132.12	503.18	0	1.23	2.75	639.28	0.430171	18.2383
1988	-32.5	82.5	1.97	12.74	50.04	0	0.22	1.97	64.97	3.03217	18.1037
1988	-32.5	92.5	0.52	18.36	169.96	0	0	0.52	188.84	0.275365	17.4969
1988	-32.5	97.5	0	12.46	119.96	0	0	0	132.42	0	17.3022
1988	-27.5	37.5	3.52	2.21	68.5	0	0	3.52	74.23	4.74202	24.1476
1988	-27.5	42.5	0.06	0.06	0.88	0	0	0.06	1	6	23.9861
1988	-27.5	47.5	28.56	2.91	118.08	0	0	28.56	149.55	19.0973	23.7009
1988	-27.5	52.5	7.77	0.87	25.32	0	0	7.77	33.96	22.8799	23.2094
1988	-27.5	57.5	1.35	0.27	24.24	0	0	1.35	25.86	5.22042	22.7985
1988	-27.5	62.5	1.17	0	4.68	0	0	1.17	5.85	20	22.5142
1988	-27.5	67.5	0.53	0.03	4.2	0	0	0.53	4.76	11.1345	22.2338
1988	-27.5	72.5	2.57	5.45	37.48	0	0.74	2.57	46.24	5.55796	21.8969
1988	-27.5	77.5	0.87	22.51	100.79	0	0	0.87	124.17	0.700652	21.5854
1988	-27.5	82.5	2.87	7.76	30.6	0	0	2.87	41.23	6.96095	21.3067
1988	-27.5	87.5	0	0.39	8.58	0	0	0	8.97	0	21.0373
1988	-27.5	92.5	1.11	11.27	77.88	0	0	1.11	90.26	1.22978	20.7324
1988	-22.5	47.5	5.22	1.21	73.18	0	0	5.22	79.61	6.55697	25.5547
1988	-22.5	52.5	30.77	3.96	460.6	0	0.83	30.77	496.16	6.20163	25.4474
1988	-22.5	57.5	10.95	0.34	72.98	0	0	10.95	84.27	12.9939	25.0061
1988	-22.5	62.5	15.03	0.41	88.09	0	0	15.03	103.53	14.5175	24.7164
1988	-22.5	67.5	1.41	0.22	8.76	0	0	1.41	10.39	13.5707	24.4902
1988	-22.5	72.5	7.98	1.63	226.23	0.61	0	8.59	236.45	3.6329	24.1497
1988	-22.5	102.5	0.08	0.9	10.94	0	0	0.08	11.92	0.671141	22.8706
1988	-17.5	52.5	0.97	0.09	9.39	0	0	0.97	10.45	9.2823	26.5657
1988	-17.5	57.5	36.5	10.91	90.01	0	0	36.5	137.42	26.5609	26.3942
1988	-17.5	62.5	34.19	3.02	270.41	0	0	34.19	307.62	11.1144	26.1843
1988	-17.5	67.5	5.98	1.61	82.81	0	0	5.98	90.4	6.61504	26.0702
1988	-17.5	72.5	11.08	4.41	94.19	0	0	11.08	109.68	10.1021	25.8571
1988	-17.5	77.5	0.44	0.49	166.26	0	0	0.44	167.19	0.263174	25.6164
1988	-17.5	82.5	3.45	0.71	127.09	0.4	0	3.85	131.65	2.92442	25.4402
1988	-17.5	87.5	2.12	0.57	63.16	0.52	0	2.64	66.37	3.9777	25.3724
1988	-17.5	92.5	0.48	0.58	50.18	0	0	0.48	51.24	0.936768	25.2421
1988	-12.5	52.5	29.25	4.83	13.82	0	0	29.25	47.9	61.0647	27.1461
1988	-12.5	57.5	212.21	69.42	17.08	0	0	212.21	298.71	71.0421	27.1786
1988	-12.5	62.5	34.91	19.36	24.84	0	0	34.91	79.11	44.1284	27.1428
1988	-12.5	67.5	79.39	90.5	0.95	0.07	0	79.46	170.91	46.4923	27.1655
1988	-12.5	72.5	72.38	140.46	15.12	0.45	0	72.83	228.41	31.8856	27.2017
1988	-12.5	77.5	51.85	97.18	3.66	0	0	51.85	152.69	33.9577	27.177
1988	-12.5	82.5	41.81	75.27	4.63	0	0	41.81	121.71	34.3521	27.1212
1988	-12.5	87.5	9.84	26.85	31.12	0	0	9.84	67.81	14.5111	27.1789
1988	-12.5	92.5	1.19	4.92	16.95	0	0	1.19	23.06	5.16045	27.2976
1988	-7.5	47.5	22.19	29.05	0.17	0	0	22.19	51.41	43.1628	27.5595
1988	-7.5	52.5	31.11	26.69	0.09	0	0	31.11	57.89	53.7399	27.4989
1988	-7.5	57.5	27.43	24.28	0.44	0	0	27.43	52.15	52.5983	27.6603
1988	-7.5	62.5	36.98	95.65	0.95	0	0	36.98	133.58	27.6838	27.9622
1988	-7.5	67.5	176.89	287.39	1.38	0.21	0	177.1	465.87	38.0149	28.0989
1988	-7.5	72.5	26.58	50.64	0.75	0.04	0	26.62	78.01	34.1238	28.2542
1988	-7.5	77.5	98.58	260.45	1.31	0.11	0	98.69	360.45	27.3797	28.4004
1988	-7.5	82.5	102.62	349.1	2.92	0.2	0	102.82	454.84	22.6058	28.4465
1988	-7.5	87.5	159.15	474.97	13.35	0.018	0	159.168	647.488	24.5824	28.3911
1988	-7.5	92.5	118.51	501.79	25.76	0.14	0	118.65	646.2	18.3612	28.428
1988	-7.5	97.5	85.82	318.26	37.37	0	2.98	85.82	444.43	19.3101	28.4692
1988	-2.5	52.5	65.47	62.71	0	0	0	65.47	128.18	51.0766	27.9452
1988	-2.5	57.5	16.87	30.53	0.07	0	0	16.87	47.47	35.5382	28.3116
1988	-2.5	62.5	244.06	285.71	6.05	0	0	244.06	535.82	45.5489	28.7333
1988	-2.5	67.5	384.92	597.25	10.4	0.69	0.07	385.61	993.33	38.8199	28.8779
1988	-2.5	72.5	168.77	180.77	5.51	0	0	168.77	355.05	47.5342	28.9078
1988	-2.5	77.5	344.37	529.52	4.25	0.76	0	345.13	878.9	39.2684	28.9702
1988	-2.5	82.5	203.78	525.07	2.06	0.2	0.48	203.98	731.59	27.8817	28.9815
1988	-2.5	87.5	147.73	428.09	7.33	0	0	147.73	583.15	25.3331	29.0053
1988	-2.5	92.5	233.13	684.35	7.02	0.45	0.39	233.58	925.34	25.2426	29.045
1988	2.5	52.5	279.28	261.56	0	0	0	279.28	540.84	51.6382	27.7398
1988	2.5	57.5	470.18	612.68	0.76	0	0	470.18	1083.62	43.3897	28.5381
1988	2.5	62.5	844.57	1096.28	1.2	0.19	1.64	844.76	1943.88	43.4574	29.0625
1988	2.5	67.5	1127.47	1882.83	4.18	0.31	0	1127.78	3014.79	37.4082	29.1751
1988	2.5	72.5	38.18	33.34	2	0	0	38.18	73.52	51.9314	29.1585
1988	2.5	77.5	203	415.49	0	0	0	203	618.49	32.8219	29.111
1988	2.5	82.5	145.43	542.62	0.57	0.19	0	145.62	688.81	21.1408	29.0702
1988	2.5	87.5	276.93	581.24	0.38	0	0	276.93	858.55	32.2555	29.1501
1988	2.5	92.5	119.59	158.43	0.03	0	0	119.59	278.05	43.0102	29.2308
1988	7.5	57.5	1450.55	901.17	0.11	0.01	0	1450.56	2351.84	61.6777	28.0164
1988	7.5	62.5	359.85	633.45	0	0	0.22	359.85	993.52	36.2197	28.7732
1988	7.5	67.5	724.79	952.31	0	0	0.12	724.79	1677.22	43.2138	29.0474
1988	7.5	72.5	9.96	8.36	0	0	0	9.96	18.32	54.3668	29.091
1988	7.5	87.5	174.96	320.61	0	0.38	0	175.34	495.95	35.3544	28.9506
1988	7.5	92.5	0.41	1.09	0	0	0	0.41	1.5	27.3333	29.0997
1988	12.5	82.5	80.16	0.35	0	0	0	80.16	80.51	99.5653	28.754
1988	12.5	87.5	492.6	112.75	0	1.92	0	494.52	607.27	81.4333	28.8398
1989	-37.5	37.5	0.07	0.39	0.4	0	0	0.07	0.86	8.13953	18.9101
1989	-37.5	42.5	0.45	0.33	2.01	0	0	0.45	2.79	16.129	18.5983
1989	-37.5	47.5	2.97	2.51	25.56	0	0	2.97	31.04	9.5683	18.266
1989	-37.5	52.5	1.88	9	79.79	0	0	1.88	90.67	2.07345	17.7975
1989	-37.5	82.5	0	6.06	78.54	0	1.28	0	85.88	0	15.5591
1989	-32.5	37.5	3.96	5.97	0	0	0	3.96	9.93	39.8792	21.1857
1989	-32.5	42.5	2.73	2.83	15.33	0	0	2.73	20.89	13.0685	20.5957
1989	-32.5	47.5	0.68	1.36	5.18	0	0	0.68	7.22	9.41828	20.0437
1989	-32.5	52.5	7.99	17.46	105.04	0	0	7.99	130.49	6.12307	19.5557
1989	-32.5	57.5	7.32	19.78	76.88	0	1.82	7.32	105.8	6.91871	19.3049
1989	-32.5	62.5	13.87	29.48	83.7	0	4.68	13.87	131.73	10.5291	19.0886
1989	-32.5	67.5	20.76	79.94	177.82	0	8.75	20.76	287.27	7.22665	18.7736
1989	-32.5	72.5	122.14	287.33	706.55	0	68.77	122.14	1184.79	10.309	18.3664
1989	-32.5	77.5	144.05	182.15	845.08	0	41.89	144.05	1213.17	11.8739	18.0583
1989	-32.5	82.5	120.18	239.37	1785.02	0	0.92	120.18	2145.49	5.60152	17.895
1989	-32.5	87.5	26.44	109.68	579.85	0	4.6	26.44	720.57	3.66932	17.7512
1989	-32.5	92.5	14.36	19.34	72.44	0	0.42	14.36	106.56	13.476	17.5001
1989	-32.5	97.5	0	1.43	8.73	0	0	0	10.16	0	17.398
1989	-27.5	47.5	1.14	0.24	3.09	0	0	1.14	4.47	25.5034	23.1401
1989	-27.5	52.5	0.2	0.12	1.28	0	0	0.2	1.6	12.5	22.6163
1989	-27.5	62.5	0.26	0	0.56	0	0	0.26	0.82	31.7073	22.0872
1989	-27.5	67.5	0	0.07	0.23	0	0	0	0.3	0	21.6869
1989	-27.5	72.5	0.5	4.89	10.6	0	0	0.5	15.99	3.12695	21.2552
1989	-27.5	77.5	7	4.07	39.9	0	0.31	7	51.28	13.6505	21.0716
1989	-27.5	82.5	0.67	7.34	85.95	0	0	0.67	93.96	0.713069	20.9011
1989	-27.5	87.5	0.55	10.87	106.4	0	1.29	0.55	119.11	0.461758	20.7429
1989	-22.5	52.5	0.87	0	19.03	0	0	0.87	19.9	4.37186	25.0319
1989	-22.5	57.5	3.24	0.64	20.14	0	0	3.24	24.02	13.4888	24.5571
1989	-22.5	62.5	1.19	0.13	8.8	0	0	1.19	10.12	11.7589	24.1316
1989	-22.5	67.5	10.28	0	0	0	0	10.28	10.28	100	23.8172
1989	-22.5	72.5	0	0	49.04	0	0	0	49.04	0	23.4639
1989	-17.5	57.5	17.37	8.48	36.78	0	0	17.37	62.63	27.7343	25.9416
1989	-17.5	62.5	0.51	0.43	0.49	0	0	0.51	1.43	35.6643	25.6454
1989	-17.5	67.5	1.05	0.34	192.78	0	0	1.05	194.17	0.540763	25.4073
1989	-17.5	72.5	32.58	16.34	362.16	0.77	0	33.35	411.85	8.09761	25.2127
1989	-17.5	77.5	3.42	1.71	133.98	0.51	0	3.93	139.62	2.81478	25.0484
1989	-17.5	82.5	3.51	0.23	40.81	0.66	0	4.17	45.21	9.22362	25.0039
1989	-17.5	87.5	4.2	1.81	136.66	2.37	0	6.57	145.04	4.52978	24.964
1989	-17.5	92.5	0.76	2.74	19.96	1.91	0	2.67	25.37	10.5242	24.9197
1989	-12.5	57.5	51.6	22.03	19.46	0	0	51.6	93.09	55.4302	26.7031
1989	-12.5	62.5	26.37	25.52	11.24	0	0	26.37	63.13	41.7709	26.5828
1989	-12.5	67.5	53.62	126.91	1.49	0	0	53.62	182.02	29.4583	26.4992
1989	-12.5	72.5	20.99	74.4	13.75	0	0	20.99	109.14	19.2322	26.4727
1989	-12.5	77.5	11.48	136.46	3.76	0	0	11.48	151.7	7.56757	26.5514
1989	-12.5	82.5	12.01	107.19	3.72	0	0	12.01	122.92	9.77058	26.6407
1989	-12.5	87.5	10.31	69.33	0.24	0	0	10.31	79.88	12.9069	26.7514
1989	-12.5	92.5	9.06	22.65	27.73	0	0	9.06	59.44	15.2423	26.8997
1989	-7.5	47.5	20.45	0	0	0	0	20.45	20.45	100	27.2452
1989	-7.5	52.5	2.52	1.4	0	0	0	2.52	3.92	64.2857	27.1924
1989	-7.5	57.5	12.23	25.13	0.24	0	0	12.23	37.6	32.5266	27.2788
1989	-7.5	62.5	44.57	58.71	0.07	0	0	44.57	103.35	43.1253	27.479
1989	-7.5	67.5	97.06	242.87	0.17	0	0	97.06	340.1	28.5387	27.5926
1989	-7.5	72.5	13.12	87.19	1.18	0	0	13.12	101.49	12.9274	27.6901
1989	-7.5	77.5	21.05	99.07	0.8	0	0	21.05	120.92	17.4082	27.822
1989	-7.5	82.5	24.34	86.74	0.12	0	0	24.34	111.2	21.8885	27.915
1989	-7.5	87.5	52.14	535.42	3.98	0.12	0	52.26	591.66	8.83278	27.9722
1989	-7.5	92.5	60.69	374.77	22.8	0	0	60.69	458.26	13.2436	28.1598
1989	-7.5	97.5	60.8	348.04	11.7	0	0	60.8	420.54	14.4576	28.2812
1989	-2.5	52.5	35.69	62.54	0	0	0	35.69	98.23	36.3331	27.7621
1989	-2.5	57.5	86.79	157.19	0.23	0.26	0.41	87.05	244.88	35.548	28.0346
1989	-2.5	62.5	212.76	522.48	4.36	0.023	0	212.783	739.623	28.7691	28.3333
1989	-2.5	67.5	424.84	781.56	4.8	0.7	0	425.54	1211.9	35.1135	28.4619
1989	-2.5	72.5	179.93	343.07	0.11	0	0	179.93	523.11	34.3962	28.4797
1989	-2.5	77.5	203.79	561.31	2.11	0.51	0	204.3	767.72	26.6113	28.495
1989	-2.5	82.5	171.85	721.4	0.58	0.14	0	171.99	893.97	19.2389	28.523
1989	-2.5	87.5	136.24	570.99	5.73	0.13	0.45	136.37	713.54	19.1118	28.6154
1989	-2.5	92.5	223.84	864.97	12.01	0.2	0.27	224.04	1101.29	20.3434	28.8458
1989	2.5	52.5	33.06	207.34	0	0	0	33.06	240.4	13.7521	27.5958
1989	2.5	57.5	218.76	697.03	2.84	0.03	0	218.79	918.66	23.8162	28.2046
1989	2.5	62.5	439.84	1315.06	7.86	0.239	1.5	440.079	1764.5	24.9407	28.6001
1989	2.5	67.5	553.14	827.5	2.58	0.39	0.53	553.53	1384.14	39.9909	28.7415
1989	2.5	72.5	41.82	100.23	0	0	0	41.82	142.05	29.4403	28.7168
1989	2.5	77.5	54.84	202.7	0	0.07	0	54.91	257.61	21.3152	28.6307
1989	2.5	82.5	63.67	278.25	0	0.07	0.4	63.74	342.39	18.6162	28.6046
1989	2.5	87.5	83.46	536.79	0	0.17	0	83.63	620.42	13.4796	28.7682
1989	2.5	92.5	29.66	129.74	7.33	0.65	0.21	30.31	167.59	18.0858	28.9966
1989	7.5	57.5	138.89	957.98	34.56	0.69	0	139.58	1132.12	12.3291	27.6387
1989	7.5	62.5	145.02	828.08	0	0.3	0.09	145.32	973.49	14.9277	28.3157
1989	7.5	67.5	54.41	155.51	0.07	0.02	0.49	54.43	210.5	25.8575	28.6171
1989	7.5	72.5	42.82	4.07	0	0	0	42.82	46.89	91.3201	28.6371
1989	7.5	82.5	6.8	10.05	0	0	0	6.8	16.85	40.3561	28.3304
1989	7.5	87.5	177.26	141.06	0.03	0	0	177.26	318.35	55.6809	28.552
1989	7.5	92.5	15.9	0	0	0	0	15.9	15.9	100	28.7015
1989	12.5	82.5	2060.96	21.54	0	0	0	2060.96	2082.5	98.9657	28.3833
1989	12.5	87.5	896.79	52.13	0	0	0	896.79	948.92	94.5064	28.4832
1990	-37.5	37.5	18.83	22.02	154.37	0.11	6.43	18.94	201.76	9.38739	18.8813
1990	-37.5	42.5	20.12	62.85	136.67	0.12	32.57	20.24	252.33	8.02124	18.5303
1990	-37.5	47.5	3.15	11.79	26.44	0	5.18	3.15	46.56	6.76546	18.2443
1990	-37.5	52.5	4.01	3.88	29.36	0.12	0.13	4.13	37.5	11.0133	17.8142
1990	-32.5	32.5	6.5	5.04	34.15	0	0.63	6.5	46.32	14.0328	21.5886
1990	-32.5	37.5	93.77	86.15	580.79	0	11.46	93.77	772.17	12.1437	21.2724
1990	-32.5	42.5	67.34	96.85	753.11	0	2.98	67.34	920.28	7.31734	20.5979
1990	-32.5	47.5	15.17	70.66	339.84	0	11.12	15.17	436.79	3.47306	20.2045
1990	-32.5	52.5	2.8	73.25	168.18	0	0.99	2.8	245.22	1.14183	19.7727
1990	-32.5	57.5	2.22	11.23	51.15	0	2.43	2.22	67.03	3.31195	19.3923
1990	-32.5	62.5	2.2	19.76	118.58	0	6.31	2.2	146.85	1.49813	19.1059
1990	-32.5	67.5	46.63	139.73	322.03	0.4	10.61	47.03	519.4	9.05468	18.9209
1990	-32.5	72.5	190.45	363.4	455.52	0.34	28.77	190.79	1038.48	18.372	18.5525
1990	-32.5	77.5	101.87	31.58	165.57	0	19.42	101.87	318.44	31.9903	18.1878
1990	-32.5	82.5	0.52	18.02	61.28	0.04	0.08	0.56	79.94	0.700525	17.906
1990	-32.5	87.5	0.83	63.36	113.45	0	0	0.83	177.64	0.467237	17.5878
1990	-32.5	92.5	0	8.71	29.21	0	0	0	37.92	0	17.3209
1990	-32.5	97.5	0	0.69	0.13	0	0	0	0.82	0	17.1708
1990	-27.5	37.5	8.44	4.96	17.23	0	0	8.44	30.63	27.5547	23.9586
1990	-27.5	42.5	12.66	7.99	84.53	0	0	12.66	105.18	12.0365	23.6819
1990	-27.5	47.5	8.88	13.85	73.67	0	0	8.88	96.4	9.21162	23.3548
1990	-27.5	52.5	9.9	6.99	59.17	0	0	9.9	76.06	13.016	22.9292
1990	-27.5	57.5	2.96	0	2.56	0	0	2.96	5.52	53.6232	22.6254
1990	-27.5	67.5	7.25	6.12	0	0	0	7.25	13.37	54.2259	22.0796
1990	-27.5	72.5	3.27	1.03	0.21	0	0	3.27	4.51	72.5055	21.7499
1990	-27.5	87.5	0	3.18	4.66	0	0	0	7.84	0	20.9359
1990	-22.5	47.5	8.39	60.22	26.43	0.07	0	8.46	95.11	8.89496	25.2949
1990	-22.5	52.5	10.59	0.28	112.3	0	0	10.59	123.17	8.59787	25.1712
1990	-22.5	57.5	2.27	0	1.7	0	0	2.27	3.97	57.1788	24.7792
1990	-22.5	62.5	3.68	3.58	16.34	0	0	3.68	23.6	15.5932	24.4387
1990	-22.5	67.5	0.82	2.85	0	0	0	0.82	3.67	22.3433	24.2533
1990	-22.5	72.5	0.53	1.2	0	0	0	0.53	1.73	30.6358	23.9543
1990	-17.5	52.5	101.14	628.84	248.62	0	0	101.14	978.6	10.3352	26.2214
1990	-17.5	62.5	9.1	4.85	1.08	0	0	9.1	15.03	60.5456	25.8529
1990	-17.5	67.5	0.66	0.28	24.94	0	0	0.66	25.88	2.55023	25.7237
1990	-17.5	72.5	34.85	10.69	343.55	2.22	0	37.07	391.31	9.47331	25.5694
1990	-17.5	77.5	0.74	0.49	6.36	0.06	0	0.8	7.65	10.4575	25.4146
1990	-17.5	82.5	2.83	2.44	75.81	0.5	0	3.33	81.58	4.08188	25.2911
1990	-17.5	92.5	3.43	32.72	43.93	0	0	3.43	80.08	4.28322	25.0072
1990	-12.5	62.5	47.28	101.25	1.33	0.1	0	47.38	149.96	31.5951	26.7507
1990	-12.5	67.5	136.9	512.32	21.06	0.8	0	137.7	671.08	20.5192	26.7327
1990	-12.5	72.5	75.75	468.12	7.5	0	0	75.75	551.37	13.7385	26.7812
1990	-12.5	77.5	270.1	898.07	28.19	0.04	0	270.14	1196.4	22.5794	26.8508
1990	-12.5	82.5	102.48	353.8	19.39	0	0	102.48	475.67	21.5443	26.9213
1990	-12.5	87.5	68.14	161.89	5.23	0.12	0	68.26	235.38	28.9999	26.9385
1990	-12.5	92.5	7.41	61.09	1.04	0	0	7.41	69.54	10.6557	27.0142
1990	-7.5	57.5	2.27	5.06	0	0	0	2.27	7.33	30.9686	27.4726
1990	-7.5	62.5	43.57	37.78	0	0	0	43.57	81.35	53.5587	27.6899
1990	-7.5	67.5	138.8	268.24	4.96	0.02	0	138.82	412.02	33.6925	27.806
1990	-7.5	72.5	6.56	16.02	0	0	0	6.56	22.58	29.0523	27.938
1990	-7.5	77.5	74.14	200.07	1.39	0.21	0	74.35	275.81	26.957	28.0541
1990	-7.5	82.5	169.9	501.88	3.56	0.04	0	169.94	675.38	25.1621	28.1637
1990	-7.5	87.5	207	665.48	2.3	0	0	207	874.78	23.6631	28.281
1990	-7.5	92.5	114.9	524.67	7.15	0.03	0	114.93	646.75	17.7704	28.4425
1990	-7.5	97.5	27.95	248.7	2.37	0	0	27.95	279.02	10.0172	28.4763
1990	-2.5	52.5	41.21	42.14	0	0	0	41.21	83.35	49.4421	27.9322
1990	-2.5	57.5	150.96	114.11	6.19	0	0	150.96	271.26	55.6514	28.2228
1990	-2.5	62.5	213.62	296.12	2.25	0	0	213.62	511.99	41.7235	28.5737
1990	-2.5	67.5	333.46	508.97	5.12	0.15	0	333.61	847.7	39.3547	28.7251
1990	-2.5	72.5	60.87	98.84	0.33	0.04	0	60.91	160.08	38.0497	28.7846
1990	-2.5	77.5	163.63	470.06	0.52	0.06	0	163.69	634.27	25.8076	28.8024
1990	-2.5	82.5	179.04	619.12	8	0.21	0	179.25	806.37	22.2292	28.8583
1990	-2.5	87.5	171.27	610.11	3.66	0.16	0	171.43	785.2	21.8327	28.9636
1990	-2.5	92.5	59.55	313.62	2.48	0	0	59.55	375.65	15.8525	29.1633
1990	2.5	52.5	212.56	483.27	0.06	0	0	212.56	695.89	30.5451	27.8091
1990	2.5	57.5	886.23	1506.21	2.23	0.82	0	887.05	2395.49	37.03	28.4274
1990	2.5	62.5	806.84	1481.8	2.29	1.11	0	807.95	2292.04	35.2503	28.8515
1990	2.5	67.5	272.12	421.2	3	0	0	272.12	696.32	39.0797	28.9992
1990	2.5	72.5	41.87	53.89	0	0	0	41.87	95.76	43.7239	28.9912
1990	2.5	77.5	33.75	58.39	0.19	0	0	33.75	92.33	36.5537	28.9112
1990	2.5	82.5	28.31	109.81	0.16	0	0	28.31	138.28	20.473	28.8632
1990	2.5	87.5	79.45	415.36	0	0.29	0	79.74	495.1	16.1058	28.9764
1990	2.5	92.5	22.17	147.85	0.05	0.21	0	22.38	170.28	13.1431	29.1921
1990	7.5	57.5	291.41	915.98	0	0.02	0.52	291.43	1207.93	24.1264	27.8954
1990	7.5	62.5	273.64	741.47	1.44	0.08	0	273.72	1016.63	26.9242	28.5635
1990	7.5	67.5	33.71	265.98	0	0	0	33.71	299.69	11.2483	28.8429
1990	7.5	72.5	18.66	0	0	0	0	18.66	18.66	100	28.8814
1990	7.5	87.5	54.87	73.95	0.84	0	0	54.87	129.66	42.3184	28.711
1990	12.5	82.5	119.34	5.69	0	0	0	119.34	125.03	95.4491	28.5659
1990	12.5	87.5	181.16	0	0	0	0	181.16	181.16	100	28.6246
1991	-37.5	37.5	26.9	108.97	222.94	0	0	26.9	358.81	7.497	18.9742
1991	-37.5	42.5	8.44	53.79	80.09	0	0	8.44	142.32	5.9303	18.6456
1991	-37.5	47.5	6.48	26.99	255.34	0	0	6.48	288.81	2.24369	18.2578
1991	-32.5	32.5	11.78	20.34	37.64	0	0	11.78	69.76	16.8865	21.7028
1991	-32.5	37.5	14.14	5.86	101.98	0	0	14.14	121.98	11.5921	21.3054
1991	-32.5	42.5	2.34	3.32	4.37	0	0	2.34	10.03	23.33	20.847
1991	-32.5	47.5	10.79	3.7	97.46	0	0	10.79	111.95	9.63823	20.3868
1991	-32.5	52.5	5.29	74.53	372.07	0	0	5.29	451.89	1.17064	19.8151
1991	-32.5	57.5	0.58	6.84	19.11	0	0	0.58	26.53	2.1862	19.385
1991	-32.5	67.5	107.48	94.1	97.02	0	0	107.48	298.6	35.9946	18.7261
1991	-32.5	72.5	252.5	135.97	493.61	0	0	252.5	882.08	28.6255	18.4184
1991	-32.5	77.5	475.93	111.9	533.43	0	0	475.93	1121.26	42.446	18.148
1991	-32.5	82.5	89.99	56.92	223.82	0	0	89.99	370.73	24.2737	18.0112
1991	-32.5	87.5	0	14.47	78.06	0	0	0	92.53	0	17.7601
1991	-32.5	92.5	101.38	154.17	667.83	24.07	0	125.45	947.45	13.2408	17.5339
[truncated: 1,912 more rows]

## Sheet: Pacific
year	lat	lon	ALB-MT	YFT-MT	BET-MT	tropicales-MT	total-MT	%trop	SST
1965	-37.5	152.5	343.247	76.773	57.604	76.773	477.624	16.0739	17.3401
1965	-37.5	157.5	109.117	4.4	13.932	4.4	127.449	3.45236	17.9285
1965	-37.5	177.5	154.363	0.439	33.69	0.439	188.492	0.232901	16.9567
1965	-32.5	152.5	112.96	412.07	116.171	412.07	641.201	64.2653	20.4915
1965	-32.5	157.5	267.413	76.815	184.099	76.815	528.327	14.5393	20.7993
1965	-32.5	162.5	38.617	31.685	17.362	31.685	87.664	36.1437	19.6722
1965	-32.5	177.5	44.474	0.16	49.649	0.16	94.283	0.169702	18.6036
1965	-27.5	-172.5	236.203	36.931	47.219	36.931	320.353	11.5282	21.8227
1965	-27.5	-167.5	639.103	103.949	79.467	103.949	822.519	12.6379	21.2125
1965	-27.5	-162.5	485.15	61.864	60.753	61.864	607.767	10.1789	21.2166
1965	-27.5	-157.5	148.325	19.454	21.477	19.454	189.256	10.2792	21.1474
1965	-27.5	-152.5	117.974	20.787	25.287	20.787	164.048	12.6713	21.2186
1965	-27.5	152.5	89.064	642.284	223.721	642.284	955.069	67.25	23.1367
1965	-27.5	157.5	323.539	136.77	68.583	136.77	528.892	25.8597	22.8265
1965	-27.5	162.5	442.969	299.187	53.742	299.187	795.898	37.5911	22.0315
1965	-27.5	177.5	329.638	55.265	21.076	55.265	405.979	13.6128	21.689
1965	-22.5	-172.5	70.996	10.97	7.376	10.97	89.342	12.2787	24.1208
1965	-22.5	152.5	21.03	45.761	16.823	45.761	83.614	54.7289	24.5094
1965	-22.5	157.5	246.127	143.577	52.341	143.577	442.045	32.4802	24.0751
1965	-22.5	162.5	62.357	28.441	4.416	28.441	95.214	29.8706	23.5661
1965	-22.5	172.5	48.147	12.718	5.269	12.718	66.134	19.2307	23.7564
1965	-22.5	177.5	176.288	42.97	14.903	42.97	234.161	18.3506	23.8554
1965	-17.5	-177.5	166.742	82.244	30.258	82.244	279.244	29.4524	26.9246
1965	-17.5	-172.5	353.481	114.975	35.807	114.975	504.263	22.8006	27.0254
1965	-17.5	-147.5	109.081	43.889	18.464	43.889	171.434	25.6011	27.1126
1965	-17.5	-132.5	64.691	13.65	12.812	13.65	91.153	14.9748	26.8768
1965	-17.5	152.5	262.539	312.128	54.851	312.128	629.518	49.5821	25.9067
1965	-17.5	157.5	88.105	21.727	14.973	21.727	124.805	17.4088	26.071
1965	-17.5	162.5	55.987	6.951	2.993	6.951	65.931	10.5428	26.1071
1965	-17.5	172.5	53.715	12.587	2.403	12.587	68.705	18.3204	26.4952
1965	-12.5	-172.5	210.865	85.662	50.267	85.662	346.794	24.7011	28.4025
1965	-12.5	-167.5	383.52	94.957	79.286	94.957	557.763	17.0246	28.4958
1965	-12.5	-162.5	372.768	101.146	77.554	101.146	551.468	18.3412	28.5496
1965	-12.5	-157.5	299.34	75.38	63.2	75.38	437.92	17.2132	28.5879
1965	-12.5	-152.5	270.259	72.624	61.967	72.624	404.85	17.9385	28.5458
1965	-12.5	-147.5	489.842	183.438	150.542	183.438	823.822	22.2667	28.4197
1965	-12.5	-142.5	786.999	244.945	277.589	244.945	1309.53	18.7048	28.2671
1965	-12.5	-137.5	322.872	80.13	70.819	80.13	473.821	16.9114	27.9092
1965	-12.5	-132.5	339.527	90.511	205.352	90.511	635.39	14.245	27.6833
1965	-12.5	147.5	70.706	588.092	26.241	588.092	685.039	85.848	26.4681
1965	-12.5	152.5	96.813	407.258	29.38	407.258	533.451	76.344	26.7292
1965	-12.5	177.5	40.319	28.828	7.031	28.828	76.178	37.8429	28.1064
1965	-7.5	-177.5	325.48	407.248	281.598	407.248	1014.33	40.1496	29.0083
1965	-7.5	-172.5	727.563	465.108	312.382	465.108	1505.05	30.9031	29.0104
1965	-7.5	-167.5	1140.92	514.715	364.13	514.715	2019.76	25.4839	29.0662
1965	-7.5	-162.5	1473.1	418.463	353.589	418.463	2245.15	18.6385	29.0615
1965	-7.5	-157.5	794.986	305.38	255.836	305.38	1356.2	22.5173	28.9579
1965	-7.5	-152.5	779.511	341.519	305.637	341.519	1426.67	23.9382	28.813
1965	-7.5	-147.5	531.741	436.345	451.982	436.345	1420.07	30.727	28.5563
1965	-7.5	-142.5	127.653	653.838	378.588	653.838	1160.08	56.3615	28.3492
1965	-7.5	-137.5	27.754	394.512	464.314	394.512	886.58	44.4982	27.9529
1965	-7.5	-132.5	48.783	377.417	818.609	377.417	1244.81	30.3193	27.7267
1965	-7.5	152.5	14.367	535.098	41.749	535.098	591.214	90.5083	27.9827
1965	-7.5	157.5	2.728	106.639	19.696	106.639	129.063	82.6255	28.3251
1965	-7.5	162.5	0.367	271.485	32.272	271.485	304.124	89.2679	28.6085
1965	-7.5	172.5	32.497	24.503	25.843	24.503	82.843	29.5776	28.8381
1965	-7.5	177.5	69.038	52.649	63.46	52.649	185.147	28.4363	28.9331
1965	-2.5	-177.5	67.784	450.486	138.257	450.486	656.527	68.6165	28.976
1965	-2.5	-172.5	5.785	244.937	50.858	244.937	301.58	81.2179	28.9683
1965	-2.5	-167.5	1.495	150.561	44.178	150.561	196.234	76.7252	28.8385
1965	-2.5	-162.5	24.414	507.887	170.054	507.887	702.355	72.312	28.7265
1965	-2.5	-157.5	9.569	894.944	449.89	894.944	1354.4	66.0766	28.4583
1965	-2.5	-152.5	4.907	716.229	543.984	716.229	1265.12	56.6135	28.3014
1965	-2.5	157.5	0.015	196.412	38.117	196.412	234.544	83.7421	28.7964
1965	-2.5	162.5	0.572	116.664	22.137	116.664	139.373	83.7063	28.9581
1965	-2.5	167.5	8.131	153.201	61.119	153.201	222.451	68.8695	28.9489
1965	-2.5	172.5	0.494	93.264	41.617	93.264	135.375	68.8931	28.9474
1965	-2.5	177.5	7.883	72.669	37.333	72.669	117.885	61.644	28.9319
1965	2.5	-177.5	3.38	1098.87	741.359	1098.87	1843.61	59.6043	28.7169
1965	2.5	-172.5	1.032	534.988	307.911	534.988	843.931	63.3924	28.6994
1965	2.5	-167.5	0.31	512.871	228.003	512.871	741.184	69.1962	28.5238
1965	2.5	-162.5	1.302	781.824	420.497	781.824	1203.62	64.9559	28.4278
1965	2.5	-157.5	0.322	702.432	333.294	702.432	1036.05	67.7992	28.2177
1965	2.5	-152.5	0.026	968.399	701.417	968.399	1669.84	57.9935	28.0581
1965	2.5	122.5	0.58	341.642	30.452	341.642	372.674	91.6732	28.64
1965	2.5	127.5	0.975	158.721	40.969	158.721	200.665	79.0975	28.3892
1965	2.5	132.5	17.488	980.011	179.412	980.011	1176.91	83.2698	28.5343
1965	2.5	137.5	1.806	1079.81	335.638	1079.81	1417.25	76.1903	28.6114
1965	2.5	142.5	1.431	1449.65	352.773	1449.65	1803.85	80.364	28.683
1965	2.5	147.5	2.877	1276.19	329.136	1276.19	1608.2	79.355	28.8038
1965	2.5	152.5	3.47	942.551	338.77	942.551	1284.79	73.3622	28.8966
1965	2.5	157.5	3.521	415.069	189.4	415.069	607.99	68.2691	28.9299
1965	2.5	162.5	1.703	386.057	170.456	386.057	558.216	69.1591	28.8873
1965	2.5	167.5	2.334	162.283	48.627	162.283	213.244	76.102	28.8541
1965	2.5	172.5	0.233	103.448	129.918	103.448	233.599	44.2844	28.846
1965	2.5	177.5	3.727	668.333	987.88	668.333	1659.94	40.2625	28.7815
1965	7.5	-177.5	4.192	246.465	514.647	246.465	765.304	32.2048	28.5269
1965	7.5	-172.5	1.819	66.235	223.69	66.235	291.744	22.7031	28.485
1965	7.5	-167.5	2.051	193.725	547.54	193.725	743.316	26.0623	28.3448
1965	7.5	-162.5	0.335	236.779	543.692	236.779	780.806	30.3249	28.2695
1965	7.5	-157.5	0.013	57.731	148.74	57.731	206.484	27.9591	28.089
1965	7.5	-152.5	0.052	213.481	485.073	213.481	698.606	30.5581	27.9488
1965	7.5	112.5	7.92	924.395	242.741	924.395	1175.06	78.6682	28.3987
1965	7.5	127.5	24.123	627.744	219.816	627.744	871.683	72.0152	28.4722
1965	7.5	132.5	177.837	1730.53	558.548	1730.53	2466.91	70.1495	28.4987
1965	7.5	137.5	47.872	1039.4	500.563	1039.4	1587.84	65.4603	28.5144
1965	7.5	142.5	31.12	902.512	365.901	902.512	1299.53	69.4489	28.5738
1965	7.5	147.5	26.553	283.454	162.871	283.454	472.878	59.9423	28.6735
1965	7.5	152.5	8.138	589.657	381.684	589.657	979.479	60.2011	28.7065
1965	7.5	157.5	9.995	792.759	707.398	792.759	1510.15	52.4953	28.7503
1965	7.5	162.5	8.988	497.494	729.256	497.494	1235.74	40.2589	28.7367
1965	7.5	167.5	0.413	38.05	97.581	38.05	136.044	27.9689	28.7228
1965	7.5	172.5	1.187	166.516	566.7	166.516	734.403	22.6737	28.6833
1965	7.5	177.5	5.366	742.21	2041.29	742.21	2788.86	26.6134	28.6479
1965	12.5	-177.5	11.298	179.68	621.249	179.68	812.227	22.1219	27.5556
1965	12.5	-172.5	3.199	81.695	319.923	81.695	404.817	20.1807	27.4961
1965	12.5	-167.5	0.967	85.253	461.728	85.253	547.948	15.5586	27.165
1965	12.5	-162.5	0.013	6.337	73.714	6.337	80.064	7.91492	27.0098
1965	12.5	-157.5	0.064	19.931	131.17	19.931	151.165	13.1849	26.7944
1965	12.5	-152.5	0	11.652	53.241	11.652	64.893	17.9557	26.6775
1965	12.5	112.5	11.57	354.677	208.003	354.677	574.25	61.7635	27.6728
1965	12.5	117.5	22.952	435.303	169.282	435.303	627.537	69.3669	28.1205
1965	12.5	127.5	29.483	655.657	204.183	655.657	889.323	73.7254	28.2531
1965	12.5	132.5	56.55	864.412	136.335	864.412	1057.3	81.7568	28.3708
1965	12.5	137.5	87.478	324.733	65.109	324.733	477.32	68.0326	28.3021
1965	12.5	142.5	41.45	236.165	25.116	236.165	302.731	78.0115	28.2544
1965	12.5	147.5	11.685	80.51	51.2	80.51	143.395	56.1456	28.2501
1965	12.5	152.5	14.341	148.107	212.259	148.107	374.707	39.5261	28.1943
1965	12.5	157.5	12.703	221.748	262.377	221.748	496.828	44.6328	28.1955
1965	12.5	162.5	17.745	198.66	226.682	198.66	443.087	44.8354	28.0576
1965	12.5	167.5	11.027	71.41	101.542	71.41	183.979	38.8142	27.9658
1965	12.5	172.5	25.341	300.323	735.741	300.323	1061.4	28.2949	27.8217
1965	12.5	177.5	29.985	332.179	1118.99	332.179	1481.15	22.4271	27.7017
1965	17.5	-162.5	0.658	9.723	52.581	9.723	62.962	15.4426	26.4736
1965	17.5	-157.5	0.387	47.323	256.92	47.323	304.63	15.5346	26.0591
1965	17.5	-152.5	0	8.035	66.644	8.035	74.679	10.7594	25.7443
1965	17.5	112.5	9.364	355.605	85.162	355.605	450.131	79.0003	26.9022
1965	17.5	117.5	25.575	471.117	155.538	471.117	652.23	72.2317	27.3381
1965	17.5	122.5	36.198	500.556	203.201	500.556	739.955	67.6468	27.9068
1965	17.5	127.5	28.211	525.703	167.23	525.703	721.144	72.8985	27.8686
1965	17.5	132.5	113.347	104.887	72.88	104.887	291.114	36.0295	27.967
1965	22.5	122.5	3.747	97.972	26.022	97.972	127.741	76.6958	25.8623
1965	22.5	127.5	9.149	267.771	61.109	267.771	338.029	79.2154	26.1105
1965	22.5	132.5	70.646	108.652	67.46	108.652	246.758	44.0318	26.3148
1965	22.5	147.5	23.704	14.437	67.429	14.437	105.57	13.6753	27.2168
1965	22.5	152.5	25.226	29.794	67.576	29.794	122.596	24.3026	27.1729
1965	22.5	157.5	84.022	29.17	95.383	29.17	208.575	13.9854	27.0248
1965	27.5	-157.5	4.823	22.963	145.671	22.963	173.457	13.2384	24.0069
1965	27.5	137.5	710.014	61.666	146.755	61.666	918.435	6.71425	24.7404
1965	27.5	142.5	595.904	53.092	208.167	53.092	857.163	6.19392	25.0956
1965	27.5	147.5	326.35	9.76	51.827	9.76	387.937	2.51587	25.3138
1965	27.5	152.5	275.344	17.566	120.118	17.566	413.028	4.25298	25.4603
1965	27.5	157.5	67.696	17.44	53.566	17.44	138.702	12.5737	25.3768
1965	27.5	162.5	213.943	31.208	131.32	31.208	376.471	8.28962	25.1131
1965	27.5	172.5	7.57	15.502	56.904	15.502	79.976	19.3833	24.5598
1965	27.5	177.5	18.365	108.784	237.25	108.784	364.399	29.853	24.2807
1965	32.5	-172.5	96.196	3.271	94.89	3.271	194.357	1.68299	20.49
1965	32.5	-167.5	80.295	39.248	288.684	39.248	408.227	9.61426	20.5538
1965	32.5	-162.5	126.866	48.89	729.411	48.89	905.167	5.40121	20.5676
1965	32.5	-157.5	30.14	28.107	314.024	28.107	372.271	7.55014	20.9741
1965	32.5	-152.5	2.102	13.014	322.454	13.014	337.57	3.8552	21.1246
1965	32.5	137.5	605.771	135.358	164.081	135.358	905.21	14.9532	21.9978
1965	32.5	142.5	1544.48	59.076	381.224	59.076	1984.78	2.97645	21.9226
1965	32.5	147.5	420.419	40.676	312.703	40.676	773.798	5.25667	21.8229
1965	32.5	152.5	190.29	30.358	272.812	30.358	493.46	6.15207	21.7562
1965	32.5	157.5	224.943	45.178	426.415	45.178	696.536	6.4861	21.5016
1965	32.5	162.5	340.305	54.988	486.591	54.988	881.884	6.23529	21.4218
1965	32.5	167.5	38.046	15.638	134.681	15.638	188.365	8.30197	21.3375
1965	32.5	172.5	180.695	28.278	421.158	28.278	630.131	4.48764	21.1406
1965	32.5	177.5	463.248	97.269	1036.36	97.269	1596.88	6.09121	20.9338
1965	37.5	142.5	12.716	22.733	135.232	22.733	170.681	13.319	18.9868
1965	37.5	147.5	4.398	0.721	9.422	0.721	14.541	4.95839	18.2332
1965	37.5	152.5	34.744	18.304	104.549	18.304	157.597	11.6144	18.6571
1965	37.5	157.5	247.977	54.479	525.569	54.479	828.025	6.57939	18.3249
1965	37.5	162.5	457.729	98.017	996.67	98.017	1552.42	6.31384	18.2824
1965	37.5	167.5	460.516	25.655	538.076	25.655	1024.25	2.50477	18.3868
1965	37.5	172.5	258.01	17.307	139.249	17.307	414.566	4.17473	18.2138
1965	37.5	177.5	72.595	16.081	153.298	16.081	241.974	6.64576	18.0912
1965	42.5	142.5	0	0.579	0	0.579	0.579	100	10.9926
1965	42.5	147.5	0.013	2.522	0.201	2.522	2.736	92.1784	9.95144
1966	-37.5	152.5	335.371	8.029	12.05	8.029	355.45	2.25883	17.6553
1966	-37.5	157.5	72.732	0.652	13.885	0.652	87.269	0.747115	18.1525
1966	-37.5	177.5	248.094	0.358	11.357	0.358	259.809	0.137794	17.0903
1966	-32.5	-162.5	169.934	26.434	32.302	26.434	228.67	11.5599	18.3758
1966	-32.5	-157.5	101.086	18.877	21.195	18.877	141.158	13.373	18.1511
1966	-32.5	152.5	151.271	240.313	55.888	240.313	447.472	53.7046	20.676
1966	-32.5	157.5	436.416	89.428	203.067	89.428	728.911	12.2687	20.8582
1966	-32.5	162.5	48.303	10.947	36.25	10.947	95.5	11.4628	19.7214
1966	-32.5	167.5	42.939	28.928	115.691	28.928	187.558	15.4235	18.9732
1966	-32.5	172.5	61.802	4.461	312.312	4.461	378.575	1.17837	18.5424
1966	-32.5	177.5	43.298	0.068	57.074	0.068	100.44	0.0677021	18.7817
1966	-27.5	-172.5	694.845	60.055	112.768	60.055	867.668	6.92143	22.0637
1966	-27.5	-167.5	603.976	121.893	65.293	121.893	791.162	15.4068	21.4469
1966	-27.5	-162.5	1178.2	214.436	151.188	214.436	1543.82	13.8899	21.4121
1966	-27.5	-157.5	604.364	45.686	48.528	45.686	698.578	6.53986	21.2742
1966	-27.5	-152.5	432.113	71.18	73.472	71.18	576.765	12.3412	21.2328
1966	-27.5	152.5	116.959	551.711	215.118	551.711	883.788	62.4257	23.2452
1966	-27.5	157.5	438.301	145.677	81.991	145.677	665.969	21.8744	22.8825
1966	-27.5	162.5	936.241	158.506	67.929	158.506	1162.68	13.6329	22.0084
1966	-27.5	172.5	617.568	170.344	74.096	170.344	862.008	19.7613	21.7424
1966	-27.5	177.5	1125.04	154.52	139.82	154.52	1419.38	10.8864	21.8477
1966	-22.5	-172.5	42.695	14.375	10.223	14.375	67.293	21.3618	24.3083
1966	-22.5	152.5	24.099	233.861	96.166	233.861	354.126	66.0389	24.5725
1966	-22.5	157.5	170.454	149.185	59.34	149.185	378.979	39.365	24.0926
1966	-22.5	162.5	146.684	39.226	9.96	39.226	195.87	20.0265	23.5215
1966	-22.5	172.5	266.037	58.525	16.357	58.525	340.919	17.1668	23.8793
1966	-22.5	177.5	234.889	52.837	17.23	52.837	304.956	17.3261	24.0015
1966	-17.5	-177.5	55.12	36.615	8.777	36.615	100.512	36.4285	27.067
1966	-17.5	-172.5	238.511	75.019	37.228	75.019	350.758	21.3877	27.1481
1966	-17.5	-132.5	571.238	79.308	98.802	79.308	749.348	10.5836	26.6887
1966	-17.5	152.5	245.645	350.779	59.481	350.779	655.905	53.4802	25.9349
1966	-17.5	157.5	91.064	105.2	12.213	105.2	208.477	50.4612	26.0547
1966	-17.5	162.5	56.458	39.278	3.424	39.278	99.16	39.6107	26.1427
1966	-17.5	167.5	150.799	89.749	10.519	89.749	251.067	35.747	26.3298
1966	-17.5	172.5	351.399	58.106	19.165	58.106	428.67	13.5549	26.6808
1966	-17.5	177.5	267.303	94.574	25.642	94.574	387.519	24.405	26.8781
1966	-12.5	-172.5	443.951	154.857	70.034	154.857	668.842	23.153	28.5979
1966	-12.5	-167.5	1592.18	447.432	261.199	447.432	2300.81	19.4467	28.7731
1966	-12.5	-162.5	326.625	87.632	56.216	87.632	470.473	18.6264	28.82
1966	-12.5	-157.5	254.915	66.643	45.446	66.643	367.004	18.1587	28.8182
1966	-12.5	-152.5	62.149	14.932	8.95	14.932	86.031	17.3565	28.7286
1966	-12.5	-147.5	398.07	89.11	83.626	89.11	570.806	15.6113	28.5026
1966	-12.5	-142.5	262.26	53.565	54.811	53.565	370.636	14.4522	28.3168
1966	-12.5	-137.5	683.866	145.754	196.775	145.754	1026.39	14.2006	27.9061
1966	-12.5	-132.5	553.246	117.233	139.266	117.233	809.745	14.4778	27.6327
1966	-12.5	147.5	94.26	897.88	65.156	897.88	1057.3	84.9223	26.6176
1966	-12.5	152.5	371.721	940.537	88.968	940.537	1401.23	67.1224	26.8711
1966	-12.5	157.5	200.779	538.264	49.156	538.264	788.199	68.2904	27.2983
1966	-12.5	162.5	155.144	470.434	66.519	470.434	692.097	67.9723	27.6875
1966	-12.5	167.5	95.889	79.166	19.772	79.166	194.827	40.634	27.7999
1966	-12.5	172.5	415.723	312.46	106.537	312.46	834.72	37.4329	28.1096
1966	-12.5	177.5	793.184	462.553	188.41	462.553	1444.15	32.0295	28.2756
1966	-7.5	-177.5	170.204	143.965	77.539	143.965	391.708	36.7531	29.3392
1966	-7.5	-172.5	1529.53	486.604	308.507	486.604	2324.64	20.9325	29.3658
1966	-7.5	-167.5	1493.97	379.383	288.63	379.383	2161.98	17.5479	29.3932
1966	-7.5	-162.5	1496.96	380.028	346.833	380.028	2223.82	17.089	29.3259
1966	-7.5	-157.5	1362.35	317.291	347.175	317.291	2026.81	15.6547	29.1419
1966	-7.5	-152.5	1389.84	352.061	377.455	352.061	2119.36	16.6117	28.9225
1966	-7.5	-147.5	874.747	237.876	283.56	237.876	1396.18	17.0376	28.5195
1966	-7.5	-142.5	333.937	108.999	102.764	108.999	545.7	19.9742	28.2236
1966	-7.5	-137.5	64.532	138.636	380.51	138.636	583.678	23.7521	27.7072
1966	-7.5	-132.5	33.082	104.201	376.128	104.201	513.411	20.2958	27.4117
1966	-7.5	152.5	3.531	1077.15	57.838	1077.15	1138.52	94.6097	28.2299
1966	-7.5	157.5	14.908	398.621	43.307	398.621	456.836	87.2569	28.576
1966	-7.5	162.5	41.53	438.575	64.622	438.575	544.727	80.5128	28.9569
1966	-7.5	167.5	116.562	628.058	117.392	628.058	862.012	72.8595	29.0163
1966	-7.5	172.5	103.456	615.813	146.607	615.813	865.876	71.1202	29.115
1966	-7.5	177.5	179.365	192.758	80.314	192.758	452.437	42.6044	29.2125
1966	-2.5	-177.5	27.547	886.569	166.588	886.569	1080.7	82.0362	29.2875
1966	-2.5	-172.5	8.379	385.719	125.103	385.719	519.201	74.2909	29.3133
1966	-2.5	-167.5	0.714	70.415	20.115	70.415	91.244	77.1722	28.9789
1966	-2.5	-162.5	62.287	11.632	13.06	11.632	86.979	13.3733	28.7613
1966	-2.5	-157.5	0.271	37.345	40.77	37.345	78.386	47.6424	28.3783
1966	-2.5	-152.5	12.645	162.751	200.349	162.751	375.745	43.3142	28.0921
1966	-2.5	157.5	1.593	1386.55	174.759	1386.55	1562.9	88.7164	29.1407
1966	-2.5	162.5	3.626	1616.56	247.518	1616.56	1867.71	86.5534	29.3492
1966	-2.5	167.5	28.879	2384.73	387.961	2384.73	2801.57	85.1212	29.3337
1966	-2.5	172.5	27.57	1472.28	286.163	1472.28	1786.01	82.4338	29.2971
1966	-2.5	177.5	29.485	885.532	240.602	885.532	1155.62	76.6284	29.2881
1966	2.5	-177.5	1.304	308.375	161.536	308.375	471.215	65.4425	29.0211
1966	2.5	-172.5	0.135	559.79	273.611	559.79	833.536	67.1585	28.9856
1966	2.5	-167.5	0.421	380.911	147.07	380.911	528.402	72.0874	28.6236
1966	2.5	-162.5	2.281	187.545	117.306	187.545	307.132	61.0633	28.4431
1966	2.5	-157.5	0.055	269.006	169.356	269.006	438.417	61.3585	28.1962
1966	2.5	127.5	0.503	129.909	49.595	129.909	180.007	72.1689	28.5963
1966	2.5	132.5	17.243	1430.01	242.119	1430.01	1689.37	84.6474	28.7619
1966	2.5	137.5	1.073	962.979	124.768	962.979	1088.82	88.4424	28.8929
1966	2.5	142.5	1.604	939.031	140.692	939.031	1081.33	86.8406	29.0761
1966	2.5	147.5	1.943	1065.83	166.067	1065.83	1233.84	86.3832	29.18
1966	2.5	152.5	3.68	1686.61	245.721	1686.61	1936.01	87.1178	29.1502
1966	2.5	157.5	3.314	2498.86	456.044	2498.86	2958.22	84.4718	29.1656
1966	2.5	162.5	7.388	2308.31	600.039	2308.31	2915.74	79.1673	29.204
1966	2.5	167.5	8.351	3531.9	743.033	3531.9	4283.28	82.4577	29.2063
1966	2.5	172.5	9.275	898.026	248.241	898.026	1155.54	77.7147	29.1986
1966	2.5	177.5	2.498	243.89	150.554	243.89	396.942	61.4422	29.1323
1966	7.5	-177.5	3.993	212.952	405.88	212.952	622.825	34.1913	28.9206
1966	7.5	-172.5	1.942	160.419	409.403	160.419	571.764	28.0569	28.8872
1966	7.5	-167.5	3.246	91.773	213.65	91.773	308.669	29.7318	28.7562
1966	7.5	-162.5	0.028	138.41	384.768	138.41	523.206	26.4542	28.6442
1966	7.5	-157.5	0.027	143.519	782.008	143.519	925.554	15.5063	28.4765
1966	7.5	-152.5	0.177	108.297	522.799	108.297	631.273	17.1553	28.3223
1966	7.5	112.5	2.012	280.596	111.976	280.596	394.584	71.1119	28.8781
1966	7.5	127.5	18.011	849.953	307.804	849.953	1175.77	72.2892	28.6756
1966	7.5	132.5	177.838	1618	739.284	1618	2535.12	63.8234	28.6766
1966	7.5	137.5	70.222	537.367	336.768	537.367	944.357	56.903	28.7237
1966	7.5	142.5	21.715	825.998	326.708	825.998	1174.42	70.3324	28.8523
1966	7.5	147.5	3.68	922.369	186.83	922.369	1112.88	82.8813	28.913
1966	7.5	152.5	4.482	632.504	297.166	632.504	934.152	67.7089	28.8514
1966	7.5	157.5	3.164	1332.68	797.02	1332.68	2132.87	62.4832	28.8847
1966	7.5	162.5	5.932	784.02	631.827	784.02	1421.78	55.1436	28.9564
1966	7.5	167.5	6.546	649.07	553.674	649.07	1209.29	53.6736	29.0022
1966	7.5	172.5	12.452	196.824	293.539	196.824	502.815	39.1444	29.0187
1966	7.5	177.5	8.962	599.885	886.541	599.885	1495.39	40.1157	29.0135
1966	12.5	-177.5	10.837	162.805	578.678	162.805	752.32	21.6404	27.9189
1966	12.5	-172.5	5.785	105.286	545.744	105.286	656.815	16.0298	27.8639
1966	12.5	-167.5	2.77	81.445	384.411	81.445	468.626	17.3795	27.6727
1966	12.5	-162.5	1.073	17.816	421.671	17.816	440.56	4.04394	27.5224
1966	12.5	-157.5	0.285	9.969	293.461	9.969	303.715	3.28235	27.2959
1966	12.5	-152.5	0.204	1.407	72.692	1.407	74.303	1.8936	27.1569
1966	12.5	112.5	13.675	538.313	235.836	538.313	787.824	68.3291	28.3794
1966	12.5	117.5	25.8	775.226	292.277	775.226	1093.3	70.9068	28.6593
1966	12.5	127.5	26.429	561.469	168.579	561.469	756.477	74.2216	28.5229
1966	12.5	132.5	25.944	561.742	198.136	561.742	785.822	71.4846	28.5634
1966	12.5	137.5	23.982	197.34	58.105	197.34	279.427	70.6231	28.5014
1966	12.5	142.5	5.527	104.367	21.65	104.367	131.544	79.34	28.4742
1966	12.5	147.5	1.29	37.685	23.405	37.685	62.38	60.412	28.4799
1966	12.5	157.5	36.72	223.43	152.393	223.43	412.543	54.1592	28.4497
1966	12.5	162.5	25.014	152.027	174.778	152.027	351.819	43.2117	28.3985
1966	12.5	167.5	93.293	255.64	227.691	255.64	576.624	44.3339	28.3389
1966	12.5	172.5	77.488	493.705	808.655	493.705	1379.85	35.7797	28.2147
1966	12.5	177.5	22.746	280.508	898.271	280.508	1201.53	23.346	28.0868
1966	17.5	-157.5	0.394	21.369	238.983	21.369	260.746	8.19533	26.4206
1966	17.5	-152.5	0.095	2.964	390.987	2.964	394.046	0.752196	26.1994
1966	17.5	112.5	9.632	323.164	95.737	323.164	428.533	75.4117	27.7091
1966	17.5	117.5	26.286	447.507	131.732	447.507	605.525	73.904	27.9993
1966	17.5	122.5	37.547	602.591	171.772	602.591	811.91	74.2189	28.3201
1966	17.5	127.5	33.456	522.337	144.279	522.337	700.072	74.6119	28.2647
1966	17.5	132.5	163.205	141.46	75.149	141.46	379.814	37.2445	28.3379
1966	22.5	122.5	3.907	136.182	19.717	136.182	159.806	85.2171	26.4145
1966	22.5	127.5	8.493	240.658	29.037	240.658	278.188	86.5091	26.6125
1966	22.5	132.5	109.848	215.155	143.539	215.155	468.542	45.9201	26.8059
1966	22.5	147.5	0.367	5.456	0.942	5.456	6.765	80.6504	27.5899
1966	22.5	152.5	32.225	81.878	133.246	81.878	247.349	33.1022	27.5069
1966	22.5	157.5	72.109	36.924	107.807	36.924	216.84	17.0282	27.3617
1966	27.5	-162.5	0.19	8.167	43.995	8.167	52.352	15.6002	24.3193
1966	27.5	137.5	2243.33	61.9	235.196	61.9	2540.43	2.4366	25.1009
1966	27.5	142.5	878.478	66.195	238.374	66.195	1183.05	5.5953	25.4688
1966	27.5	147.5	1614.1	52.812	193.199	52.812	1860.11	2.83919	25.6948
1966	27.5	152.5	495.554	52.298	137.659	52.298	685.511	7.62905	25.7795
1966	27.5	157.5	550.484	52.641	161.809	52.641	764.934	6.88177	25.7291
1966	27.5	162.5	291.926	7.686	72.094	7.686	371.706	2.06776	25.5138
1966	27.5	167.5	186.057	20.994	126.368	20.994	333.419	6.29658	25.3151
1966	27.5	172.5	113.961	21.721	129.621	21.721	265.303	8.18724	24.9784
1966	27.5	177.5	173.713	112.994	682.744	112.994	969.451	11.6555	24.7323
1966	32.5	-167.5	41.907	0.377	43.44	0.377	85.724	0.439783	20.7894
1966	32.5	-162.5	14.055	19.319	290.988	19.319	324.362	5.956	20.7503
1966	32.5	-157.5	16.893	36.34	460.484	36.34	513.717	7.07393	20.8182
1966	32.5	-152.5	7.306	8.647	321.684	8.647	337.637	2.56103	20.718
1966	32.5	137.5	1444.22	344.453	189.88	344.453	1978.56	17.4093	22.4074
1966	32.5	142.5	868.384	336.845	324.069	336.845	1529.3	22.0261	22.4394
1966	32.5	147.5	627.903	36.784	313.293	36.784	977.98	3.76122	22.3628
1966	32.5	152.5	783.555	72.483	946.771	72.483	1802.81	4.02056	22.1759
1966	32.5	157.5	1147.64	66.788	1022.33	66.788	2236.76	2.98592	21.9593
1966	32.5	162.5	204.146	5.257	174.851	5.257	384.254	1.36811	21.8567
1966	32.5	167.5	159.372	12.199	161.363	12.199	332.934	3.66409	21.8514
1966	32.5	172.5	389.51	20.984	482.253	20.984	892.747	2.3505	21.5658
1966	32.5	177.5	812.739	64.159	1698.57	64.159	2575.47	2.49116	21.3711
1966	37.5	142.5	244.989	281.239	34.321	281.239	560.549	50.1721	20.0803
1966	37.5	147.5	7.89	12.556	44.838	12.556	65.284	19.2329	19.5406
1966	37.5	152.5	182.079	46.412	398.194	46.412	626.685	7.40595	19.3618
1966	37.5	157.5	967.699	222.285	2449.03	222.285	3639.01	6.10839	19.0201
1966	37.5	162.5	194.613	2.282	201.728	2.282	398.623	0.572471	19.0336
1966	37.5	167.5	194.721	0.898	96.253	0.898	291.872	0.307669	19.1736
1966	37.5	172.5	222.9	5.522	162.552	5.522	390.974	1.41237	18.8721
1966	37.5	177.5	354.977	14.682	450.814	14.682	820.473	1.78946	18.573
1966	42.5	142.5	61.404	277.699	0.199	277.699	339.302	81.8442	11.5521
1966	42.5	147.5	61.418	277.665	1.685	277.665	340.768	81.4821	10.6257
1967	-37.5	152.5	223.476	24.79	50.332	24.79	298.598	8.30213	17.7755
1967	-37.5	157.5	18.445	0.06	0.816	0.06	19.321	0.310543	18.343
1967	-37.5	177.5	337.575	4.192	51.26	4.192	393.027	1.06659	17.3863
1967	-32.5	-162.5	252.223	1.903	46.796	1.903	300.922	0.63239	18.4982
1967	-32.5	-157.5	402.927	21.874	70.918	21.874	495.719	4.41258	18.3429
1967	-32.5	-147.5	403.213	18.346	53.294	18.346	474.853	3.86351	18.6412
1967	-32.5	152.5	18.99	3.775	4.855	3.775	27.62	13.6676	20.8783
1967	-32.5	157.5	64.902	22.462	68.293	22.462	155.657	14.4304	21.0343
1967	-32.5	172.5	65.581	5.063	7.338	5.063	77.982	6.49252	18.9526
1967	-32.5	177.5	52.15	3.281	7.406	3.281	62.837	5.22145	19.1104
1967	-27.5	-172.5	648.222	60.566	67.75	60.566	776.538	7.79949	22.2771
1967	-27.5	-167.5	595.794	45.116	61.635	45.116	702.545	6.4218	21.5948
1967	-27.5	-162.5	250.545	34.104	30.461	34.104	315.11	10.8229	21.5644
1967	-27.5	-157.5	332.922	52.792	62.365	52.792	448.079	11.7819	21.5189
1967	-27.5	-152.5	239.594	26.651	33.853	26.651	300.098	8.88077	21.6523
1967	-27.5	-137.5	262.914	5.703	28.33	5.703	296.947	1.92054	22.4383
1967	-27.5	152.5	56.654	69.435	156.301	69.435	282.39	24.5883	23.2675
1967	-27.5	157.5	486.343	166.154	92.464	166.154	744.961	22.3037	22.9738
1967	-27.5	162.5	430.921	74.594	46.705	74.594	552.22	13.508	22.3633
1967	-27.5	172.5	184.299	49.534	22.143	49.534	255.976	19.351	22.1632
1967	-27.5	177.5	581.516	94.031	82.136	94.031	757.683	12.4103	22.2293
1967	-22.5	157.5	50.075	41.762	15.023	41.762	106.86	39.081	24.289
1967	-22.5	172.5	70.908	33.641	7.094	33.641	111.643	30.1327	24.3581
1967	-17.5	-177.5	211.242	72.052	24.396	72.052	307.69	23.4171	27.1462
1967	-17.5	-172.5	720.661	71.326	56.677	71.326	848.664	8.4045	27.1758
1967	-17.5	-147.5	156.358	13.719	37.136	13.719	207.213	6.62072	27.0406
1967	-17.5	-132.5	447.853	56.544	93.572	56.544	597.969	9.45601	26.5697
1967	-17.5	152.5	67.105	98.79	6.833	98.79	172.728	57.194	26.295
1967	-17.5	157.5	51.637	53.685	6.771	53.685	112.093	47.8933	26.5114
1967	-17.5	162.5	224.911	24.481	1.93	24.481	251.322	9.74089	26.625
1967	-17.5	167.5	197.193	36.587	33.157	36.587	266.937	13.7062	26.8102
1967	-17.5	172.5	410.688	106.25	64.157	106.25	581.095	18.2844	27.0307
1967	-17.5	177.5	208.953	33.769	16.372	33.769	259.094	13.0335	27.1233
1967	-12.5	-172.5	672.61	91.001	79.376	91.001	842.987	10.7951	28.4742
1967	-12.5	-167.5	242.618	36.63	47.738	36.63	326.986	11.2023	28.5422
1967	-12.5	-162.5	255.712	51.582	30.214	51.582	337.508	15.2832	28.5657
1967	-12.5	-157.5	392.549	35.567	42.838	35.567	470.954	7.55212	28.5029
1967	-12.5	-152.5	191.912	27.64	40.056	27.64	259.608	10.6468	28.3808
1967	-12.5	-147.5	737.221	140.889	199.492	140.889	1077.6	13.0743	28.1219
1967	-12.5	-142.5	836.972	156.936	246.886	156.936	1240.79	12.648	27.9078
1967	-12.5	-137.5	1132.8	194.611	312.295	194.611	1639.71	11.8686	27.4521
1967	-12.5	-132.5	571.254	73.514	163.279	73.514	808.047	9.09774	27.1525
1967	-12.5	147.5	50.402	236.646	42.22	236.646	329.268	71.8703	26.8068
1967	-12.5	152.5	303.767	392.706	55.461	392.706	751.934	52.2261	27.36
1967	-12.5	157.5	93.998	178.092	32.936	178.092	305.026	58.3858	27.8264
1967	-12.5	162.5	515.252	214.895	109.682	214.895	839.829	25.5879	28.0271
1967	-12.5	167.5	242.83	111.214	54.518	111.214	408.562	27.2208	28.0735
1967	-12.5	172.5	126.679	40.948	17.622	40.948	185.249	22.1043	28.2693
1967	-12.5	177.5	361.675	98.684	40.957	98.684	501.316	19.685	28.3411
1967	-7.5	-177.5	355.183	70.571	69.059	70.571	494.813	14.2622	28.9972
1967	-7.5	-172.5	860.415	192.445	259.824	192.445	1312.68	14.6604	28.9854
1967	-7.5	-167.5	1362.21	270.815	387.091	270.815	2020.12	13.4059	28.9297
1967	-7.5	-162.5	1137.37	219.24	290.568	219.24	1647.17	13.3101	28.8439
1967	-7.5	-157.5	674.509	106.299	177.114	106.299	957.922	11.0968	28.6219
1967	-7.5	-152.5	772.37	141.831	223.697	141.831	1137.9	12.4643	28.3866
1967	-7.5	-147.5	975.251	168.136	259.844	168.136	1403.23	11.9821	27.9596
1967	-7.5	-142.5	358.742	63.789	104.214	63.789	526.745	12.11	27.6656
1967	-7.5	-137.5	121.541	37.145	182.173	37.145	340.859	10.8975	27.1461
1967	-7.5	-132.5	75.177	44.89	168.654	44.89	288.721	15.5479	26.8835
1967	-7.5	152.5	0.059	96.391	9.049	96.391	105.499	91.3667	28.7047
1967	-7.5	157.5	26.434	448.887	61.221	448.887	536.542	83.663	29.0358
1967	-7.5	162.5	171.324	282.967	71.485	282.967	525.776	53.8189	29.1251
1967	-7.5	167.5	9.531	48.363	5.333	48.363	63.227	76.4911	29.0251
1967	-7.5	172.5	117.722	85.046	36.499	85.046	239.267	35.5444	28.977
1967	-7.5	177.5	253.945	59.094	107.678	59.094	420.717	14.046	28.9826
1967	-2.5	-177.5	8.368	302.204	80.35	302.204	390.922	77.3054	28.5847
1967	-2.5	-172.5	322.378	304.078	127.285	304.078	753.741	40.3425	28.5225
1967	-2.5	-167.5	278.035	53.756	37.884	53.756	369.675	14.5414	28.1497
1967	-2.5	-162.5	190.426	99.117	109.994	99.117	399.537	24.808	28.0092
1967	-2.5	157.5	0.604	171.849	16.14	171.849	188.593	91.1216	29.3774
1967	-2.5	162.5	0.053	61.581	8.149	61.581	69.783	88.2464	29.3236
1967	-2.5	167.5	0.745	106.83	21.63	106.83	129.205	82.6826	29.1271
1967	-2.5	172.5	2.266	364.205	80.276	364.205	446.747	81.5238	28.8404
1967	-2.5	177.5	4.591	111.333	57.861	111.333	173.785	64.0636	28.7261
1967	2.5	-177.5	0.08	264.102	169.499	264.102	433.681	60.8978	28.3067
1967	2.5	-172.5	0.519	385.869	203.333	385.869	589.721	65.4325	28.2508
1967	2.5	-167.5	0.24	250.015	190.638	250.015	440.893	56.7065	27.8668
1967	2.5	-162.5	103.166	538.317	408.693	538.317	1050.18	51.2597	27.6958
1967	2.5	-157.5	0.013	679.92	354.411	679.92	1034.34	65.7344	27.4583
1967	2.5	-152.5	0.013	417.447	531.777	417.447	949.237	43.9771	27.2731
1967	2.5	132.5	19.533	569.675	169.886	569.675	759.094	75.0467	28.6524
1967	2.5	137.5	1.929	608.283	155.043	608.283	765.255	79.4876	28.8482
1967	2.5	142.5	41.831	554.023	179.435	554.023	775.289	71.4602	29.0827
1967	2.5	147.5	0.2	471.417	151.975	471.417	623.592	75.597	29.2512
1967	2.5	152.5	1.026	1004.02	249.487	1004.02	1254.54	80.0314	29.3707
1967	2.5	157.5	1.206	609.826	213.658	609.826	824.69	73.9461	29.3448
1967	2.5	162.5	11.92	1043.36	446.826	1043.36	1502.11	69.4599	29.1948
1967	2.5	167.5	20.569	927.904	389.668	927.904	1338.14	69.3428	29.0147
1967	2.5	172.5	2.502	210.718	133.609	210.718	346.829	60.7556	28.7094
1967	2.5	177.5	4.031	441.57	431.056	441.57	876.657	50.3698	28.5166
1967	7.5	-177.5	0.293	93.888	188.64	93.888	282.821	33.197	28.6707
1967	7.5	-172.5	0.027	54.665	77.066	54.665	131.758	41.4889	28.6119
1967	7.5	-167.5	0	39.292	256.769	39.292	296.061	13.2716	28.348
1967	7.5	-162.5	0.665	333.098	1201.49	333.098	1535.25	21.6966	28.185
1967	7.5	-157.5	0.838	292.316	627.45	292.316	920.604	31.7526	27.9787
1967	7.5	-152.5	0	181.289	721.249	181.289	902.538	20.0866	27.8264
1967	7.5	112.5	8.736	1208.46	410.662	1208.46	1627.86	74.2362	28.211
1967	7.5	127.5	21.286	295.158	131.117	295.158	447.561	65.9481	28.4242
1967	7.5	132.5	38.252	697.257	341.046	697.257	1076.56	64.7674	28.5387
1967	7.5	137.5	2.396	269.418	211.993	269.418	483.807	55.6871	28.6635
1967	7.5	142.5	2.395	474.531	329.258	474.531	806.184	58.8614	28.9209
1967	7.5	147.5	3.698	297.005	228.358	297.005	529.061	56.1381	29.0411
1967	7.5	152.5	4.071	429.694	416.587	429.694	850.352	50.5313	29.0956
1967	7.5	157.5	5.881	954.638	614.187	954.638	1574.71	60.6233	29.1146
1967	7.5	162.5	5.105	939.139	452.531	939.139	1396.78	67.2362	29.1039
1967	7.5	167.5	1.849	472.834	190.108	472.834	664.791	71.1252	29.0627
1967	7.5	172.5	5.774	271.992	457.234	271.992	735	37.0057	28.9142
1967	7.5	177.5	16.353	500.039	962.97	500.039	1479.36	33.801	28.8247
1967	12.5	-177.5	20.077	210.342	487.187	210.342	717.606	29.3116	28.0319
1967	12.5	-172.5	15.753	226.258	814.08	226.258	1056.09	21.4241	27.9581
1967	12.5	-167.5	9.832	183.814	1277.44	183.814	1471.08	12.4951	27.6682
1967	12.5	-162.5	1.49	58.041	918.786	58.041	978.317	5.93274	27.4993
1967	12.5	-157.5	0.133	11.803	388.658	11.803	400.594	2.94637	27.3023
1967	12.5	-152.5	0.106	1.813	124.912	1.813	126.831	1.42946	27.1956
1967	12.5	112.5	17.312	1404.46	749.358	1404.46	2171.13	64.6879	27.6043
1967	12.5	117.5	28.908	1101.92	522.595	1101.92	1653.42	66.6447	27.8664
1967	12.5	127.5	32.436	647.777	218.662	647.777	898.875	72.0653	28.1519
1967	12.5	132.5	25.25	637.764	217.687	637.764	880.701	72.4155	28.3643
1967	12.5	137.5	18.92	92.732	50.769	92.732	162.421	57.0936	28.4352
1967	12.5	147.5	3.26	34.868	43.787	34.868	81.915	42.5661	28.6469
1967	12.5	152.5	6.985	134.325	183.074	134.325	324.384	41.4093	28.6616
1967	12.5	157.5	18.72	148.364	161.561	148.364	328.645	45.1442	28.6731
1967	12.5	162.5	9.673	66.694	78.553	66.694	154.92	43.0506	28.6271
1967	12.5	167.5	5.628	10.531	65.548	10.531	81.707	12.8887	28.5504
1967	12.5	172.5	21.407	171.544	468.239	171.544	661.19	25.9447	28.3984
1967	12.5	177.5	43.879	336.149	1163.81	336.149	1543.84	21.7736	28.2535
1967	17.5	-157.5	1.198	22.03	266.384	22.03	289.612	7.60673	26.4994
1967	17.5	-152.5	0.279	4.745	303.803	4.745	308.827	1.53646	26.3099
1967	17.5	112.5	11.202	889.403	371.515	889.403	1272.12	69.915	27.011
1967	17.5	117.5	30.836	693.549	239.227	693.549	963.612	71.9739	27.2684
1967	17.5	122.5	40.198	520.443	185.531	520.443	746.172	69.7484	27.7636
1967	17.5	127.5	41.912	510.757	169.487	510.757	722.156	70.7267	27.8705
1967	17.5	132.5	60.048	93.344	49.689	93.344	203.081	45.9639	28.1175
1967	22.5	122.5	4.447	60.005	20.217	60.005	84.669	70.8701	26.0467
1967	22.5	127.5	7.059	117.055	30.505	117.055	154.619	75.7054	26.412
1967	22.5	132.5	65.839	136.3	49.298	136.3	251.437	54.2084	26.6028
1967	22.5	147.5	74.721	7.774	61.775	7.774	144.27	5.38851	27.2069
1967	22.5	152.5	77.249	31.73	99.65	31.73	208.629	15.2088	27.1923
1967	22.5	157.5	91.299	56.344	115.779	56.344	263.422	21.3893	27.0681
1967	22.5	162.5	109.618	9.6	37.726	9.6	156.944	6.11683	26.8605
1967	27.5	-157.5	1.104	8.462	49.567	8.462	59.133	14.3101	24.4386
1967	27.5	-152.5	1.29	4.916	280.204	4.916	286.41	1.71642	24.0906
1967	27.5	137.5	1137.1	74.141	233.42	74.141	1444.66	5.13206	24.9223
1967	27.5	142.5	601.541	47.564	235.058	47.564	884.163	5.37955	25.1813
1967	27.5	147.5	1834.72	30.738	277.921	30.738	2143.38	1.43409	25.335
1967	27.5	152.5	1038.74	23.013	183.71	23.013	1245.46	1.84775	25.3744
1967	27.5	157.5	570.101	27.628	134.381	27.628	732.11	3.77375	25.3249
1967	27.5	162.5	586.585	7.484	101.209	7.484	695.278	1.0764	25.167
1967	27.5	167.5	1310.04	6.229	167.96	6.229	1484.23	0.41968	25.0862
1967	27.5	172.5	452.805	1.694	87.677	1.694	542.176	0.312445	24.8218
1967	27.5	177.5	424.865	27.184	613.587	27.184	1065.64	2.55096	24.7169
1967	32.5	-172.5	56.093	2.212	113.331	2.212	171.636	1.28877	21.3303
1967	32.5	-167.5	49.96	16.749	316.201	16.749	382.91	4.37413	21.2073
1967	32.5	-162.5	40.687	14.924	235.415	14.924	291.026	5.12806	21.2521
1967	32.5	-157.5	86.375	1.299	120.223	1.299	207.897	0.624829	21.4108
1967	32.5	-152.5	84.898	9.867	312.026	9.867	406.791	2.42557	21.3236
1967	32.5	137.5	1018.32	589.941	342.646	589.941	1950.9	30.2394	22.336
1967	32.5	142.5	1696.28	551.138	970.5	551.138	3217.92	17.1272	22.3995
1967	32.5	147.5	1039.92	45.959	632.577	45.959	1718.46	2.67443	22.3621
1967	32.5	152.5	846.217	45.705	795.866	45.705	1687.79	2.70798	22.1644
1967	32.5	157.5	1339.75	52.384	1018.12	52.384	2410.25	2.17339	22.0228
1967	32.5	162.5	500.117	27.081	483.111	27.081	1010.31	2.68047	21.9031
1967	32.5	167.5	1744.72	29.663	605.496	29.663	2379.88	1.24641	21.8845
1967	32.5	172.5	1128.79	28.547	855.986	28.547	2013.32	1.41791	21.5731
1967	32.5	177.5	1219.1	118.374	2177.23	118.374	3514.71	3.36796	21.4336
1967	37.5	142.5	104.911	438.729	103.197	438.729	646.837	67.8268	20.1624
1967	37.5	147.5	27.501	17.57	150.787	17.57	195.858	8.97078	19.8645
1967	37.5	152.5	187.945	156.961	1389.9	156.961	1734.81	9.04773	19.6425
1967	37.5	157.5	310.629	85.502	1159.45	85.502	1555.58	5.49647	19.2829
1967	37.5	162.5	477.792	66.62	868.292	66.62	1412.7	4.71578	19.3415
1967	37.5	167.5	352.047	17.633	209.883	17.633	579.563	3.04246	19.4392
1967	37.5	172.5	157.888	5.212	91.505	5.212	254.605	2.04709	19.1599
1967	37.5	177.5	537.425	14.172	341.102	14.172	892.699	1.58755	18.8178
1967	42.5	142.5	75.6	437.47	0.956	437.47	514.026	85.1066	11.875
1967	42.5	147.5	75.64	438.594	1.861	438.594	516.095	84.9832	11.1634
1968	-37.5	152.5	225.203	42.818	38.443	42.818	306.464	13.9716	17.7573
1968	-37.5	157.5	47.96	0.998	19.724	0.998	68.682	1.45307	18.1936
1968	-37.5	177.5	143.395	2.276	7.689	2.276	153.36	1.48409	17.1795
1968	-32.5	152.5	31.05	26.813	20.921	26.813	78.784	34.0336	20.9219
1968	-32.5	157.5	277.295	41.99	153.91	41.99	473.195	8.87372	20.9567
1968	-32.5	177.5	201.793	9.682	20.144	9.682	231.619	4.18014	18.9715
1968	-27.5	-172.5	519.627	39.076	59.757	39.076	618.46	6.31827	22.5562
1968	-27.5	-167.5	57.472	13.829	8.065	13.829	79.366	17.4243	22.0409
1968	-27.5	-162.5	35.798	6.315	7.164	6.315	49.277	12.8153	22.0412
1968	-27.5	-157.5	123.481	33.334	16.454	33.334	173.269	19.2383	21.9403
1968	-27.5	-152.5	91.398	27.461	11.467	27.461	130.326	21.071	21.8642
1968	-27.5	-137.5	556.05	89.925	56.628	89.925	702.603	12.7988	22.0442
1968	-27.5	152.5	130.859	509.005	474.242	509.005	1114.11	45.6873	23.4775
1968	-27.5	157.5	238.268	96.847	67.639	96.847	402.754	24.0462	23.1185
1968	-27.5	162.5	262.068	55.683	25.507	55.683	343.258	16.2219	22.3003
1968	-27.5	172.5	177.595	11.704	11.839	11.704	201.138	5.81889	22.1233
1968	-27.5	177.5	213.905	18.397	29.27	18.397	261.572	7.03325	22.2684
1968	-22.5	152.5	9.888	42.225	23	42.225	75.113	56.2153	25.0938
1968	-22.5	157.5	136.719	33.87	39.062	33.87	209.651	16.1554	24.5325
1968	-22.5	162.5	151.758	9.438	5.632	9.438	166.828	5.65732	23.9975
1968	-22.5	172.5	207.104	19.832	14.462	19.832	241.398	8.21548	24.3622
1968	-17.5	-177.5	45.028	37.576	9.537	37.576	92.141	40.781	27.3555
1968	-17.5	-132.5	883.014	122.929	112.351	122.929	1118.29	10.9925	26.5765
1968	-17.5	152.5	8.988	12.19	1.005	12.19	22.183	54.952	26.6617
1968	-17.5	157.5	189.518	21.392	7.76	21.392	218.67	9.78278	26.7629
1968	-17.5	162.5	65.627	4.284	3.237	4.284	73.148	5.85662	26.7994
1968	-17.5	167.5	53.516	34.85	15.006	34.85	103.372	33.7132	26.906
1968	-17.5	172.5	143.926	50.536	11.404	50.536	205.866	24.548	27.0883
1968	-17.5	177.5	79.967	98.798	12.633	98.798	191.398	51.6191	27.2563
1968	-12.5	-172.5	107.686	121.982	9.904	121.982	239.572	50.9166	28.6196
1968	-12.5	-167.5	110.427	33.342	13.992	33.342	157.761	21.1345	28.6058
1968	-12.5	-162.5	172.287	51.764	21.617	51.764	245.668	21.0707	28.5868
1968	-12.5	-147.5	151.097	40.111	37.964	40.111	229.172	17.5026	28.1751
1968	-12.5	-142.5	329.535	76.322	50.836	76.322	456.693	16.7119	27.9868
1968	-12.5	-137.5	414.736	128.731	109.85	128.731	653.317	19.7042	27.5437
1968	-12.5	-132.5	501.392	121.082	104.565	121.082	727.039	16.6541	27.255
1968	-12.5	147.5	42.197	130.207	35.863	130.207	208.267	62.5193	27.2828
1968	-12.5	152.5	77.504	236.014	35.962	236.014	349.48	67.5329	27.6579
1968	-12.5	157.5	316.65	130.709	28.953	130.709	476.312	27.4419	28.0253
1968	-12.5	162.5	528.093	184.508	50.277	184.508	762.878	24.1858	28.1974
1968	-12.5	172.5	78.369	88.513	29.108	88.513	195.99	45.162	28.3471
1968	-12.5	177.5	213.507	124.465	27.875	124.465	365.847	34.0211	28.4871
1968	-7.5	-177.5	130.194	98.646	61.204	98.646	290.044	34.0107	29.1134
1968	-7.5	-172.5	844.201	485.623	189.677	485.623	1519.5	31.9594	29.0927
1968	-7.5	-167.5	1738.71	532.139	262.375	532.139	2533.23	21.0064	29.0236
1968	-7.5	-162.5	897.056	234.352	109.57	234.352	1240.98	18.8845	28.9346
1968	-7.5	-157.5	727.892	261.705	104.754	261.705	1094.35	23.9142	28.7491
1968	-7.5	-152.5	1155.13	409.719	170.322	409.719	1735.18	23.6125	28.5291
1968	-7.5	-147.5	654.64	299.742	211.036	299.742	1165.42	25.7197	28.0798
1968	-7.5	-142.5	551.135	248.86	213.367	248.86	1013.36	24.5579	27.765
1968	-7.5	-137.5	309.203	195.226	469.04	195.226	973.469	20.0547	27.2091
1968	-7.5	-132.5	391.064	230.429	434.248	230.429	1055.74	21.8263	26.9535
1968	-7.5	152.5	0.342	58.129	7.821	58.129	66.292	87.6863	28.8844
1968	-7.5	167.5	30.342	100.012	17.558	100.012	147.912	67.6159	29.1784
1968	-7.5	172.5	66.738	35.148	45.413	35.148	147.299	23.8617	29.1167
1968	-7.5	177.5	48.347	42.93	44.538	42.93	135.815	31.6092	29.1248
1968	-2.5	-177.5	51.671	131.982	33.083	131.982	216.736	60.8953	28.8078
1968	-2.5	-172.5	352.275	469.395	112.424	469.395	934.094	50.2514	28.7425
1968	-2.5	-167.5	744.953	311.52	127.102	311.52	1183.58	26.3203	28.3939
1968	-2.5	-162.5	582.253	434.444	196.184	434.444	1212.88	35.8192	28.2646
1968	-2.5	-157.5	196.258	463.712	574.704	463.712	1234.67	37.5574	28.0174
1968	-2.5	-152.5	6.589	272.735	353.602	272.735	632.926	43.0911	27.706
1968	-2.5	157.5	4.042	2216.57	206.264	2216.57	2426.88	91.3343	29.4775
1968	-2.5	162.5	0.921	1750.02	158.788	1750.02	1909.72	91.6371	29.4563
1968	-2.5	167.5	2.461	1044.84	83.773	1044.84	1131.07	92.3759	29.2967
1968	-2.5	172.5	0.675	142.596	11.666	142.596	154.937	92.0348	29.0475
1968	-2.5	177.5	16.965	486.573	83.163	486.573	586.701	82.9337	28.9507
1968	2.5	-177.5	18.397	362.514	154.168	362.514	535.079	67.7496	28.6523
1968	2.5	-172.5	51.452	237.442	109.611	237.442	398.505	59.5832	28.6086
1968	2.5	-167.5	0	195.916	89.969	195.916	285.885	68.5297	28.2067
1968	2.5	-162.5	12.585	472.317	193.976	472.317	678.878	69.5732	28.0448
1968	2.5	-157.5	1.264	715.089	236.944	715.089	953.297	75.0122	27.7565
1968	2.5	-152.5	0.066	364.894	291.757	364.894	656.717	55.5634	27.4909
1968	2.5	122.5	0	137.764	7.265	137.764	145.029	94.9907	28.827
1968	2.5	132.5	31.25	711.704	236.446	711.704	979.4	72.6673	28.9145
1968	2.5	137.5	0.711	1326.43	285.665	1326.43	1612.81	82.2436	29.0975
1968	2.5	142.5	0.579	374.218	110.201	374.218	484.998	77.1587	29.2767
1968	2.5	147.5	0.079	144.868	63.759	144.868	208.706	69.4125	29.4026
1968	2.5	152.5	0.25	86.578	51.368	86.578	138.196	62.6487	29.4603
1968	2.5	157.5	3.503	912.059	355.1	912.059	1270.66	71.7783	29.45
1968	2.5	162.5	3.095	1594.47	627.429	1594.47	2224.99	71.6617	29.3181
1968	2.5	167.5	5.07	1103.02	212.585	1103.02	1320.67	83.5194	29.1627
1968	2.5	172.5	0.343	364.817	147.357	364.817	512.517	71.1814	28.921
1968	2.5	177.5	1.054	525.599	314.044	525.599	840.697	62.5194	28.7911
1968	7.5	-177.5	3.621	74.917	136.619	74.917	215.157	34.8197	28.9064
1968	7.5	-172.5	0.013	22.218	35.967	22.218	58.198	38.1766	28.8583
1968	7.5	-167.5	0.079	31.615	64.729	31.615	96.423	32.7878	28.6269
1968	7.5	-162.5	0.039	161.159	263.313	161.159	424.511	37.9634	28.4647
1968	7.5	-157.5	0	15.831	75.401	15.831	91.232	17.3525	28.2222
1968	7.5	-152.5	0.619	92.573	460.802	92.573	553.994	16.7101	28.0016
1968	7.5	112.5	10.606	665.656	262.512	665.656	938.774	70.9069	28.4473
1968	7.5	127.5	29.526	363.82	136.372	363.82	529.718	68.6818	28.6012
1968	7.5	132.5	59.865	980.094	494.052	980.094	1534.01	63.8909	28.7387
1968	7.5	137.5	1.002	520.695	363.776	520.695	885.473	58.8042	28.8619
1968	7.5	142.5	1.528	481.44	269.351	481.44	752.319	63.9941	29.0487
1968	7.5	147.5	1.33	397.069	179.607	397.069	578.006	68.6963	29.1495
1968	7.5	152.5	6.875	635.959	434.613	635.959	1077.45	59.0246	29.1746
1968	7.5	157.5	8.493	571.347	546.004	571.347	1125.84	50.7483	29.193
1968	7.5	162.5	4.229	542.97	476.277	542.97	1023.48	53.0516	29.1717
1968	7.5	167.5	0.316	159.436	94.199	159.436	253.951	62.7822	29.1486
1968	7.5	172.5	2.752	84.555	197.999	84.555	285.306	29.6366	29.0739
1968	7.5	177.5	6.954	287.729	604.753	287.729	899.436	31.9899	29.0264
1968	12.5	-177.5	10.088	79.975	319.956	79.975	410.019	19.5052	28.2218
1968	12.5	-172.5	3.648	43.665	239.866	43.665	287.179	15.2048	28.16
1968	12.5	-167.5	68.382	57.719	189.738	57.719	315.839	18.2748	27.949
1968	12.5	-162.5	0.421	16.096	110.49	16.096	127.007	12.6733	27.7844
1968	12.5	-157.5	0.277	10.388	151.591	10.388	162.256	6.40223	27.5689
1968	12.5	-152.5	0	2.75	118.425	2.75	121.175	2.26945	27.3914
1968	12.5	112.5	28.585	885.048	402.929	885.048	1316.56	67.2242	27.8539
1968	12.5	117.5	48.174	1218.29	535.502	1218.29	1801.97	67.6089	28.212
1968	12.5	127.5	58.622	942.475	369.141	942.475	1370.24	68.7818	28.269
1968	12.5	132.5	39.303	440.668	300.036	440.668	780.007	56.4954	28.4282
1968	12.5	137.5	16.225	156.613	125.593	156.613	298.431	52.4788	28.4581
1968	12.5	142.5	3.148	115.204	22.346	115.204	140.698	81.8803	28.5407
1968	12.5	147.5	3.174	56.908	44.317	56.908	104.399	54.5101	28.5975
1968	12.5	152.5	10.497	174.777	172.414	174.777	357.688	48.863	28.6235
1968	12.5	157.5	58.12	274.088	289.39	274.088	621.598	44.0941	28.609
1968	12.5	162.5	0.224	8.017	64.689	8.017	72.93	10.9927	28.535
1968	12.5	172.5	10.115	58.789	136.695	58.789	205.599	28.594	28.4599
1968	12.5	177.5	15.606	113.042	379.329	113.042	507.977	22.2534	28.3924
1968	17.5	-162.5	1.119	6.06	4.665	6.06	11.844	51.1651	27.1636
1968	17.5	-157.5	2.634	47.357	164.041	47.357	214.032	22.1261	26.8771
1968	17.5	-152.5	1.265	45.814	482.155	45.814	529.234	8.65666	26.6707
1968	17.5	112.5	17.318	544.293	200.788	544.293	762.399	71.3921	27.0678
1968	17.5	117.5	51.611	838.33	336.328	838.33	1226.27	68.3643	27.3839
1968	17.5	122.5	68.389	809.159	285.405	809.159	1162.95	69.578	27.9028
1968	17.5	127.5	146.823	793.164	258.98	793.164	1198.97	66.1539	27.8607
1968	17.5	132.5	103.382	134.875	62.929	134.875	301.186	44.7813	28.0267
1968	22.5	122.5	7.373	88.981	29.272	88.981	125.626	70.8301	25.7919
1968	22.5	127.5	38.057	154.124	56.995	154.124	249.176	61.8535	26.1382
1968	22.5	132.5	91.931	104.501	78.193	104.501	274.625	38.0523	26.3471
1968	22.5	147.5	51.546	9.039	21.579	9.039	82.164	11.0012	26.9314
1968	22.5	152.5	55.208	28.892	35.965	28.892	120.065	24.0636	27.0489
1968	22.5	157.5	96.391	37.846	59.914	37.846	194.151	19.4931	26.9976
1968	22.5	162.5	42.684	20.684	11.806	20.684	75.174	27.5148	26.8232
1968	27.5	-167.5	3.767	3.495	8.789	3.495	16.051	21.7743	24.7219
1968	27.5	-162.5	5.742	7.558	8.929	7.558	22.229	34.0006	24.7289
1968	27.5	-157.5	2.41	1.253	22.09	1.253	25.753	4.86545	24.6542
1968	27.5	137.5	1059.03	27.891	110.924	27.891	1197.85	2.32843	24.5522
1968	27.5	142.5	1283.7	116.699	353.828	116.699	1754.22	6.65246	24.7419
1968	27.5	147.5	714.77	35.036	106.726	35.036	856.532	4.09045	24.9873
1968	27.5	152.5	1679.79	26.064	139.683	26.064	1845.54	1.41227	25.1333
1968	27.5	157.5	611.214	10.279	86.641	10.279	708.134	1.45156	25.1542
1968	27.5	162.5	1067.38	10.291	92.846	10.291	1170.52	0.879184	25.0484
1968	27.5	167.5	587.601	9.411	78.75	9.411	675.762	1.39265	24.9281
1968	27.5	172.5	570.69	18.111	218.882	18.111	807.683	2.24234	24.7056
1968	27.5	177.5	469.678	51.253	717.472	51.253	1238.4	4.13864	24.6275
1968	32.5	-172.5	94.665	2.031	94.685	2.031	191.381	1.06123	20.6578
1968	32.5	-167.5	73.093	1.219	72.206	1.219	146.518	0.83198	20.6642
1968	32.5	-162.5	49.15	3.148	81.451	3.148	133.749	2.35366	20.8176
1968	32.5	-157.5	7.691	2.776	44.423	2.776	54.89	5.05739	21.2025
1968	32.5	-152.5	69.156	10.359	406.233	10.359	485.748	2.13259	21.3491
1968	32.5	137.5	381.159	246.491	100.261	246.491	727.911	33.8628	21.9631
1968	32.5	142.5	1082.47	270.442	472.576	270.442	1825.49	14.8148	21.9805
1968	32.5	147.5	898.516	57.408	906.251	57.408	1862.17	3.08285	21.978
1968	32.5	152.5	389.525	65.924	930.394	65.924	1385.84	4.75696	21.8825
1968	32.5	157.5	347.948	31.439	615.266	31.439	994.653	3.1608	21.7103
1968	32.5	162.5	645.404	8.329	148.829	8.329	802.562	1.0378	21.5631
1968	32.5	167.5	590.405	11.003	171.992	11.003	773.4	1.42268	21.4174
1968	32.5	172.5	894.526	19.973	920.502	19.973	1835	1.08845	21.0623
1968	32.5	177.5	766.092	30.873	1027.32	30.873	1824.28	1.69234	20.86
1968	37.5	142.5	173.261	218.244	28.255	218.244	419.76	51.9926	19.401
1968	37.5	147.5	17.476	5.065	68.764	5.065	91.305	5.54734	19.1377
1968	37.5	152.5	40.774	16.567	282.158	16.567	339.499	4.87984	19.3977
1968	37.5	157.5	143.368	47.733	957.742	47.733	1148.84	4.15488	19.1316
1968	37.5	162.5	48.149	8.938	143.751	8.938	200.838	4.45035	19.0775
1968	37.5	167.5	77.413	1.998	34.648	1.998	114.059	1.75172	18.9243
1968	37.5	172.5	21.269	0.643	28.101	0.643	50.013	1.28567	18.4329
1968	37.5	177.5	113.195	2.707	63.071	2.707	178.973	1.51252	17.9977
1968	42.5	142.5	166.596	213.396	0	213.396	379.992	56.158	11.9074
1968	42.5	147.5	166.596	213.396	0	213.396	379.992	56.158	11.1267
1969	-37.5	152.5	138.794	96.987	47.092	96.987	282.873	34.2864	18.0072
1969	-37.5	157.5	4.43	10.104	11.177	10.104	25.711	39.2984	18.4632
1969	-37.5	177.5	235.813	19.3	151.657	19.3	406.77	4.7447	17.0244
1969	-32.5	152.5	59.233	185.861	38.797	185.861	283.891	65.4691	21.2354
1969	-32.5	157.5	187.09	27.725	156.377	27.725	371.192	7.46918	21.2407
1969	-32.5	167.5	42.966	7.599	179.524	7.599	230.089	3.30264	19.375
1969	-32.5	172.5	42.339	12.838	176.199	12.838	231.376	5.54854	18.7971
1969	-32.5	177.5	313.077	5.665	62.292	5.665	381.034	1.48674	18.8203
1969	-27.5	-172.5	467.56	132.609	64.847	132.609	665.016	19.9407	21.9054
1969	-27.5	-167.5	184.167	33.293	16.338	33.293	233.798	14.2401	21.4137
1969	-27.5	-162.5	760.548	146.421	82.866	146.421	989.835	14.7925	21.3303
1969	-27.5	-157.5	332.195	68.691	37.987	68.691	438.873	15.6517	21.3816
1969	-27.5	-152.5	134.389	67.542	24.866	67.542	226.797	29.7808	21.4336
1969	-27.5	152.5	59.935	582.176	190.195	582.176	832.306	69.9474	23.9502
1969	-27.5	157.5	184.546	62.772	37.707	62.772	285.025	22.0233	23.601
1969	-27.5	162.5	25.528	16.547	3.328	16.547	45.403	36.4447	22.6586
1969	-27.5	177.5	168.662	17.556	24.564	17.556	210.782	8.32898	21.9924
1969	-22.5	-172.5	791.721	30.299	26.971	30.299	848.991	3.56882	24.1775
1969	-22.5	152.5	23.109	6.452	4.716	6.452	34.277	18.8231	25.3124
1969	-22.5	157.5	107.887	79.251	32.743	79.251	219.881	36.0427	24.8438
1969	-17.5	-147.5	31.683	12.369	7.994	12.369	52.046	23.7655	27.2906
1969	-17.5	-132.5	280.789	70.512	41.337	70.512	392.638	17.9585	26.7967
1969	-17.5	152.5	226.522	114.934	18.268	114.934	359.724	31.9506	26.7386
1969	-17.5	157.5	131.327	63.08	20.159	63.08	214.566	29.3989	26.8633
1969	-17.5	162.5	115.132	9.072	9.242	9.072	133.446	6.79826	26.9367
1969	-17.5	167.5	36.622	18.287	6.756	18.287	61.665	29.6554	27.0215
1969	-17.5	172.5	108.342	68.378	9.363	68.378	186.083	36.746	27.076
1969	-12.5	-172.5	568.715	148.456	45.262	148.456	762.433	19.4714	29.0487
1969	-12.5	-167.5	226.771	112.985	37.988	112.985	377.744	29.9105	29.2122
1969	-12.5	-162.5	761.965	317.798	90.572	317.798	1170.34	27.1544	29.1703
1969	-12.5	-157.5	432.147	217.259	80.643	217.259	730.049	29.7595	28.9206
1969	-12.5	-152.5	191.042	82.075	29.721	82.075	302.838	27.1019	28.7476
1969	-12.5	-147.5	394.327	73.334	39.333	73.334	506.994	14.4645	28.4472
1969	-12.5	-142.5	149.956	46.696	27.139	46.696	223.791	20.8659	28.1975
1969	-12.5	-137.5	155.674	49.973	33.097	49.973	238.744	20.9316	27.6886
1969	-12.5	-132.5	270.564	123.888	50.856	123.888	445.308	27.8207	27.4229
1969	-12.5	147.5	63.291	144.807	10.989	144.807	219.087	66.0957	27.1743
1969	-12.5	152.5	436.186	303.022	56.014	303.022	795.222	38.1053	27.5665
1969	-12.5	157.5	204.58	103.565	27.427	103.565	335.572	30.8622	28.0358
1969	-12.5	162.5	72.145	51.645	8.517	51.645	132.307	39.0342	28.3365
1969	-12.5	167.5	123.79	159.086	43.528	159.086	326.404	48.739	28.3503
1969	-12.5	172.5	493.357	218.699	53.628	218.699	765.684	28.5626	28.5803
1969	-12.5	177.5	487.195	271.164	38.66	271.164	797.019	34.0223	28.7856
1969	-7.5	-177.5	859.325	467.681	154.89	467.681	1481.9	31.5596	29.6215
1969	-7.5	-172.5	808.518	414.791	146.579	414.791	1369.89	30.2792	29.606
1969	-7.5	-167.5	1404.17	591.647	211.722	591.647	2207.54	26.8012	29.5341
1969	-7.5	-162.5	942.424	466.515	182.894	466.515	1591.83	29.3068	29.4007
1969	-7.5	-157.5	741.49	369.676	138.859	369.676	1250.03	29.5735	29.0505
1969	-7.5	-152.5	389.357	210.304	89.014	210.304	688.675	30.5375	28.763
1969	-7.5	-147.5	218.14	147.762	74.224	147.762	440.126	33.5727	28.3238
1969	-7.5	-142.5	77.745	44.905	40.63	44.905	163.28	27.5018	28.0206
1969	-7.5	-137.5	76.14	103.356	206.227	103.356	385.723	26.7954	27.5009
1969	-7.5	-132.5	51.164	192.898	474.871	192.898	718.933	26.8312	27.2676
1969	-7.5	152.5	0.222	93.65	11.511	93.65	105.383	88.8663	28.896
1969	-7.5	167.5	103.215	115.57	26.536	115.57	245.321	47.1097	29.4694
1969	-7.5	172.5	752.049	224.544	116.36	224.544	1092.95	20.5447	29.5655
1969	-7.5	177.5	607.539	228.582	90.61	228.582	926.731	24.6654	29.6251
1969	-2.5	-177.5	113.252	241.188	90.396	241.188	444.836	54.2195	29.4207
1969	-2.5	-172.5	434.044	682.633	197.463	682.633	1314.14	51.9452	29.3758
1969	-2.5	-167.5	189.202	256.563	145.593	256.563	591.358	43.3854	29.1267
1969	-2.5	-162.5	245.304	175.805	68.178	175.805	489.287	35.9309	28.9839
1969	-2.5	-157.5	107.327	293.501	128.461	293.501	529.289	55.4519	28.6436
1969	-2.5	-152.5	327.667	514.002	298.759	514.002	1140.43	45.071	28.3146
1969	-2.5	157.5	0.428	539.975	53.662	539.975	594.065	90.8949	29.6618
1969	-2.5	162.5	0	101.581	10.592	101.581	112.173	90.5574	29.7126
1969	-2.5	167.5	40.892	872.451	125.402	872.451	1038.74	83.9909	29.6006
1969	-2.5	172.5	71.297	73.629	21.128	73.629	166.054	44.3404	29.5674
1969	2.5	-177.5	3.432	533.909	304.087	533.909	841.428	63.4527	29.2036
1969	2.5	-172.5	0.057	138.131	90.43	138.131	228.618	60.42	29.2144
1969	2.5	-167.5	0.387	89.264	61.049	89.264	150.7	59.2329	29.0527
1969	2.5	-162.5	0.431	384.904	264.858	384.904	650.193	59.1984	28.9199
1969	2.5	-157.5	0.862	602.171	377.962	602.171	980.995	61.3837	28.5859
1969	2.5	-152.5	1.063	433.951	321.554	433.951	756.568	57.3578	28.2837
1969	2.5	122.5	0	359.59	68.155	359.59	427.745	84.0664	28.9009
1969	2.5	127.5	0	104.398	12.816	104.398	117.214	89.0662	28.7044
1969	2.5	132.5	33.688	482.074	155.056	482.074	670.818	71.8636	28.9022
1969	2.5	137.5	0.072	79.061	40.099	79.061	119.232	66.3085	29.0643
1969	2.5	142.5	0.862	1509.15	315.942	1509.15	1825.96	82.65	29.2973
1969	2.5	147.5	0.173	654.049	98.717	654.049	752.939	86.8661	29.4315
1969	2.5	152.5	0.474	1657.79	495.611	1657.79	2153.88	76.9678	29.4293
1969	2.5	157.5	1.45	2444.8	751.819	2444.8	3198.07	76.4462	29.4411
1969	2.5	162.5	5.8	2312.66	701.681	2312.66	3020.14	76.5746	29.3945
1969	2.5	167.5	33.176	1633.59	519.061	1633.59	2185.83	74.7355	29.2783
1969	2.5	172.5	5.011	742.488	209.787	742.488	957.286	77.5618	29.2369
1969	2.5	177.5	0.187	280.372	131.495	280.372	412.054	68.0425	29.2031
1969	7.5	-177.5	0.129	115.718	334.645	115.718	450.492	25.687	29.0327
1969	7.5	-172.5	0.359	64.03	128.341	64.03	192.73	33.2226	29.0628
1969	7.5	-167.5	0.172	180.03	515.723	180.03	695.925	25.8692	28.9406
1969	7.5	-162.5	33.983	377.916	904.584	377.916	1316.48	28.7065	28.841
1969	7.5	-157.5	0.058	448.615	1063.43	448.615	1512.11	29.6682	28.6122
1969	7.5	-152.5	0.216	540.038	1484.39	540.038	2024.64	26.6732	28.3947
1969	7.5	112.5	12.66	782.948	371.637	782.948	1167.24	67.0766	28.6828
1969	7.5	127.5	35.929	486.653	230.822	486.653	753.404	64.5939	28.7023
1969	7.5	132.5	69.944	986.204	353.27	986.204	1409.42	69.9724	28.8342
1969	7.5	137.5	0	274.315	136.916	274.315	411.231	66.7058	28.9422
1969	7.5	142.5	1.02	827.161	501.924	827.161	1330.11	62.1876	29.1006
1969	7.5	147.5	2.254	387.399	540.996	387.399	930.649	41.6268	29.1555
1969	7.5	152.5	4.868	1431.85	735.594	1431.85	2172.31	65.9137	29.0665
1969	7.5	157.5	7.424	1548.21	1145.92	1548.21	2701.56	57.3081	29.0926
1969	7.5	162.5	9.864	1063.29	727.013	1063.29	1800.17	59.0662	29.0788
1969	7.5	167.5	2.168	565.44	375.091	565.44	942.699	59.981	28.9989
1969	7.5	172.5	1.407	94.371	171.712	94.371	267.49	35.2802	28.9505
1969	7.5	177.5	0.904	205.787	401.872	205.787	608.563	33.8152	28.9863
1969	12.5	-177.5	8.959	81.407	257.152	81.407	347.518	23.4253	27.9713
1969	12.5	-172.5	10.409	68.03	341.102	68.03	419.541	16.2153	27.9208
1969	12.5	-167.5	9.979	49.093	474.589	49.093	533.661	9.19929	27.7035
1969	12.5	-162.5	1.551	11.895	83.2	11.895	96.646	12.3078	27.5518
1969	12.5	-157.5	0	1.294	54.742	1.294	56.036	2.30923	27.3282
1969	12.5	112.5	31.552	963.526	540.83	963.526	1535.91	62.7333	28.2032
1969	12.5	117.5	54.879	1709.14	771.157	1709.14	2535.18	67.417	28.5786
1969	12.5	127.5	91.349	1126.17	568.608	1126.17	1786.13	63.051	28.492
1969	12.5	132.5	59.083	403.301	151.89	403.301	614.274	65.6549	28.6539
1969	12.5	137.5	87.77	368.643	203.132	368.643	659.545	55.8935	28.6631
1969	12.5	147.5	3.604	114.447	98.691	114.447	216.742	52.8033	28.6506
1969	12.5	152.5	10.18	185.396	234.629	185.396	430.205	43.0948	28.5538
1969	12.5	157.5	27.553	370.993	331.17	370.993	729.716	50.8407	28.4919
1969	12.5	162.5	2.254	53.164	60.145	53.164	115.563	46.0043	28.3792
1969	12.5	167.5	7.71	38.249	31.246	38.249	77.205	49.5421	28.2965
1969	12.5	172.5	12.276	141.653	217.625	141.653	371.554	38.1245	28.1913
1969	12.5	177.5	8.485	158.487	332.149	158.487	499.121	31.7532	28.1156
1969	17.5	-157.5	1.767	105.762	570.815	105.762	678.344	15.5912	26.4648
1969	17.5	-152.5	0.101	7.132	51.265	7.132	58.498	12.1919	26.2393
1969	17.5	112.5	20.378	357.616	165.279	357.616	543.273	65.8262	27.4731
1969	17.5	117.5	57.404	672.929	346.902	672.929	1077.23	62.4682	27.8583
1969	17.5	122.5	81.648	826.65	342.617	826.65	1250.91	66.0836	28.2548
1969	17.5	127.5	93.74	671.002	272.552	671.002	1037.29	64.6877	28.2418
1969	17.5	132.5	218.11	154.314	56.42	154.314	428.844	35.9837	28.3873
1969	22.5	122.5	7.974	89.426	32.79	89.426	130.19	68.6888	26.1403
1969	22.5	127.5	10.294	95.367	40.844	95.367	146.505	65.0947	26.5894
1969	22.5	132.5	19.044	43.164	26.869	43.164	89.077	48.457	26.8861
1969	22.5	147.5	82.501	7.307	21.672	7.307	111.48	6.55454	27.6503
1969	22.5	152.5	39.327	58.247	55.982	58.247	153.556	37.9321	27.5806
1969	22.5	157.5	71.029	12.272	27.071	12.272	110.372	11.1188	27.3922
1969	22.5	162.5	20.359	17.167	40.933	17.167	78.459	21.8802	27.0787
1969	27.5	-167.5	8.098	4.3	86.236	4.3	98.634	4.35955	24.25
1969	27.5	-162.5	41.409	6.641	117.877	6.641	165.927	4.00236	24.106
1969	27.5	-157.5	1.579	1.187	33.026	1.187	35.792	3.31638	23.7887
1969	27.5	-152.5	47.224	26.385	319.608	26.385	393.217	6.71004	23.5078
1969	27.5	137.5	683.687	18.146	114.898	18.146	816.731	2.22178	25.1781
1969	27.5	142.5	415.479	158.974	317.173	158.974	891.626	17.8297	25.5034
1969	27.5	147.5	445.444	21.537	134.704	21.537	601.685	3.57945	25.8135
1969	27.5	152.5	400.791	21.572	124.571	21.572	546.934	3.94417	25.8876
1969	27.5	157.5	432.221	30.137	225.962	30.137	688.32	4.37834	25.7879
1969	27.5	162.5	218.473	8.441	93.355	8.441	320.269	2.6356	25.5794
1969	27.5	167.5	307.851	4.3	65.572	4.3	377.723	1.1384	25.3673
1969	27.5	172.5	424.696	14.929	264.322	14.929	703.947	2.12076	25.0864
1969	27.5	177.5	258.286	134.362	1208.2	134.362	1600.85	8.39317	24.8759
1969	32.5	-172.5	122.805	1.154	117.443	1.154	241.402	0.478041	20.9281
1969	32.5	-167.5	67.253	1.154	82.597	1.154	151.004	0.764218	20.5015
1969	32.5	-162.5	69.191	0.944	85.662	0.944	155.797	0.605917	20.3949
1969	32.5	-157.5	137.995	1.644	133.825	1.644	273.464	0.601176	20.3777
1969	32.5	-152.5	365.541	4.615	500.131	4.615	870.287	0.530285	20.3769
1969	32.5	137.5	1534.98	552.946	459.354	552.946	2547.28	21.7073	22.3038
1969	32.5	142.5	1091.49	534.187	650.167	534.187	2275.85	23.472	22.5501
1969	32.5	147.5	451.604	45.777	645.734	45.777	1143.12	4.00458	22.5705
1969	32.5	152.5	826.664	107.16	1078.7	107.16	2012.52	5.32466	22.3267
1969	32.5	157.5	642.953	70.015	597.941	70.015	1310.91	5.34095	22.1228
1969	32.5	162.5	260.784	5.628	106.601	5.628	373.013	1.50879	22.0406
1969	32.5	167.5	658.66	9.72	315.274	9.72	983.654	0.988152	21.9869
1969	32.5	172.5	601.932	18.914	835.683	18.914	1456.53	1.29857	21.6316
1969	32.5	177.5	1114.74	71.499	1448.27	71.499	2634.51	2.71394	21.3693
1969	37.5	142.5	194.173	492.66	107.25	492.66	794.083	62.0414	20.2229
1969	37.5	147.5	4.91	1.387	37.102	1.387	43.399	3.19593	19.9543
1969	37.5	152.5	96.099	15.857	443.039	15.857	554.995	2.85714	19.6564
1969	37.5	157.5	129.022	60.541	764.057	60.541	953.62	6.34855	19.2479
1969	37.5	162.5	27.295	2.832	97.588	2.832	127.715	2.21744	19.0156
1969	37.5	172.5	21.537	0	19.006	0	40.543	0	18.901
1969	37.5	177.5	67.54	0.489	46.069	0.489	114.098	0.428579	18.5171
1969	42.5	142.5	186.204	491.796	96.996	491.796	774.996	63.4579	11.7278
1969	42.5	147.5	186.204	491.796	96.996	491.796	774.996	63.4579	10.951
1970	-37.5	152.5	73.628	5.666	15.366	5.666	94.66	5.98563	18.3127
1970	-37.5	157.5	171.526	9.309	44.605	9.309	225.44	4.12926	18.6904
1970	-37.5	177.5	279.405	26.572	67.595	26.572	373.572	7.11295	17.7859
1970	-32.5	-162.5	154.524	14.076	9.272	14.076	177.872	7.91356	18.9435
1970	-32.5	-147.5	85.362	26.907	9.654	26.907	121.923	22.0688	18.8574
1970	-32.5	157.5	199.529	133.241	227.502	133.241	560.272	23.7815	21.3129
1970	-32.5	162.5	14.522	52.051	68.93	52.051	135.503	38.4132	20.2919
1970	-32.5	172.5	5.556	4.794	12.476	4.794	22.826	21.0024	19.3743
1970	-32.5	177.5	52.575	10.571	7.075	10.571	70.221	15.0539	19.5613
1970	-27.5	-172.5	516.563	50.229	21.812	50.229	588.604	8.53358	22.6458
1970	-27.5	-167.5	872.726	184.113	70.755	184.113	1127.59	16.328	22.0337
1970	-27.5	-162.5	624.211	128.174	44.667	128.174	797.052	16.081	21.9131
1970	-27.5	-157.5	349.389	104.312	37.342	104.312	491.043	21.2429	21.854
1970	-27.5	-152.5	50.289	14.581	4.736	14.581	69.606	20.9479	21.8888
1970	-27.5	-137.5	257.254	69.966	34.202	69.966	361.422	19.3585	22.4431
1970	-27.5	152.5	37.267	91.774	158.183	91.774	287.224	31.9521	23.9946
1970	-27.5	157.5	285.248	366.843	96.173	366.843	748.264	49.0259	23.6061
1970	-27.5	162.5	427.825	149.338	35.235	149.338	612.398	24.3858	22.7605
1970	-27.5	172.5	52.396	21.036	6.697	21.036	80.129	26.2527	22.602
1970	-22.5	-172.5	181.422	19.214	4.849	19.214	205.485	9.35056	24.8004
1970	-22.5	152.5	4.044	24.009	3.252	24.009	31.305	76.6938	25.4824
1970	-22.5	157.5	50.85	117.367	20.549	117.367	188.766	62.1759	24.9793
1970	-22.5	162.5	479.285	93.76	26.035	93.76	599.08	15.6507	24.4537
1970	-17.5	-177.5	132.833	41.6	13.765	41.6	188.198	22.1044	27.4527
1970	-17.5	-172.5	158.645	39.419	13.056	39.419	211.12	18.6714	27.476
1970	-17.5	-147.5	109.86	34.703	13.442	34.703	158.005	21.9632	27.1964
1970	-17.5	-132.5	557.523	54.515	56.769	54.515	668.807	8.15108	26.6886
1970	-17.5	152.5	684.402	107.078	28.489	107.078	819.969	13.0588	27.0028
1970	-17.5	157.5	789.759	204.261	81.899	204.261	1075.92	18.9848	27.0742
1970	-17.5	162.5	471.55	81.237	44.32	81.237	597.107	13.6051	27.1423
1970	-12.5	-172.5	401.926	63.473	60.067	63.473	525.466	12.0794	28.7192
1970	-12.5	-167.5	171.759	26.824	20.573	26.824	219.156	12.2397	28.7919
1970	-12.5	-162.5	447.52	131.056	48.265	131.056	626.841	20.9074	28.7763
1970	-12.5	-157.5	36.058	9.27	3.463	9.27	48.791	18.9994	28.6704
1970	-12.5	-152.5	244.22	90.623	42.346	90.623	377.189	24.0259	28.4742
1970	-12.5	-147.5	377.084	71.488	67.711	71.488	516.283	13.8467	28.2311
1970	-12.5	-142.5	758.862	130.813	142.372	130.813	1032.05	12.6751	27.9621
1970	-12.5	-137.5	768.288	134.929	167.053	134.929	1070.27	12.607	27.479
1970	-12.5	-132.5	396.696	59.826	76.899	59.826	533.421	11.2155	27.2073
1970	-12.5	147.5	96.341	280.285	27.814	280.285	404.44	69.302	27.6767
1970	-12.5	152.5	777.968	402.607	69.77	402.607	1250.35	32.1997	27.9713
1970	-12.5	157.5	583.846	216.868	83.008	216.868	883.722	24.5403	28.2819
1970	-12.5	162.5	487.383	234.519	111.53	234.519	833.432	28.1389	28.4874
1970	-12.5	167.5	294.84	33.882	31.276	33.882	359.998	9.41172	28.471
1970	-12.5	172.5	63.753	26.324	28.868	26.324	118.945	22.1312	28.5785
1970	-12.5	177.5	209.861	70.751	21.433	70.751	302.045	23.424	28.654
1970	-7.5	-177.5	332.1	248.155	90.476	248.155	670.731	36.9977	29.1366
1970	-7.5	-172.5	1021.66	336.591	161.239	336.591	1519.49	22.1515	29.1283
1970	-7.5	-167.5	695.03	202.582	87.349	202.582	984.961	20.5675	29.1139
1970	-7.5	-162.5	494.665	151.525	53.637	151.525	699.827	21.6518	28.9612
1970	-7.5	-157.5	646.725	208.586	88.307	208.586	943.618	22.1049	28.6785
1970	-7.5	-152.5	419.845	129.346	49.572	129.346	598.763	21.6022	28.4067
1970	-7.5	-147.5	172.716	127.761	86.178	127.761	386.655	33.0426	27.9273
1970	-7.5	-142.5	259.756	242.769	209.563	242.769	712.088	34.0926	27.6296
1970	-7.5	-137.5	54.494	209.3	654.423	209.3	918.217	22.7942	27.071
1970	-7.5	-132.5	14.777	285.074	769.847	285.074	1069.7	26.65	26.8346
1970	-7.5	152.5	35.625	60.495	13.669	60.495	109.789	55.1011	28.9937
1970	-7.5	157.5	65.402	67.994	20.697	67.994	154.093	44.1253	29.2013
1970	-7.5	162.5	315.225	59.52	59.731	59.52	434.476	13.6993	29.309
1970	-7.5	167.5	573.072	109.642	133.358	109.642	816.072	13.4353	29.2378
1970	-7.5	172.5	31.595	29.965	12.957	29.965	74.517	40.2123	29.1794
1970	-7.5	177.5	381.927	142.194	65.188	142.194	589.309	24.1289	29.176
1970	-2.5	-172.5	522.2	201.85	67.122	201.85	791.172	25.5128	28.7987
1970	-2.5	-167.5	423.844	162.601	81.167	162.601	667.612	24.3556	28.4517
1970	-2.5	-162.5	50.202	15.854	5.722	15.854	71.778	22.0875	28.2083
1970	-2.5	-157.5	145.755	74.842	21.036	74.842	241.633	30.9734	27.7342
1970	-2.5	-152.5	51.657	16.313	5.888	16.313	73.858	22.087	27.4072
1970	-2.5	157.5	1.428	217.422	14.628	217.422	233.478	93.1231	29.4628
1970	-2.5	162.5	1.115	730.946	40.132	730.946	772.193	94.6585	29.3779
1970	-2.5	167.5	47.055	503.349	60.819	503.349	611.223	82.3511	29.1989
1970	-2.5	177.5	46.054	14.544	5.249	14.544	65.847	22.0876	28.9289
1970	2.5	-177.5	0.476	496.292	195.47	496.292	692.238	71.6938	28.4446
1970	2.5	-172.5	0.81	500.737	230.499	500.737	732.046	68.4024	28.4047
1970	2.5	-167.5	0.656	361.002	145.706	361.002	507.364	71.1525	28.047
1970	2.5	-162.5	3.963	946.809	333.827	946.809	1284.6	73.7046	27.848
1970	2.5	-157.5	0.232	667.928	382.555	667.928	1050.71	63.5689	27.5353
1970	2.5	-152.5	0.322	480.942	479.619	480.942	960.883	50.0521	27.3072
1970	2.5	122.5	0	107.4	10.2	107.4	117.6	91.3265	28.9419
1970	2.5	127.5	2.751	118.783	12.333	118.783	133.867	88.7321	28.8261
1970	2.5	132.5	94.091	418.71	84.131	418.71	596.932	70.1437	29.0888
1970	2.5	137.5	0.836	330.55	72.85	330.55	404.236	81.7715	29.247
1970	2.5	142.5	0.476	174.57	36.568	174.57	211.614	82.4945	29.4035
1970	2.5	147.5	0.064	90.408	21.916	90.408	112.388	80.4428	29.4584
1970	2.5	152.5	0.039	66.054	15.206	66.054	81.299	81.2482	29.4166
1970	2.5	157.5	3.346	689.774	105.602	689.774	798.722	86.3597	29.3285
1970	2.5	162.5	9.252	1028.32	146.084	1028.32	1183.66	86.8766	29.126
1970	2.5	167.5	2.098	584.43	182.462	584.43	768.99	75.9997	28.8707
1970	2.5	172.5	0.128	138.127	58.729	138.127	196.984	70.1209	28.633
1970	2.5	177.5	0.412	168.233	81.73	168.233	250.375	67.1924	28.5925
1970	7.5	-177.5	5.134	682.68	471.493	682.68	1159.31	58.8869	28.5715
1970	7.5	-172.5	1.442	375.487	377.704	375.487	754.633	49.7576	28.5331
1970	7.5	-167.5	0.824	707.719	597.94	707.719	1306.48	54.1698	28.3511
1970	7.5	-162.5	0.451	790.457	958.196	790.457	1749.1	45.1921	28.1984
1970	7.5	-157.5	0	485.135	544.143	485.135	1029.28	47.1335	27.9659
1970	7.5	-152.5	0.296	992.672	963.426	992.672	1956.39	50.7399	27.7498
1970	7.5	112.5	30.616	741.1	271.914	741.1	1043.63	71.0118	28.6014
1970	7.5	122.5	0	26.85	2.55	26.85	29.4	91.3265	28.8685
1970	7.5	127.5	91.633	456.905	91.864	456.905	640.402	71.3466	28.9038
1970	7.5	132.5	179.767	798.692	181.476	798.692	1159.93	68.8566	29.0763
1970	7.5	137.5	2.741	349.571	179.583	349.571	531.895	65.7218	29.1463
1970	7.5	142.5	2.598	181.758	146.722	181.758	331.078	54.8988	29.229
1970	7.5	147.5	0.489	269.143	112.218	269.143	381.85	70.484	29.243
1970	7.5	152.5	4.58	693.547	327.055	693.547	1025.18	67.6511	29.1627
1970	7.5	157.5	4.839	693.321	364.435	693.321	1062.6	65.2479	29.1143
1970	7.5	162.5	13.189	643.904	397.329	643.904	1054.42	61.067	28.9803
1970	7.5	167.5	15.376	624.684	472.725	624.684	1112.79	56.137	28.8173
1970	7.5	172.5	11.966	471.129	449.352	471.129	932.447	50.5261	28.639
1970	7.5	177.5	7.245	763.626	560.332	763.626	1331.2	57.3636	28.6212
1970	12.5	-177.5	23.613	353.197	593.74	353.197	970.55	36.3914	27.625
1970	12.5	-172.5	28.721	358.698	966.04	358.698	1353.46	26.5023	27.5617
1970	12.5	-167.5	16.444	252.723	914.867	252.723	1184.03	21.3442	27.3295
1970	12.5	-162.5	17.295	175.69	1074.34	175.69	1267.32	13.8631	27.1376
1970	12.5	-157.5	0.476	46.908	429.973	46.908	477.357	9.82661	26.903
1970	12.5	-152.5	0.245	96.17	472.138	96.17	568.553	16.9149	26.7085
1970	12.5	112.5	76.735	547.152	283.931	547.152	907.818	60.2711	28.1319
1970	12.5	117.5	140.501	847.674	274.633	847.674	1262.81	67.1261	28.6145
1970	12.5	127.5	154.51	888.333	150.904	888.333	1193.75	74.4155	28.7535
1970	12.5	132.5	72.462	730.883	113.536	730.883	916.881	79.7141	28.9195
1970	12.5	137.5	38.592	260.956	51.134	260.956	350.682	74.4139	28.9012
1970	12.5	147.5	0.966	52.191	38.152	52.191	91.309	57.1587	28.7591
1970	12.5	152.5	24.744	416.064	172.994	416.064	613.802	67.7847	28.6083
1970	12.5	157.5	32.94	405.401	274.296	405.401	712.637	56.8874	28.5375
1970	12.5	162.5	28.155	292.19	138.855	292.19	459.2	63.6302	28.3162
1970	12.5	167.5	59.037	296.797	182.283	296.797	538.117	55.1547	28.2074
1970	12.5	172.5	38.023	359.517	395.884	359.517	793.424	45.3121	28.0334
1970	12.5	177.5	56.555	647.624	768.61	647.624	1472.79	43.9726	27.8446
1970	17.5	-162.5	0.785	34.191	88.696	34.191	123.672	27.6465	26.4419
1970	17.5	-157.5	1.686	108.606	200.412	108.606	310.704	34.9548	26.0983
1970	17.5	-152.5	1.158	54.393	127.562	54.393	183.113	29.7046	25.8122
1970	17.5	112.5	52.003	276.686	62.379	276.686	391.068	70.7514	27.3159
1970	17.5	117.5	157.673	684.091	140.068	684.091	981.832	69.675	27.8138
1970	17.5	122.5	208.384	866.473	161.489	866.473	1236.35	70.0834	28.3944
1970	17.5	127.5	169.003	706.33	125.618	706.33	1000.95	70.5659	28.3939
1970	17.5	132.5	77.567	88.41	32.126	88.41	198.103	44.6283	28.5643
1970	22.5	122.5	20.765	91.028	16.678	91.028	128.471	70.8549	26.3289
1970	22.5	127.5	26.049	120.581	21.189	120.581	167.819	71.8518	26.6897
1970	22.5	132.5	10.873	44.011	7.518	44.011	62.402	70.5282	26.9045
1970	22.5	147.5	29.17	115.605	71.359	115.605	216.134	53.4877	27.5537
1970	22.5	152.5	7.424	62.82	28.75	62.82	98.994	63.4584	27.5436
1970	22.5	157.5	15.249	85.983	20.954	85.983	122.186	70.3706	27.4262
1970	22.5	162.5	1.415	4.981	5.154	4.981	11.55	43.1255	27.152
1970	27.5	-167.5	10.346	4.556	59.974	4.556	74.876	6.08473	24.6296
1970	27.5	-162.5	36.261	9.08	83.019	9.08	128.36	7.07385	24.5024
1970	27.5	-157.5	6.202	67.283	37.824	67.283	111.309	60.447	24.1913
1970	27.5	-152.5	57.583	99.225	162.619	99.225	319.427	31.0634	23.8088
1970	27.5	137.5	1021.38	26.526	88.402	26.526	1136.31	2.33439	25.016
1970	27.5	142.5	487.439	217.632	263.618	217.632	968.689	22.4667	25.256
1970	27.5	147.5	256.028	50.159	101.616	50.159	407.803	12.2998	25.4049
1970	27.5	152.5	296.394	35.991	58.803	35.991	391.188	9.20044	25.4005
1970	27.5	157.5	257.353	16.032	62.093	16.032	335.478	4.77885	25.3653
1970	27.5	162.5	271.739	6.164	80.66	6.164	358.563	1.71908	25.2347
1970	27.5	167.5	356.344	13.012	97.242	13.012	466.598	2.7887	25.1331
1970	27.5	172.5	363.808	10.802	202.179	10.802	576.789	1.87278	24.9991
1970	27.5	177.5	189.515	49.997	365.961	49.997	605.473	8.25751	24.9625
1970	32.5	-172.5	35.618	12.215	129.622	12.215	177.455	6.88344	21.1139
1970	32.5	-167.5	123.993	25.354	165.159	25.354	314.506	8.06153	20.8934
1970	32.5	-162.5	210.953	32.078	257.931	32.078	500.962	6.40328	20.8736
1970	32.5	-157.5	134.223	17.527	213.484	17.527	365.234	4.79884	20.9568
1970	32.5	-152.5	289.381	47.973	463.288	47.973	800.642	5.99182	20.99
1970	32.5	137.5	800.879	1119.09	248.408	1119.09	2168.38	51.6095	22.2831
1970	32.5	142.5	730.634	872.169	565.878	872.169	2168.68	40.2166	22.16
1970	32.5	147.5	159.571	33.156	561.719	33.156	754.446	4.39475	21.9822
1970	32.5	152.5	162.288	56.098	912.531	56.098	1130.92	4.9604	21.7694
1970	32.5	157.5	578.761	57.095	921.639	57.095	1557.49	3.66582	21.4781
1970	32.5	162.5	155.892	12.92	184.341	12.92	353.153	3.65847	21.3197
1970	32.5	167.5	270.363	9.714	193.239	9.714	473.316	2.05233	21.2452
1970	32.5	172.5	323.391	21.543	634.025	21.543	978.959	2.2006	21.1845
1970	32.5	177.5	444.668	89.969	1000.11	89.969	1534.74	5.86215	21.1873
1970	37.5	142.5	341.516	846.735	127.836	846.735	1316.09	64.3373	19.5382
1970	37.5	147.5	1.673	1.681	50.96	1.681	54.314	3.09497	19.0772
1970	37.5	152.5	37.2	12.141	243.461	12.141	292.802	4.14649	19.3406
1970	37.5	157.5	29.056	31.442	442.392	31.442	502.89	6.25226	19.0739
1970	37.5	162.5	8.608	10.523	200.446	10.523	219.577	4.7924	18.8695
1970	42.5	142.5	338.196	843.996	113.004	843.996	1295.2	65.1636	11.4306
1970	42.5	147.5	338.196	843.996	113.004	843.996	1295.2	65.1636	10.699
1971	-37.5	152.5	202.549	66.604	4.338	66.604	273.491	24.3533	18.2617
1971	-37.5	157.5	215.243	27.779	78.68	27.779	321.702	8.63501	18.7308
1971	-37.5	177.5	261.717	103.6	302.095	103.6	667.412	15.5226	17.759
1971	-32.5	-162.5	112.392	29.739	7.295	29.739	149.426	19.9022	18.7136
1971	-32.5	-147.5	307.815	33.956	9.106	33.956	350.877	9.67747	18.665
1971	-32.5	152.5	312.85	933.339	58.975	933.339	1305.16	71.5112	21.1735
1971	-32.5	157.5	96.461	62.649	102.818	62.649	261.928	23.9184	21.1942
1971	-32.5	167.5	19.389	59.578	53.743	59.578	132.71	44.8934	19.6943
1971	-32.5	172.5	106.509	111.016	317.412	111.016	534.937	20.7531	19.3314
1971	-32.5	177.5	223.92	62.373	134.881	62.373	421.174	14.8093	19.3606
1971	-27.5	-172.5	70.21	1.926	1.55	1.926	73.686	2.61379	22.5252
1971	-27.5	-167.5	59.724	5.074	6.665	5.074	71.463	7.10018	21.9488
1971	-27.5	-162.5	347.163	61.852	32.609	61.852	441.624	14.0056	21.9328
1971	-27.5	-157.5	148.473	14.922	4.397	14.922	167.792	8.89315	21.9746
1971	-27.5	-152.5	714.772	147.152	35.541	147.152	897.465	16.3964	22.0296
1971	-27.5	-137.5	772.593	177.422	45.717	177.422	995.732	17.8182	22.8798
1971	-27.5	152.5	94.724	586.213	251.729	586.213	932.666	62.8535	23.7415
1971	-27.5	157.5	913.128	96.96	94.766	96.96	1104.85	8.77582	23.387
1971	-27.5	162.5	581.435	47.11	62.245	47.11	690.79	6.81973	22.6695
1971	-22.5	-172.5	106.211	12.607	10.13	12.607	128.948	9.77681	24.8163
1971	-22.5	152.5	2.948	57.453	4.243	57.453	64.644	88.876	25.239
1971	-22.5	157.5	105.01	57.41	23.019	57.41	185.439	30.959	24.7975
1971	-22.5	162.5	201.033	32.775	12.499	32.775	246.307	13.3066	24.3761
1971	-22.5	172.5	80.271	6.595	3.287	6.595	90.153	7.31534	24.7288
1971	-17.5	-177.5	57.79	12.688	3.638	12.688	74.116	17.1191	27.4294
1971	-17.5	-172.5	148.604	13.601	10.202	13.601	172.407	7.88889	27.4198
1971	-17.5	-147.5	56.346	4.133	16.095	4.133	76.574	5.39739	27.0263
1971	-17.5	-132.5	937.06	120.27	121.33	120.27	1178.66	10.204	26.3994
1971	-17.5	152.5	462.369	84.838	17.386	84.838	564.593	15.0264	26.9078
1971	-17.5	157.5	208.687	42.91	9.208	42.91	260.805	16.4529	27.077
1971	-17.5	162.5	70.495	22.503	5.535	22.503	98.533	22.838	27.1733
1971	-12.5	-172.5	171.548	24.28	7.633	24.28	203.461	11.9335	28.4404
1971	-12.5	-167.5	188.541	49.712	12.194	49.712	250.447	19.8493	28.2524
1971	-12.5	-162.5	123.08	32.223	8.604	32.223	163.907	19.6593	28.221
1971	-12.5	-157.5	157.855	38.549	30.239	38.549	226.643	17.0087	28.1347
1971	-12.5	-152.5	186.497	50.139	11.983	50.139	248.619	20.167	28.0006
1971	-12.5	-147.5	313.385	109.475	32.868	109.475	455.728	24.022	27.7324
1971	-12.5	-142.5	318.037	144.323	71.824	144.323	534.184	27.0175	27.4686
1971	-12.5	-137.5	639.268	192.58	110.058	192.58	941.906	20.4458	27.0144
1971	-12.5	-132.5	332.306	72.828	62.841	72.828	467.975	15.5624	26.7806
1971	-12.5	147.5	283.798	392.233	27.347	392.233	703.378	55.7642	27.5215
1971	-12.5	152.5	723.233	601.63	90.982	601.63	1415.85	42.4926	27.9331
1971	-12.5	157.5	449.586	184.918	65.212	184.918	699.716	26.4276	28.3368
1971	-12.5	162.5	581.915	361.482	82.522	361.482	1025.92	35.2349	28.5469
1971	-12.5	167.5	446.186	343.312	48.504	343.312	838.002	40.9679	28.5374
1971	-12.5	172.5	291.259	216.668	31.197	216.668	539.124	40.1889	28.555
1971	-12.5	177.5	65.311	20.177	9.763	20.177	95.251	21.183	28.5451
1971	-7.5	-177.5	447.214	304.241	103.566	304.241	855.021	35.5829	28.5934
1971	-7.5	-172.5	646.448	205.472	64.301	205.472	916.221	22.426	28.5306
1971	-7.5	-167.5	323.782	114.837	51.478	114.837	490.097	23.4315	28.5075
1971	-7.5	-162.5	522.956	164.079	39.509	164.079	726.544	22.5835	28.3826
1971	-7.5	-157.5	258.541	70.909	21.01	70.909	350.46	20.2331	28.0802
1971	-7.5	-152.5	264.571	79.551	18.088	79.551	362.21	21.9627	27.8955
1971	-7.5	-147.5	556.421	236.834	148.255	236.834	941.51	25.1547	27.5139
1971	-7.5	-142.5	413.326	244.992	92.812	244.992	751.13	32.6165	27.1753
1971	-7.5	-137.5	179.683	79.356	214.725	79.356	473.764	16.7501	26.6467
1971	-7.5	-132.5	66.681	77.097	381.351	77.097	525.129	14.6815	26.4182
1971	-7.5	152.5	17.404	403.936	45.259	403.936	466.599	86.5703	29.0833
1971	-7.5	157.5	242.034	400.014	87.681	400.014	729.729	54.8168	29.2847
1971	-7.5	162.5	177.591	412.501	78.729	412.501	668.821	61.6758	29.2242
1971	-7.5	167.5	220.299	141.509	35.973	141.509	397.781	35.5746	29.0537
1971	-7.5	172.5	210.886	89.481	20.378	89.481	320.745	27.8979	28.8362
1971	-7.5	177.5	224.842	135.778	45.876	135.778	406.496	33.4021	28.7532
1971	-2.5	-177.5	41.275	126.997	51.007	126.997	219.279	57.9157	28.0285
1971	-2.5	-172.5	201.071	53.204	13.051	53.204	267.326	19.9023	27.9317
1971	-2.5	-167.5	80.976	21.427	5.256	21.427	107.659	19.9027	27.5507
1971	-2.5	-162.5	107.975	36.896	11.047	36.896	155.918	23.6637	27.39
1971	-2.5	-157.5	2.257	31.044	34.889	31.044	68.19	45.5257	27.129
1971	-2.5	-152.5	289.773	153.725	78.688	153.725	522.186	29.4387	26.8807
1971	-2.5	157.5	9.318	1920.06	175.861	1920.06	2105.24	91.2039	29.3883
1971	-2.5	162.5	63	1393.33	146.557	1393.33	1602.89	86.9263	29.1072
1971	-2.5	167.5	18.545	868.929	103.921	868.929	991.395	87.6471	28.7979
1971	-2.5	172.5	7.07	122.667	24.345	122.667	154.082	79.6115	28.4432
1971	-2.5	177.5	63.642	21.187	4.932	21.187	89.761	23.6038	28.2996
1971	2.5	-177.5	1.002	342.922	210.734	342.922	554.658	61.8258	27.7386
1971	2.5	-172.5	0.915	473.074	398.697	473.074	872.686	54.209	27.6583
1971	2.5	-167.5	1.061	391.457	387.516	391.457	780.034	50.1846	27.2435
1971	2.5	-162.5	1.38	500.657	562.122	500.657	1064.16	47.0472	27.0299
1971	2.5	-157.5	0.189	442.282	504.911	442.282	947.382	46.6847	26.6597
1971	2.5	-152.5	0.611	439.106	814.581	439.106	1254.3	35.0081	26.4744
1971	2.5	122.5	0	75.125	7.125	75.125	82.25	91.3374	28.7432
1971	2.5	127.5	0	75.125	7.125	75.125	82.25	91.3374	28.6726
1971	2.5	132.5	111.275	373.951	91.708	373.951	576.934	64.8169	28.9603
1971	2.5	142.5	0.379	822.413	146.438	822.413	969.23	84.8522	29.189
1971	2.5	147.5	0.785	1138.23	292.492	1138.23	1431.51	79.5127	29.2913
1971	2.5	152.5	2.455	964.354	355.725	964.354	1322.53	72.9171	29.3231
1971	2.5	157.5	4.903	1407.23	222.234	1407.23	1634.37	86.1025	29.1892
1971	2.5	162.5	3.888	1043.53	312.341	1043.53	1359.76	76.7437	28.8358
1971	2.5	167.5	12.328	1272.26	505.972	1272.26	1790.56	71.0538	28.4975
1971	2.5	172.5	0.581	408.995	160.207	408.995	569.783	71.7808	28.1107
1971	2.5	177.5	0.248	447.418	301.302	447.418	748.968	59.7379	28.0257
1971	7.5	-177.5	2.817	173.84	475.057	173.84	651.714	26.6743	28.0353
1971	7.5	-172.5	0.32	135.951	512.411	135.951	648.682	20.958	28.0044
1971	7.5	-167.5	0.29	206.567	933.495	206.567	1140.35	18.1143	27.7013
1971	7.5	-162.5	0.335	152.457	597.316	152.457	750.108	20.3247	27.5074
1971	7.5	-157.5	0.755	138.262	454.818	138.262	593.835	23.2829	27.2213
1971	7.5	-152.5	0.233	322.135	1328.79	322.135	1651.15	19.5097	27.0407
1971	7.5	112.5	35.925	748.374	319.439	748.374	1103.74	67.8036	28.2923
1971	7.5	122.5	0	10.017	0.95	10.017	10.967	91.3376	28.5502
1971	7.5	127.5	106.527	322.623	84.351	322.623	513.501	62.8281	28.6227
1971	7.5	132.5	209.327	717.053	193.008	717.053	1119.39	64.0576	28.8574
1971	7.5	137.5	3.398	613.723	244.629	613.723	861.75	71.2182	28.9359
1971	7.5	142.5	0.713	345.411	152.682	345.411	498.806	69.2476	29.0497
1971	7.5	147.5	0.508	59.058	68.409	59.058	127.975	46.1481	29.1223
1971	7.5	152.5	0.682	255.765	183.682	255.765	440.129	58.1114	29.096
1971	7.5	157.5	1.844	160.125	127.825	160.125	289.794	55.2548	29.0138
1971	7.5	162.5	0.261	159.214	34.779	159.214	194.254	81.9618	28.8281
1971	7.5	167.5	4.938	301.031	229.897	301.031	535.866	56.1765	28.6226
1971	7.5	172.5	6.522	202.841	424.466	202.841	633.829	32.0025	28.3136
1971	7.5	177.5	20.158	508.635	1259.77	508.635	1788.56	28.4382	28.2161
1971	12.5	-177.5	8.175	72.761	353.316	72.761	434.252	16.7555	27.1926
1971	12.5	-172.5	9.992	122.453	584.682	122.453	717.127	17.0755	27.09
1971	12.5	-167.5	9.063	126.008	953.18	126.008	1088.25	11.5789	26.8195
1971	12.5	-162.5	2.6	26.461	456.322	26.461	485.383	5.45157	26.683
1971	12.5	-157.5	0.117	3.236	174.144	3.236	177.497	1.82313	26.4216
1971	12.5	-152.5	0	2.418	29.276	2.418	31.694	7.6292	26.2494
1971	12.5	112.5	102.102	841.256	481.734	841.256	1425.09	59.0317	27.5026
1971	12.5	117.5	161.639	837.46	277.819	837.46	1276.92	65.5845	27.9723
1971	12.5	127.5	176.113	523.695	137.28	523.695	837.088	62.5615	28.3961
1971	12.5	132.5	70.252	212.023	58.553	212.023	340.828	62.2082	28.6813
1971	12.5	137.5	36.569	179.387	72.413	179.387	288.369	62.2074	28.7418
1971	12.5	152.5	12.373	216.276	182.773	216.276	411.422	52.5679	28.5887
1971	12.5	157.5	10.268	268.699	287.68	268.699	566.647	47.4191	28.5089
1971	12.5	167.5	24.849	150.959	109.74	150.959	285.548	52.8664	28.0751
1971	12.5	172.5	14.116	125.496	234.933	125.496	374.545	33.5063	27.7432
1971	12.5	177.5	13.869	227.185	455.043	227.185	696.097	32.637	27.511
1971	17.5	-157.5	0.349	16.773	76.404	16.773	93.526	17.9341	25.6282
1971	17.5	112.5	61.021	316.269	139.34	316.269	516.63	61.2177	26.8918
1971	17.5	117.5	185.019	574.233	173.996	574.233	933.248	61.5306	27.3123
1971	17.5	122.5	240.232	702.455	184.99	702.455	1127.68	62.2922	27.9584
1971	17.5	127.5	187.229	546.936	143.734	546.936	877.899	62.3006	27.9894
1971	17.5	132.5	45.042	57.54	13.699	57.54	116.281	49.4836	28.245
1971	22.5	122.5	24.367	71.181	18.706	71.181	114.254	62.3007	26.0659
1971	22.5	127.5	30.595	97.085	23.82	97.085	151.5	64.0825	26.3245
1971	22.5	132.5	10.283	30.039	7.895	30.039	48.217	62.2996	26.5213
1971	22.5	147.5	11.009	15.19	78.906	15.19	105.105	14.4522	27.2932
1971	22.5	152.5	28.029	26.97	125.347	26.97	180.346	14.9546	27.3262
1971	22.5	157.5	24.181	12.355	41.174	12.355	77.71	15.8989	27.268
1971	22.5	162.5	62.216	5.646	14.819	5.646	82.681	6.82865	27.1004
1971	27.5	-162.5	32.11	38.957	30.89	38.957	101.957	38.2092	24.4347
1971	27.5	-157.5	42.944	102.03	45.634	102.03	190.608	53.5287	24.2314
1971	27.5	-152.5	44.077	127.935	143.538	127.935	315.55	40.5435	23.8762
1971	27.5	137.5	336.9	22.382	104.602	22.382	463.884	4.82491	24.9134
1971	27.5	142.5	590.409	47.069	204.071	47.069	841.549	5.59314	25.2544
1971	27.5	147.5	113.874	8.012	51.491	8.012	173.377	4.62114	25.47
1971	27.5	152.5	94.558	10.357	88.961	10.357	193.876	5.34207	25.6583
1971	27.5	157.5	361.458	12.499	61.815	12.499	435.772	2.86824	25.5691
1971	27.5	162.5	239.641	11.361	75.733	11.361	326.735	3.47713	25.3362
1971	27.5	167.5	159.069	9.075	67.184	9.075	235.328	3.85632	25.3135
1971	27.5	172.5	160.463	25.443	187.285	25.443	373.191	6.81769	25.1785
1971	27.5	177.5	124.256	71.476	239.78	71.476	435.512	16.4119	25.0498
1971	32.5	-172.5	98.203	3.791	126.059	3.791	228.053	1.66233	21.2994
1971	32.5	-167.5	179.502	2.712	171.363	2.712	353.577	0.767018	21.2581
1971	32.5	-162.5	152.126	2.255	153.449	2.255	307.83	0.732547	21.25
1971	32.5	-157.5	184.367	59.315	420.04	59.315	663.722	8.93672	21.436
1971	32.5	-152.5	153.027	61.931	424.801	61.931	639.759	9.68036	21.4504
1971	32.5	137.5	528.518	687.938	185.488	687.938	1401.94	49.0703	22.3068
1971	32.5	142.5	437.794	654.573	314.603	654.573	1406.97	46.5236	22.4259
1971	32.5	147.5	84.523	9.314	207.084	9.314	300.921	3.09516	22.3478
1971	32.5	152.5	126.668	15.589	431.662	15.589	573.919	2.71624	22.2428
1971	32.5	157.5	260.365	44.839	952.853	44.839	1258.06	3.56415	22.0979
1971	32.5	162.5	268.672	15.713	355.061	15.713	639.446	2.45728	21.9186
1971	32.5	167.5	437.892	70.821	614.202	70.821	1122.91	6.30689	21.8261
1971	32.5	172.5	483.884	57.616	1465.49	57.616	2006.99	2.87076	21.7151
1971	32.5	177.5	497.725	43.463	827.287	43.463	1368.47	3.17602	21.5534
1971	37.5	142.5	352.85	617.805	137.324	617.805	1107.98	55.7596	19.6612
1971	37.5	147.5	2.251	0.196	3.83	0.196	6.277	3.12251	18.9904
1971	37.5	152.5	15.045	5.229	199.54	5.229	219.814	2.37883	19.2389
1971	37.5	157.5	62.375	11.7	485.688	11.7	559.763	2.09017	19.2237
1971	37.5	162.5	49.581	2.908	122.288	2.908	174.777	1.66383	19.0529
1971	37.5	167.5	13.593	0.85	40.213	0.85	54.656	1.55518	19.0239
1971	42.5	142.5	338.196	611.4	111.804	611.4	1061.4	57.6032	11.1693
1971	42.5	147.5	338.196	611.4	111.804	611.4	1061.4	57.6032	10.1038
1972	-37.5	152.5	505.952	11.195	28.673	11.195	545.82	2.05104	18.2283
1972	-37.5	157.5	120.527	26.768	144.379	26.768	291.674	9.17737	18.5975
1972	-37.5	177.5	148.353	51.55	182.111	51.55	382.014	13.4943	17.3958
1972	-32.5	152.5	275.355	320.575	60.456	320.575	656.386	48.8394	20.9935
1972	-32.5	157.5	110.732	69.907	130.485	69.907	311.124	22.4692	21.0457
1972	-32.5	162.5	12.293	11.045	22.166	11.045	45.504	24.2726	20.0358
1972	-32.5	172.5	136.802	7.171	26.441	7.171	170.414	4.20799	18.9103
1972	-32.5	177.5	139.977	7.089	29.034	7.089	176.1	4.02555	19.0042
1972	-27.5	-172.5	692.974	47.412	20.092	47.412	760.478	6.2345	22.3142
1972	-27.5	-167.5	311.567	69.189	16.651	69.189	397.407	17.4101	21.7557
1972	-27.5	-162.5	508.901	193.653	34.489	193.653	737.043	26.2743	21.6983
1972	-27.5	-157.5	471.067	145.039	27.742	145.039	643.848	22.5269	21.6977
1972	-27.5	-152.5	521.109	234.242	39.955	234.242	795.306	29.4531	21.7074
1972	-27.5	-137.5	556.516	156.966	32.766	156.966	746.248	21.034	22.2446
1972	-27.5	152.5	37.314	218.355	156.351	218.355	412.02	52.9962	23.5417
1972	-27.5	157.5	868.898	93.488	57.792	93.488	1020.18	9.16389	23.1935
1972	-27.5	162.5	173.032	6.232	6.437	6.232	185.701	3.35593	22.4545
1972	-27.5	172.5	295.425	16.728	14.069	16.728	326.222	5.1278	22.1499
1972	-22.5	-172.5	64.137	7.268	2.954	7.268	74.359	9.7742	24.6104
1972	-22.5	157.5	843.279	110.95	67.71	110.95	1021.94	10.8568	24.4535
1972	-22.5	162.5	110.643	2.983	3.012	2.983	116.638	2.55749	24.0797
1972	-22.5	172.5	178.621	38.813	17.066	38.813	234.5	16.5514	24.2992
1972	-17.5	-177.5	57.092	9.692	3.696	9.692	70.48	13.7514	27.3292
1972	-17.5	-172.5	163.68	93.667	11.303	93.667	268.65	34.8658	27.3815
1972	-17.5	-147.5	184.405	46.323	8.51	46.323	239.238	19.3627	27.033
1972	-17.5	-132.5	1039.86	331.246	111.594	331.246	1482.7	22.3408	26.741
1972	-17.5	152.5	23.95	21.381	1.311	21.381	46.642	45.8407	26.3753
1972	-17.5	157.5	392.134	48.833	19.754	48.833	460.721	10.5993	26.4862
1972	-17.5	162.5	167.754	10.962	5.23	10.962	183.946	5.95936	26.5989
1972	-17.5	167.5	142.192	58.617	8.661	58.617	209.47	27.9835	26.8089
1972	-17.5	172.5	106.521	13.706	1.81	13.706	122.037	11.231	27.098
1972	-17.5	177.5	156.957	78.717	17.61	78.717	253.284	31.0786	27.2324
1972	-12.5	-172.5	88.142	78.268	12.726	78.268	179.136	43.6919	28.6558
1972	-12.5	-167.5	112.013	38.494	7.169	38.494	157.676	24.4134	28.5611
1972	-12.5	-162.5	334.241	148.326	35.396	148.326	517.963	28.6364	28.6192
1972	-12.5	-157.5	438.483	143.767	37.077	143.767	619.327	23.2134	28.4565
1972	-12.5	-152.5	575.258	216.856	57.976	216.856	850.09	25.5098	28.3731
1972	-12.5	-147.5	869.476	406.645	184.179	406.645	1460.3	27.8467	28.2943
1972	-12.5	-142.5	617.097	260.569	151.984	260.569	1029.65	25.3066	28.0837
1972	-12.5	-137.5	659.488	315.164	99.083	315.164	1073.73	29.3521	27.7676
1972	-12.5	-132.5	278.627	95.973	56.199	95.973	430.799	22.2779	27.5487
1972	-12.5	152.5	422.076	239.875	32.662	239.875	694.613	34.5336	27.271
1972	-12.5	157.5	544.556	253.598	68.598	253.598	866.752	29.2584	27.6429
1972	-12.5	162.5	502.011	219.193	56.309	219.193	777.513	28.1916	27.9633
1972	-12.5	167.5	230.126	125.583	38.376	125.583	394.085	31.867	28.1086
1972	-12.5	172.5	108.364	104.973	5.149	104.973	218.486	48.0456	28.3817
1972	-12.5	177.5	28.943	61.73	3.135	61.73	93.808	65.8046	28.5521
1972	-7.5	-177.5	407.123	542.703	134.709	542.703	1084.54	50.0402	29.3124
1972	-7.5	-172.5	991.857	661.062	180.833	661.062	1833.75	36.0497	29.301
1972	-7.5	-167.5	786.113	377.543	64.935	377.543	1228.59	30.7298	29.2429
1972	-7.5	-162.5	393.035	193.694	33.477	193.694	620.206	31.2306	29.1802
1972	-7.5	-157.5	480.468	214.375	43.973	214.375	738.816	29.016	28.9965
1972	-7.5	-152.5	487.301	278.143	92.181	278.143	857.625	32.4318	28.8102
1972	-7.5	-147.5	443.324	243.115	117.098	243.115	803.537	30.2556	28.5088
1972	-7.5	-142.5	573.11	371.883	167.354	371.883	1112.35	33.4323	28.2754
1972	-7.5	-137.5	59.148	154.973	190.967	154.973	405.088	38.2566	27.7812
1972	-7.5	-132.5	237.044	214.83	575.05	214.83	1026.92	20.9198	27.5133
1972	-7.5	152.5	19.338	140.004	14.505	140.004	173.847	80.5329	28.3977
1972	-7.5	157.5	37.655	246.33	43.068	246.33	327.053	75.3181	28.6695
1972	-7.5	162.5	69.549	447.219	161.615	447.219	678.383	65.9243	28.9809
1972	-7.5	167.5	74.979	70.661	53.67	70.661	199.31	35.4528	29.0562
1972	-7.5	172.5	68.922	125.861	15.285	125.861	210.068	59.9144	29.1923
1972	-7.5	177.5	119.65	150.08	43.204	150.08	312.934	47.959	29.2915
1972	-2.5	-177.5	0.896	124.92	66.368	124.92	192.184	65.0002	29.3024
1972	-2.5	-172.5	136.175	198.249	75.051	198.249	409.475	48.4154	29.3137
1972	-2.5	-167.5	393.953	182.393	31.05	182.393	607.396	30.0287	29.0967
1972	-2.5	-162.5	75.696	35.046	5.966	35.046	116.708	30.0288	28.981
1972	-2.5	-157.5	68.022	131.001	80.706	131.001	279.729	46.8314	28.6663
1972	-2.5	-152.5	17.676	369.167	269.228	369.167	656.071	56.2694	28.4088
1972	-2.5	157.5	2.445	281.141	78.475	281.141	362.061	77.6502	29.0401
1972	-2.5	162.5	1.243	769.508	129.084	769.508	899.835	85.5166	29.2618
1972	-2.5	167.5	1.977	467.319	435.306	467.319	904.602	51.6602	29.2889
1972	-2.5	172.5	34.448	342.587	322.67	342.587	699.705	48.9616	29.3344
1972	-2.5	177.5	52.341	160.229	31.706	160.229	244.276	65.5934	29.3475
1972	2.5	-177.5	0.206	353.114	412.681	353.114	766.001	46.0984	29.0906
1972	2.5	-172.5	0.177	486.74	575.222	486.74	1062.14	45.8264	29.0678
1972	2.5	-167.5	0.132	881.383	899.823	881.383	1781.34	49.4787	28.8491
1972	2.5	-162.5	0.235	811.902	643.897	811.902	1456.03	55.7612	28.7091
1972	2.5	-157.5	0.909	1355.67	847.36	1355.67	2203.94	61.5113	28.4048
1972	2.5	-152.5	4.893	1661.41	1128.11	1661.41	2794.41	59.4547	28.2448
1972	2.5	122.5	0	93.75	8.85	93.75	102.6	91.3743	28.7669
1972	2.5	127.5	0	93.75	8.85	93.75	102.6	91.3743	28.5182
1972	2.5	132.5	73.035	83.573	45.571	83.573	202.179	41.3361	28.7161
1972	2.5	137.5	0.601	234.482	92.811	234.482	327.894	71.5115	28.8408
1972	2.5	142.5	5.03	1328.27	835.199	1328.27	2168.5	61.253	28.9489
1972	2.5	147.5	1.714	434.75	328.873	434.75	765.337	56.805	28.9895
1972	2.5	152.5	1.686	885.955	805.016	885.955	1692.66	52.3411	29.0351
1972	2.5	157.5	4.045	907.161	774.485	907.161	1685.69	53.8154	29.0531
1972	2.5	162.5	11.561	1383.79	931.075	1383.79	2326.43	59.4814	29.0647
1972	2.5	167.5	23.744	2704.25	2509.66	2704.25	5237.65	51.6309	29.0501
1972	2.5	172.5	16.105	1186.58	851.383	1186.58	2054.06	57.7672	29.1215
1972	2.5	177.5	2.447	830.794	673.736	830.794	1506.98	55.1298	29.1715
1972	7.5	-177.5	5.892	518.919	747.14	518.919	1271.95	40.7971	28.8312
1972	7.5	-172.5	24.721	691.568	962.929	691.568	1679.22	41.1839	28.8478
1972	7.5	-167.5	0.616	432.028	662.732	432.028	1095.38	39.4411	28.6908
1972	7.5	-162.5	0.03	420.071	690.889	420.071	1110.99	37.8105	28.5426
1972	7.5	-157.5	0	217.49	826.758	217.49	1044.25	20.8274	28.3802
1972	7.5	-152.5	0.015	200.822	730.436	200.822	931.273	21.5642	28.2489
1972	7.5	112.5	63.906	741.592	362.022	741.592	1167.52	63.5186	28.6472
1972	7.5	122.5	0	20.834	1.966	20.834	22.8	91.3772	28.6791
1972	7.5	127.5	177.892	225.782	115.736	225.782	519.41	43.4689	28.5852
1972	7.5	132.5	311.268	535.268	383.405	535.268	1229.94	43.5198	28.6115
1972	7.5	137.5	0.029	62.037	41.69	62.037	103.756	59.7912	28.6324
1972	7.5	142.5	0.571	165.52	178.929	165.52	345.02	47.974	28.7056
1972	7.5	147.5	0.19	198.261	175.111	198.261	373.562	53.0731	28.7808
1972	7.5	152.5	5.656	443.347	596.482	443.347	1045.48	42.4059	28.8365
1972	7.5	157.5	15.123	408.218	563.93	408.218	987.271	41.3481	28.8381
1972	7.5	162.5	10.404	550.223	923.757	550.223	1484.38	37.0674	28.8069
1972	7.5	167.5	22.037	970.907	1061.86	970.907	2054.8	47.2507	28.7672
1972	7.5	172.5	9.305	316.326	367.113	316.326	692.744	45.6628	28.7815
1972	7.5	177.5	17.627	648.225	803.344	648.225	1469.2	44.1211	28.8202
1972	12.5	-177.5	5.275	23.917	61.844	23.917	91.036	26.272	27.5362
1972	12.5	-172.5	8.499	44.208	234.063	44.208	286.77	15.4158	27.5003
1972	12.5	-167.5	18.008	74.035	890.879	74.035	982.922	7.53213	27.2939
1972	12.5	-162.5	6.566	81.708	1419.73	81.708	1508	5.41829	27.1554
1972	12.5	-157.5	0.263	18.32	485.56	18.32	504.143	3.63389	26.9258
1972	12.5	-152.5	0	0.841	54.367	0.841	55.208	1.52333	26.7432
1972	12.5	112.5	128.724	678.288	442.975	678.288	1249.99	54.2636	28.0195
1972	12.5	117.5	282.097	995.891	523.445	995.891	1801.43	55.2833	28.454
1972	12.5	127.5	300.167	357.293	188.022	357.293	845.482	42.2591	28.4662
1972	12.5	132.5	105.294	216.608	149.626	216.608	471.528	45.9375	28.3951
1972	12.5	137.5	3.165	22.35	51.759	22.35	77.274	28.9231	28.2776
1972	12.5	152.5	7.84	75.039	153.356	75.039	236.235	31.7646	28.1892
1972	12.5	157.5	21.233	131.727	184.675	131.727	337.635	39.0146	28.1739
1972	12.5	162.5	7.561	13.526	13.063	13.526	34.15	39.6076	27.9981
1972	12.5	167.5	15.518	47.923	98.764	47.923	162.205	29.5447	27.9001
1972	12.5	172.5	32.97	139.984	174.699	139.984	347.653	40.2654	27.7684
1972	12.5	177.5	15.196	127.102	200.495	127.102	342.793	37.0784	27.6498
1972	17.5	-162.5	3.693	17.411	32.805	17.411	53.909	32.297	26.3779
1972	17.5	-157.5	0.645	15.959	108.182	15.959	124.786	12.7891	25.969
1972	17.5	112.5	101.901	195.868	122.548	195.868	420.317	46.6001	27.2324
1972	17.5	117.5	275.969	352.576	230.505	352.576	859.05	41.0425	27.6883
1972	17.5	122.5	401.169	459.052	250.316	459.052	1110.54	41.336	28.1856
1972	17.5	127.5	339.225	398.498	200.565	398.498	938.288	42.4708	28.1088
1972	17.5	132.5	117.55	80.51	25.707	80.51	223.767	35.9794	28.083
1972	22.5	122.5	51.974	67.476	48.458	67.476	167.908	40.1863	26.155
1972	22.5	127.5	50.994	61.07	31.819	61.07	143.883	42.4442	26.4554
1972	22.5	132.5	34.302	30.774	16.532	30.774	81.608	37.7095	26.5707
1972	22.5	147.5	11.839	8.952	44.371	8.952	65.162	13.7381	26.8923
1972	22.5	152.5	21.321	11.057	94.972	11.057	127.35	8.68237	26.7544
1972	22.5	157.5	46.07	14.702	121.794	14.702	182.566	8.05298	26.5869
1972	22.5	162.5	6.77	4.172	20.349	4.172	31.291	13.3329	26.356
1972	27.5	-167.5	53.5	3.096	39.689	3.096	96.285	3.21545	24.0736
1972	27.5	-157.5	51.317	17.37	118.643	17.37	187.33	9.27241	23.8815
1972	27.5	-152.5	57.528	79.456	509.625	79.456	646.609	12.2881	23.5244
1972	27.5	137.5	456.937	37.981	60.296	37.981	555.214	6.84079	24.8761
1972	27.5	142.5	277.257	49.406	218.323	49.406	544.986	9.06555	25.1119
1972	27.5	147.5	19.253	9.213	57.601	9.213	86.067	10.7045	25.2328
1972	27.5	152.5	8.279	5.167	42.417	5.167	55.863	9.24941	25.2119
1972	27.5	157.5	22.904	2.469	49.372	2.469	74.745	3.30323	25.0758
1972	27.5	162.5	35.109	0.457	13.61	0.457	49.176	0.929315	24.7843
1972	27.5	167.5	58.511	0.652	12.666	0.652	71.829	0.907711	24.6606
1972	27.5	172.5	252.302	7.92	225.297	7.92	485.519	1.63124	24.4372
1972	27.5	177.5	131.88	9.387	253.707	9.387	394.974	2.37661	24.3251
1972	32.5	-172.5	96.595	5.704	249.634	5.704	351.933	1.62076	20.6825
1972	32.5	-167.5	352.283	5.963	379.749	5.963	737.995	0.808	20.7198
1972	32.5	-162.5	558.352	15.317	645.613	15.317	1219.28	1.25623	20.845
1972	32.5	-157.5	334.904	26.269	643.341	26.269	1004.51	2.6151	21.1819
1972	32.5	-152.5	199.243	50.355	984.537	50.355	1234.13	4.08019	21.2225
1972	32.5	137.5	995.235	794.811	309.611	794.811	2099.66	37.8543	22.3471
1972	32.5	142.5	689.873	810.973	416.391	810.973	1917.24	42.299	22.3239
1972	32.5	147.5	25.79	13.026	292.539	13.026	331.355	3.93113	22.2218
1972	32.5	152.5	48.722	9.849	186.464	9.849	245.035	4.01943	22.1488
1972	32.5	157.5	104.727	20.696	552.869	20.696	678.292	3.05119	21.9029
1972	32.5	162.5	98.705	11.505	172.84	11.505	283.05	4.06465	21.6659
1972	32.5	167.5	201.543	10.039	273.03	10.039	484.612	2.07155	21.4454
1972	32.5	172.5	385.561	19.034	1265.95	19.034	1670.55	1.13939	21.096
1972	32.5	177.5	594.93	20.662	1068.88	20.662	1684.47	1.22662	20.9281
1972	37.5	142.5	570.286	760.817	148.673	760.817	1479.78	51.4143	19.7906
1972	37.5	147.5	0.147	0	0.682	0	0.829	0	19.2411
1972	37.5	152.5	0.63	0.18	27.572	0.18	28.382	0.634205	19.5499
1972	37.5	157.5	42.055	8.65	462.647	8.65	513.352	1.685	19.3627
1972	37.5	162.5	15.401	3.292	293.483	3.292	312.176	1.05453	19.2044
1972	37.5	167.5	109.007	2.901	320.677	2.901	432.585	0.67062	18.9886
1972	37.5	177.5	30.552	0.065	27.259	0.065	57.876	0.112309	18.4231
1972	42.5	142.5	553.596	758.796	146.4	758.796	1458.79	52.0154	11.9324
1972	42.5	147.5	553.596	758.796	146.4	758.796	1458.79	52.0154	11.0403
1973	-37.5	152.5	813.924	59.967	225.086	59.967	1098.98	5.45662	18.8236
1973	-37.5	157.5	40.105	44.548	122.085	44.548	206.738	21.548	19.1453
1973	-37.5	177.5	946.788	275.448	170.545	275.448	1392.78	19.7768	17.5566
1973	-32.5	-162.5	191.121	71.409	27.385	71.409	289.915	24.631	19.0515
1973	-32.5	-157.5	23.192	8.841	3.353	8.841	35.386	24.9845	18.8728
1973	-32.5	152.5	122.229	233.681	61.271	233.681	417.181	56.0143	22.0492
1973	-32.5	157.5	156.405	242.287	307.353	242.287	706.045	34.3161	21.8461
1973	-32.5	162.5	352.691	124.735	78.126	124.735	555.552	22.4524	20.7432
1973	-32.5	167.5	283.755	106.785	53.644	106.785	444.184	24.0407	20.0932
1973	-32.5	172.5	321.64	83.161	97.269	83.161	502.07	16.5636	19.5218
1973	-32.5	177.5	915.177	331.419	129.952	331.419	1376.55	24.0761	19.5847
1973	-27.5	-172.5	700.436	109.407	47.254	109.407	857.097	12.7648	22.955
1973	-27.5	-167.5	468.796	102.993	44.123	102.993	615.912	16.722	22.4131
1973	-27.5	-162.5	626.572	58.686	24.61	58.686	709.868	8.26717	22.317
1973	-27.5	-157.5	650.847	123.682	51.061	123.682	825.59	14.981	22.1864
1973	-27.5	-152.5	304.74	47.149	19.441	47.149	371.33	12.6973	22.1056
1973	-27.5	-137.5	378.187	26.137	19.355	26.137	423.679	6.16906	22.1867
1973	-27.5	152.5	43.798	134.288	232.506	134.288	410.592	32.7059	24.461
1973	-27.5	157.5	284.929	172.549	94.607	172.549	552.085	31.2541	24.1195
1973	-27.5	162.5	498.073	129.331	56.877	129.331	684.281	18.9003	23.372
1973	-27.5	172.5	1000.5	248.822	105.366	248.822	1354.68	18.3675	23.0117
1973	-27.5	177.5	503.54	182.208	70.934	182.208	756.682	24.0799	22.9753
1973	-22.5	-172.5	31.675	12.075	4.579	12.075	48.329	24.985	25.0854
1973	-22.5	152.5	7.935	50.773	5.404	50.773	64.112	79.1942	25.7843
1973	-22.5	157.5	428.483	172.052	91.391	172.052	691.926	24.8657	25.3728
1973	-22.5	162.5	188.063	12.201	7.441	12.201	207.705	5.8742	25.0457
1973	-22.5	172.5	363.527	80.514	28.33	80.514	472.371	17.0447	25.151
1973	-17.5	-172.5	223.232	84.258	31.647	84.258	339.137	24.8448	27.586
1973	-17.5	-132.5	244.188	32.624	30.808	32.624	307.62	10.6053	26.7032
1973	-17.5	152.5	178.398	96.59	10.647	96.59	285.635	33.8159	27.2535
1973	-17.5	157.5	719.24	182.548	54.612	182.548	956.4	19.087	27.324
1973	-17.5	162.5	437.098	136.168	37.437	136.168	610.703	22.2969	27.3697
1973	-17.5	167.5	90.576	51.329	7.629	51.329	149.534	34.326	27.5247
1973	-17.5	172.5	494.568	179.402	66.426	179.402	740.396	24.2305	27.5383
1973	-17.5	177.5	196.623	82.181	28.871	82.181	307.675	26.7103	27.5459
1973	-12.5	-172.5	340.181	134.486	54.002	134.486	528.669	25.4386	28.8046
1973	-12.5	-167.5	70.081	26.716	10.131	26.716	106.928	24.985	28.9632
1973	-12.5	-162.5	191.512	74.324	27.504	74.324	293.34	25.3372	28.934
1973	-12.5	-157.5	330.479	119.258	47.317	119.258	497.054	23.993	28.6947
1973	-12.5	-152.5	539.408	156.046	88.256	156.046	783.71	19.9112	28.4929
1973	-12.5	-147.5	548.494	179.336	76.354	179.336	804.184	22.3004	28.2235
1973	-12.5	-142.5	26.426	2.598	19.48	2.598	48.504	5.35626	28.0253
1973	-12.5	-137.5	265.421	96.687	48.233	96.687	410.341	23.5626	27.5432
1973	-12.5	-132.5	178.411	65.503	29.334	65.503	273.248	23.972	27.2958
1973	-12.5	147.5	179.334	386.65	21.679	386.65	587.663	65.7945	27.8153
1973	-12.5	152.5	541.054	626.873	74.69	626.873	1242.62	50.4478	28.0307
1973	-12.5	157.5	824.92	1108.81	148.683	1108.81	2082.41	53.2463	28.3728
1973	-12.5	162.5	1104.39	701.483	170.147	701.483	1976.02	35.4998	28.5201
1973	-12.5	167.5	238.94	128.556	28.835	128.556	396.331	32.4365	28.5237
1973	-12.5	172.5	198.114	79.248	37.751	79.248	315.113	25.1491	28.5764
1973	-12.5	177.5	144.259	50.217	24.566	50.217	219.042	22.9257	28.6526
1973	-7.5	-177.5	152.41	98.201	69.217	98.201	319.828	30.7043	29.0851
1973	-7.5	-172.5	995.56	421.899	184.177	421.899	1601.64	26.3418	29.0692
1973	-7.5	-167.5	798.966	297.425	117.479	297.425	1213.87	24.5022	29.1009
1973	-7.5	-162.5	648.936	245.043	95.484	245.043	989.463	24.7653	28.9667
1973	-7.5	-157.5	528.736	157.982	61.86	157.982	748.578	21.1043	28.6257
1973	-7.5	-152.5	386.879	151.546	69.227	151.546	607.652	24.9396	28.4177
1973	-7.5	-147.5	367.787	141.533	58.903	141.533	568.223	24.908	28.0499
1973	-7.5	-142.5	86.21	46.313	62.917	46.313	195.44	23.6968	27.7759
1973	-7.5	-137.5	5.223	48.901	333.955	48.901	388.079	12.6008	27.2971
1973	-7.5	-132.5	48.236	134.583	711.287	134.583	894.106	15.0522	27.0587
1973	-7.5	152.5	2.385	830.454	42.142	830.454	874.981	94.9111	29.0461
1973	-7.5	157.5	92.971	1365.4	121.928	1365.4	1580.3	86.4013	29.2451
1973	-7.5	162.5	61.859	335.59	54.847	335.59	452.296	74.197	29.2622
1973	-7.5	167.5	199.783	172.958	65.088	172.958	437.829	39.5036	29.1686
1973	-7.5	172.5	353.02	129.673	76.042	129.673	558.735	23.2083	29.1148
1973	-7.5	177.5	255.737	100.513	65.847	100.513	422.097	23.8128	29.1154
1973	-2.5	-177.5	0.488	44.476	19.313	44.476	64.277	69.1943	28.5585
1973	-2.5	-172.5	145.451	109.187	49.514	109.187	304.152	35.8988	28.4525
1973	-2.5	-167.5	239.012	208.936	82.052	208.936	530	39.4219	28.0696
1973	-2.5	157.5	3.842	1639.92	203.66	1639.92	1847.42	88.768	29.3572
1973	-2.5	162.5	1.485	452.878	53.723	452.878	508.086	89.1341	29.2282
1973	-2.5	167.5	0.824	196.692	44.603	196.692	242.119	81.2377	29.0243
1973	-2.5	172.5	0.171	101.783	32.364	101.783	134.318	75.7776	28.7939
1973	-2.5	177.5	32.372	12.341	4.68	12.341	49.393	24.9853	28.7304
1973	2.5	-177.5	0	67.346	46.374	67.346	113.72	59.2209	28.0019
1973	2.5	-172.5	0.16	160.199	156.016	160.199	316.375	50.6358	27.8794
1973	2.5	-167.5	0.227	169.887	208.393	169.887	378.507	44.8834	27.4384
1973	2.5	-162.5	0.013	23.795	30.749	23.795	54.557	43.6149	27.2129
1973	2.5	-157.5	0.04	15.108	78.451	15.108	93.599	16.1412	26.9167
1973	2.5	-152.5	0.04	21.957	181.309	21.957	203.306	10.8	26.768
1973	2.5	122.5	0	112.2	10.5	112.2	122.7	91.4425	28.992
1973	2.5	127.5	0	112.2	10.5	112.2	122.7	91.4425	28.8794
1973	2.5	132.5	11.231	1241.3	213.571	1241.3	1466.1	84.6667	29.0903
1973	2.5	137.5	3.567	1008.84	232.105	1008.84	1244.52	81.0632	29.1925
1973	2.5	142.5	3.287	1491.09	256.825	1491.09	1751.2	85.1466	29.2644
1973	2.5	147.5	4.556	1563.25	295.783	1563.25	1863.59	83.8838	29.2734
1973	2.5	152.5	2.474	1105.32	267.871	1105.32	1375.66	80.348	29.2517
1973	2.5	157.5	7.854	1537.01	457.176	1537.01	2002.04	76.7722	29.1598
1973	2.5	162.5	7.492	1167.32	382.404	1167.32	1557.22	74.962	28.9064
1973	2.5	167.5	7.333	1977.64	891.772	1977.64	2876.75	68.7458	28.6513
1973	2.5	172.5	1.857	461.084	211.384	461.084	674.325	68.3771	28.3756
1973	2.5	177.5	0.374	67.345	104.67	67.345	172.389	39.0657	28.2942
1973	7.5	-177.5	0.909	73.274	242.895	73.274	317.078	23.1091	28.2448
1973	7.5	-172.5	1.189	80.323	337.331	80.323	418.843	19.1774	28.1836
1973	7.5	-167.5	0.08	93.783	338.48	93.783	432.343	21.6918	27.9352
1973	7.5	-162.5	0.027	57.474	504.739	57.474	562.24	10.2223	27.7611
1973	7.5	-157.5	0.334	167.297	1017.48	167.297	1185.11	14.1165	27.5308
1973	7.5	-152.5	0.026	247.766	919.914	247.766	1167.71	21.2182	27.3766
1973	7.5	112.5	2.644	701.869	421.129	701.869	1125.64	62.3528	28.8588
1973	7.5	127.5	8.795	681.936	138.378	681.936	829.109	82.2493	28.8531
1973	7.5	132.5	16.785	1485.69	296.989	1485.69	1799.46	82.5629	29.0271
1973	7.5	137.5	2.432	397.399	202.979	397.399	602.81	65.9244	29.0607
1973	7.5	142.5	0.801	526.046	152.158	526.046	679.005	77.4731	29.0928
1973	7.5	147.5	0.535	348.411	213.988	348.411	562.934	61.892	29.1196
1973	7.5	152.5	2.484	446.48	389.898	446.48	838.862	53.2245	29.0773
1973	7.5	157.5	2.125	318.281	379.532	318.281	699.938	45.4727	28.9986
1973	7.5	162.5	1.616	129.797	265.94	129.797	397.353	32.6654	28.805
1973	7.5	167.5	3.245	259.525	326.141	259.525	588.911	44.0686	28.6227
1973	7.5	172.5	7.56	155.035	380.691	155.035	543.286	28.5365	28.4156
1973	7.5	177.5	1.417	99.872	432.961	99.872	534.25	18.6939	28.3689
1973	12.5	-177.5	11.019	76.753	396.819	76.753	484.591	15.8387	27.2291
1973	12.5	-172.5	9.578	101.726	578.403	101.726	689.707	14.7492	27.1647
1973	12.5	-167.5	27.208	110.941	836.456	110.941	974.605	11.3832	26.9596
1973	12.5	-162.5	15.215	64.825	1374.75	64.825	1454.79	4.45598	26.796
1973	12.5	-157.5	0.307	8.591	528.997	8.591	537.895	1.59715	26.6214
1973	12.5	-152.5	0	21.994	41.011	21.994	63.005	34.9083	26.5026
1973	12.5	112.5	7.515	1129.51	491.02	1129.51	1628.04	69.3782	28.3367
1973	12.5	117.5	12.435	2177.88	1152.99	2177.88	3343.3	65.1416	28.7123
1973	12.5	127.5	32.096	1642.22	440.195	1642.22	2114.51	77.6643	28.6083
1973	12.5	132.5	73.232	1766.72	749.979	1766.72	2589.93	68.2149	28.6786
1973	12.5	137.5	8.242	594.121	166.942	594.121	769.305	77.2283	28.6272
1973	12.5	142.5	0.414	69.163	47.713	69.163	117.29	58.9675	28.551
1973	12.5	147.5	0.054	35.747	46.625	35.747	82.426	43.3686	28.5403
1973	12.5	152.5	3.379	168.853	214.717	168.853	386.949	43.637	28.4123
1973	12.5	157.5	13.09	74.495	173.294	74.495	260.879	28.5554	28.3147
1973	12.5	162.5	9.336	24.844	67.493	24.844	101.673	24.4352	28.0203
1973	12.5	167.5	20.25	92.223	155.26	92.223	267.733	34.4459	27.8493
1973	12.5	172.5	41.688	187.608	314.45	187.608	543.746	34.5029	27.6133
1973	12.5	177.5	21.626	143.604	537.343	143.604	702.573	20.4397	27.4293
1973	17.5	-162.5	2.685	30.691	25.451	30.691	58.827	52.1716	26.0758
1973	17.5	-157.5	0.789	42.221	408.233	42.221	451.243	9.3566	25.7305
1973	17.5	-152.5	0	1.464	122.24	1.464	123.704	1.18347	25.5373
1973	17.5	112.5	4.491	434.527	179.742	434.527	618.76	70.2255	27.6544
1973	17.5	117.5	13.672	1179.53	268.184	1179.53	1461.39	80.7131	28.0496
1973	17.5	122.5	45.832	1494.45	278.043	1494.45	1818.33	82.1883	28.3882
1973	17.5	127.5	70.976	1276.07	232.813	1276.07	1579.86	80.7711	28.3164
1973	17.5	132.5	17.771	148.057	37.673	148.057	203.501	72.7549	28.3194
1973	22.5	122.5	1.794	145.346	26.497	145.346	173.637	83.7068	26.566
1973	22.5	127.5	4.01	221.17	36.155	221.17	261.335	84.6308	26.9184
1973	22.5	132.5	25.054	115.638	26.485	115.638	167.177	69.171	26.9869
1973	22.5	147.5	45.375	0.995	31.959	0.995	78.329	1.27028	27.4287
1973	22.5	152.5	18.955	4.782	56.85	4.782	80.587	5.93396	27.4044
1973	22.5	157.5	17.926	8.987	48.659	8.987	75.572	11.892	27.2791
1973	22.5	162.5	4.742	4.91	14.719	4.91	24.371	20.1469	26.9475
1973	27.5	-167.5	34.422	2.279	18.41	2.279	55.111	4.13529	24.283
1973	27.5	-162.5	134.908	32.962	71.21	32.962	239.08	13.787	24.0733
1973	27.5	-157.5	146.048	64.382	163.709	64.382	374.139	17.208	23.7937
1973	27.5	-152.5	156.694	68.521	301.626	68.521	526.841	13.006	23.4769
1973	27.5	137.5	864.522	19.495	75.997	19.495	960.014	2.0307	25.3386
1973	27.5	142.5	208.587	91.852	93.874	91.852	394.313	23.2942	25.5141
1973	27.5	147.5	8.548	15.341	26.692	15.341	50.581	30.3296	25.6785
1973	27.5	152.5	1.363	5.392	8.867	5.392	15.622	34.5154	25.7224
1973	27.5	157.5	76.016	12.902	60.495	12.902	149.413	8.63513	25.6419
1973	27.5	162.5	5.904	5.263	15.664	5.263	26.831	19.6154	25.3301
1973	27.5	167.5	18.94	2.054	19.4	2.054	40.394	5.08491	25.2276
1973	27.5	172.5	80.651	2.792	73.415	2.792	156.858	1.77995	25.1348
1973	27.5	177.5	48.38	3.883	61.712	3.883	113.975	3.40689	25.0056
1973	32.5	-172.5	319.866	4.461	131.931	4.461	456.258	0.977736	21.3942
1973	32.5	-167.5	223.961	1.219	87.009	1.219	312.189	0.390469	21.1392
1973	32.5	-162.5	245.707	15.341	188.826	15.341	449.874	3.41007	20.7894
1973	32.5	-157.5	192.558	13.736	277.365	13.736	483.659	2.84002	20.6094
1973	32.5	-152.5	244.946	13.864	282.271	13.864	541.081	2.56228	20.591
1973	32.5	137.5	1470.27	526.494	277.94	526.494	2274.7	23.1457	22.6814
1973	32.5	142.5	962.769	521.423	272.807	521.423	1757	29.6769	22.6909
1973	32.5	147.5	121.017	25.098	247.432	25.098	393.547	6.37738	22.5633
1973	32.5	152.5	133.372	12.035	189.816	12.035	335.223	3.59015	22.4189
1973	32.5	157.5	221.384	25.066	445.935	25.066	692.385	3.62024	22.2306
1973	32.5	162.5	116.917	5.327	126.17	5.327	248.414	2.1444	21.9767
1973	32.5	167.5	160.433	5.392	160.468	5.392	326.293	1.6525	21.8748
1973	32.5	172.5	492.523	12.068	745.852	12.068	1250.44	0.965098	21.777
1973	32.5	177.5	576.326	9.981	452.598	9.981	1038.9	0.960723	21.7203
1973	37.5	142.5	907.964	515.26	184.854	515.26	1608.08	32.042	20.1468
1973	37.5	147.5	3.647	0.578	8.642	0.578	12.867	4.49211	19.6287
1973	37.5	152.5	9.15	0.835	23.316	0.835	33.301	2.50743	19.7245
1973	37.5	157.5	42.182	4.943	295.594	4.943	342.719	1.44229	19.4277
1973	37.5	162.5	33.661	5.617	157.452	5.617	196.73	2.85518	19.2472
1973	37.5	167.5	99.912	4.075	182.3	4.075	286.287	1.4234	19.1316
1973	37.5	172.5	22.574	0.77	81.967	0.77	105.311	0.731168	19.0144
1973	42.5	142.5	903.396	515.196	182.604	515.196	1601.2	32.1757	12.3267
1973	42.5	147.5	903.396	515.196	182.604	515.196	1601.2	32.1757	11.1535
1974	-37.5	152.5	527.554	68.092	94.442	68.092	690.088	9.86715	18.522
1974	-37.5	157.5	113.105	75.842	148.412	75.842	337.359	22.4811	18.8293
1974	-37.5	177.5	1763.68	559.839	268.965	559.839	2592.49	21.5947	17.9795
1974	-32.5	-162.5	600.078	163.294	70.459	163.294	833.831	19.5836	19.2263
1974	-32.5	-147.5	59.041	0	0	0	59.041	0	19.235
1974	-32.5	152.5	28.887	232.961	38.563	232.961	300.411	77.5474	21.4342
1974	-32.5	157.5	528.651	45.828	124.771	45.828	699.25	6.55388	21.2489
1974	-32.5	162.5	1.499	5.9	6.602	5.9	14.001	42.1398	20.3314
1974	-32.5	167.5	74.777	22.619	12.377	22.619	109.773	20.6052	19.8199
1974	-32.5	172.5	365.632	128.612	124.606	128.612	618.85	20.7824	19.5357
1974	-32.5	177.5	146.718	55.368	23.696	55.368	225.782	24.5228	19.6446
1974	-27.5	-172.5	124.255	46.261	19.076	46.261	189.592	24.4003	22.924
1974	-27.5	-167.5	290.283	78.395	32.466	78.395	401.144	19.5429	22.3351
1974	-27.5	-162.5	54.248	5.891	1.374	5.891	61.513	9.57684	22.342
1974	-27.5	-157.5	140.072	9.378	2.7	9.378	152.15	6.16365	22.3397
1974	-27.5	-152.5	328.908	56.631	18.839	56.631	404.378	14.0045	22.477
1974	-27.5	-137.5	365.619	45.428	21.751	45.428	432.798	10.4964	22.9303
1974	-27.5	152.5	103.688	371.038	232.273	371.038	706.999	52.4807	23.5504
1974	-27.5	157.5	777.167	413.148	141.43	413.148	1331.74	31.0231	23.2138
1974	-27.5	162.5	103.535	40.269	16.6	40.269	160.404	25.1047	22.6269
1974	-27.5	172.5	21.414	4.605	0.812	4.605	26.831	17.163	22.7132
1974	-27.5	177.5	48.496	20.645	8.499	20.645	77.64	26.5907	22.8313
1974	-22.5	-172.5	152.169	64.779	26.668	64.779	243.616	26.5906	25.0888
1974	-22.5	152.5	11.051	136.66	5.174	136.66	152.885	89.3874	24.885
1974	-22.5	157.5	380.513	141.659	42.053	141.659	564.225	25.1068	24.6096
1974	-22.5	162.5	268.889	101.997	40.812	101.997	411.698	24.7747	24.4057
1974	-22.5	172.5	89.604	37.544	14.94	37.544	142.088	26.4231	24.9088
1974	-22.5	177.5	517.526	221.278	85.872	221.278	824.676	26.8321	25.0376
1974	-17.5	-172.5	303.618	124.991	51.545	124.991	480.154	26.0314	27.4665
1974	-17.5	-147.5	134.482	57.249	23.568	57.249	215.299	26.5905	26.8179
1974	-17.5	-132.5	652.48	77.923	74.215	77.923	804.618	9.68447	26.2862
1974	-17.5	152.5	262.417	70.345	16.2	70.345	348.962	20.1584	26.624
1974	-17.5	157.5	447.17	43.555	19.717	43.555	510.442	8.5328	26.924
1974	-17.5	162.5	84.53	2.487	0.339	2.487	87.356	2.84697	27.1421
1974	-17.5	167.5	49.273	20.975	8.635	20.975	78.883	26.59	27.3326
1974	-17.5	172.5	236.872	102.594	39.946	102.594	379.412	27.0403	27.5203
1974	-17.5	177.5	159.458	65.84	25.456	65.84	250.754	26.2568	27.5682
1974	-12.5	-162.5	65.438	8.083	2.944	8.083	76.465	10.5708	28.0653
1974	-12.5	-157.5	272.48	65.549	33.201	65.549	371.23	17.6572	27.9489
1974	-12.5	-152.5	313.849	64.627	43.217	64.627	421.693	15.3256	27.7879
1974	-12.5	-147.5	201.32	49.145	57.374	49.145	307.839	15.9645	27.501
1974	-12.5	-142.5	120.354	40.65	45.466	40.65	206.47	19.6881	27.3143
1974	-12.5	-137.5	512.227	193.674	165.542	193.674	871.443	22.2245	26.9357
1974	-12.5	-132.5	372.268	102.052	197.242	102.052	671.562	15.1962	26.7338
1974	-12.5	147.5	87.819	178.905	9.622	178.905	276.346	64.7395	27.1833
1974	-12.5	152.5	122.419	126.116	27.094	126.116	275.629	45.7557	27.7033
1974	-12.5	157.5	467.346	294.128	84.477	294.128	845.951	34.7689	28.184
1974	-12.5	162.5	406.052	222.509	74.317	222.509	702.878	31.6568	28.4886
1974	-12.5	167.5	116.11	105.927	17.851	105.927	239.888	44.1569	28.4833
1974	-12.5	172.5	174.493	78.842	28.302	78.842	281.637	27.9942	28.5139
1974	-12.5	177.5	78.989	32.776	11.491	32.776	123.256	26.5918	28.5131
1974	-7.5	-177.5	63.899	21.535	4.723	21.535	90.157	23.8861	28.608
1974	-7.5	-172.5	221.497	96.262	38.93	96.262	356.689	26.9877	28.5244
1974	-7.5	-167.5	261.078	108.879	44.98	108.879	414.937	26.2399	28.3906
1974	-7.5	-162.5	261.047	111.533	46.952	111.533	419.532	26.5851	28.2416
1974	-7.5	-152.5	90.952	35.233	18.834	35.233	145.019	24.2954	27.7576
1974	-7.5	-147.5	63.751	27.139	11.172	27.139	102.062	26.5907	27.4158
1974	-7.5	-142.5	217.371	103.274	139.748	103.274	460.393	22.4317	27.1331
1974	-7.5	-137.5	74.882	180.632	971.66	180.632	1227.17	14.7193	26.7106
1974	-7.5	-132.5	2.291	163.98	1496.24	163.98	1662.52	9.86336	26.5639
1974	-7.5	157.5	40.594	315.895	57.67	315.895	414.159	76.2738	29.1683
1974	-7.5	162.5	215.697	379.285	126.682	379.285	721.664	52.557	29.1548
1974	-7.5	167.5	170.195	188.183	36.317	188.183	394.695	47.6781	29.0444
1974	-7.5	172.5	233.329	144.088	39.413	144.088	416.83	34.5676	28.8711
1974	-7.5	177.5	191.514	83.91	34.868	83.91	310.292	27.0423	28.791
1974	-2.5	-172.5	295.788	125.918	51.837	125.918	473.543	26.5906	27.8475
1974	-2.5	-167.5	208.68	88.836	36.571	88.836	334.087	26.5907	27.3676
1974	-2.5	-162.5	77.104	32.823	13.513	32.823	123.44	26.5902	27.1664
1974	-2.5	-157.5	131.939	56.166	23.122	56.166	211.227	26.5904	26.8522
1974	-2.5	157.5	28.596	135.743	174.458	135.743	338.797	40.0662	29.3361
1974	-2.5	162.5	119	379.149	162.209	379.149	660.358	57.4157	29.0906
1974	-2.5	167.5	0.992	107.716	244.017	107.716	352.725	30.5382	28.8147
1974	-2.5	172.5	0.456	31.238	93.66	31.238	125.354	24.9198	28.4542
1974	-2.5	177.5	99.095	52.762	97.114	52.762	248.971	21.192	28.289
1974	2.5	-177.5	0.067	106.362	201.619	106.362	308.048	34.5277	27.6528
1974	2.5	-172.5	0.08	115.973	255.017	115.973	371.07	31.2537	27.5403
1974	2.5	-167.5	1.005	168.146	181.814	168.146	350.965	47.9096	27.0171
1974	2.5	-162.5	0.483	105.223	169.432	105.223	275.138	38.2437	26.7464
1974	2.5	-157.5	0.161	200.301	226.881	200.301	427.343	46.8712	26.3625
1974	2.5	-152.5	0.026	212.113	379.229	212.113	591.368	35.8682	26.1863
1974	2.5	122.5	0	284.31	31.411	284.31	315.721	90.051	28.7791
1974	2.5	127.5	0	260.7	24.6	260.7	285.3	91.3775	28.7019
1974	2.5	132.5	7.588	1719.07	297.949	1719.07	2024.61	84.9088	28.8897
1974	2.5	137.5	12.922	1654.28	269.573	1654.28	1936.77	85.4141	29.0153
1974	2.5	142.5	22.547	1303.53	584.617	1303.53	1910.69	68.2228	29.193
1974	2.5	147.5	7.761	994.435	376.143	994.435	1378.34	72.1473	29.3328
1974	2.5	152.5	7.483	235.003	136.077	235.003	378.563	62.0776	29.4067
1974	2.5	157.5	0.991	214.615	154.187	214.615	369.793	58.0365	29.2802
1974	2.5	162.5	4.382	325.445	479.1	325.445	808.927	40.2317	28.9141
1974	2.5	167.5	9.028	761.757	1219.07	761.757	1989.86	38.282	28.5957
1974	2.5	172.5	1.688	188.771	432.82	188.771	623.279	30.2868	28.1791
1974	2.5	177.5	1.032	221.796	335.725	221.796	558.553	39.709	28.0125
1974	7.5	-177.5	1.781	45.417	111.251	45.417	158.449	28.6635	28.1869
1974	7.5	-172.5	1.179	75.048	139.9	75.048	216.127	34.724	28.1033
1974	7.5	-167.5	1.071	136.771	410.045	136.771	547.887	24.9634	27.6926
1974	7.5	-162.5	0.563	213.949	594.233	213.949	808.745	26.4544	27.4563
1974	7.5	-157.5	0.684	120.528	651.197	120.528	772.409	15.6042	27.1326
1974	7.5	-152.5	0.563	242.371	1010.86	242.371	1253.79	19.331	26.9742
1974	7.5	112.5	1.736	320.17	208.973	320.17	530.879	60.3094	28.3531
1974	7.5	122.5	0	43.449	4.101	43.449	47.55	91.3754	28.627
1974	7.5	127.5	5.251	738.526	142.981	738.526	886.758	83.2838	28.6489
1974	7.5	132.5	10.42	1637.71	579.14	1637.71	2227.27	73.5299	28.7933
1974	7.5	137.5	2.961	1211.13	390.392	1211.13	1604.49	75.4842	28.8572
1974	7.5	142.5	7.153	412.279	556.1	412.279	975.532	42.262	29.023
1974	7.5	147.5	4.903	237.659	247.317	237.659	489.879	48.5138	29.1364
1974	7.5	152.5	4.488	157.114	166.828	157.114	328.43	47.8379	29.1895
1974	7.5	157.5	3.952	182.543	177.047	182.543	363.542	50.2124	29.1594
1974	7.5	162.5	6.365	240.947	226.818	240.947	474.13	50.8188	28.9849
1974	7.5	167.5	16.036	449.708	556.861	449.708	1022.61	43.9767	28.7915
1974	7.5	172.5	9.082	102.278	135.051	102.278	246.411	41.5071	28.5123
1974	7.5	177.5	27.087	248.539	546.421	248.539	822.047	30.2342	28.4025
1974	12.5	-177.5	94.711	391.83	1158.02	391.83	1644.56	23.8258	27.6442
1974	12.5	-172.5	63.727	303.084	1079.11	303.084	1445.92	20.9613	27.5867
1974	12.5	-167.5	29.781	182.001	1125.89	182.001	1337.67	13.6058	27.295
1974	12.5	-162.5	6.095	30.414	400.357	30.414	436.866	6.96186	27.0569
1974	12.5	-157.5	0.174	1.474	25.928	1.474	27.576	5.34523	26.6828
1974	12.5	112.5	5.034	663.834	447.637	663.834	1116.51	59.4564	27.648
1974	12.5	117.5	9.003	1212.47	789.91	1212.47	2011.38	60.2803	28.045
1974	12.5	127.5	97.464	3466.8	532.223	3466.8	4096.49	84.6286	28.3401
1974	12.5	132.5	178.941	3634.73	946.807	3634.73	4760.48	76.3522	28.5418
1974	12.5	137.5	44.061	1297.16	457.008	1297.16	1798.23	72.1354	28.5609
1974	12.5	142.5	46.565	430.008	280.556	430.008	757.129	56.7945	28.6107
1974	12.5	147.5	53.599	301.738	234.85	301.738	590.187	51.1258	28.6599
1974	12.5	152.5	34	161.632	211.433	161.632	407.065	39.7067	28.6142
1974	12.5	157.5	13.075	84.781	82.958	84.781	180.814	46.8885	28.6198
1974	12.5	162.5	11.427	74.662	173.977	74.662	260.066	28.7089	28.4328
1974	12.5	167.5	133.513	93.999	165.919	93.999	393.431	23.8921	28.2719
1974	12.5	172.5	137.525	467.055	1250.39	467.055	1854.97	25.1785	28.0229
1974	12.5	177.5	213.911	763.643	2683.92	763.643	3661.48	20.8561	27.8128
1974	17.5	-162.5	0.469	21.89	21.345	21.89	43.704	50.0869	26.5385
1974	17.5	-157.5	6.711	113.387	747.761	113.387	867.859	13.0651	26.1031
1974	17.5	-152.5	1.018	8.476	292.549	8.476	302.043	2.80622	25.7158
1974	17.5	112.5	3.109	348.462	232.08	348.462	583.651	59.7038	26.971
1974	17.5	117.5	9.092	977.073	417.381	977.073	1403.55	69.6146	27.3262
1974	17.5	122.5	12.302	1076.95	263.379	1076.95	1352.64	79.619	27.8749
1974	17.5	127.5	136.216	1325.96	245.281	1325.96	1707.46	77.6571	27.9516
1974	17.5	132.5	63.219	257.625	43.837	257.625	364.681	70.6439	28.1694
1974	22.5	122.5	1.177	108.986	26.707	108.986	136.87	79.6274	25.9377
1974	22.5	127.5	19.185	200.78	40.271	200.78	260.236	77.153	26.4014
1974	22.5	132.5	67.534	163.575	22.662	163.575	253.771	64.4577	26.577
1974	22.5	147.5	8.064	12.928	18.773	12.928	39.765	32.511	27.2694
1974	22.5	152.5	73.225	59.58	110.496	59.58	243.301	24.4882	27.322
1974	22.5	157.5	47.517	27.335	133.971	27.335	208.823	13.09	27.2006
1974	22.5	162.5	1.635	3.905	8.406	3.905	13.946	28.0009	26.994
1974	27.5	-167.5	88.63	6.518	59.416	6.518	154.564	4.21702	24.7152
1974	27.5	-162.5	59.105	8.911	48.332	8.911	116.348	7.65892	24.6025
1974	27.5	-157.5	49.902	24.139	44.904	24.139	118.945	20.2943	24.4064
1974	27.5	-152.5	55.997	29.879	104.399	29.879	190.275	15.7031	24.1673
1974	27.5	137.5	777.915	47.613	67.516	47.613	893.044	5.33154	24.8532
1974	27.5	142.5	186.076	84.821	130.954	84.821	401.851	21.1076	25.0805
1974	27.5	147.5	16.879	11.508	22.605	11.508	50.992	22.5682	25.2849
1974	27.5	152.5	24.355	6.804	15.418	6.804	46.577	14.6081	25.4062
1974	27.5	157.5	99.522	18.666	84.407	18.666	202.595	9.21346	25.3279
1974	27.5	162.5	25.238	6.568	32.143	6.568	63.949	10.2707	25.0632
1974	27.5	167.5	88.859	7.898	48.693	7.898	145.45	5.43004	25.0623
1974	27.5	172.5	159.686	8.224	73.301	8.224	241.211	3.40946	25.0292
1974	27.5	177.5	22.68	11.478	10.758	11.478	44.916	25.5544	25.0144
1974	32.5	-172.5	65.71	4.475	73.688	4.475	143.873	3.11038	20.8889
1974	32.5	-167.5	131.138	4.226	89.519	4.226	224.883	1.8792	20.9016
1974	32.5	-162.5	207.402	13.404	155.566	13.404	376.372	3.56137	20.762
1974	32.5	-157.5	279.234	7.426	291.026	7.426	577.686	1.28547	20.9445
1974	32.5	-152.5	121.103	14.318	175.957	14.318	311.378	4.59827	21.1101
1974	32.5	137.5	767.779	497.074	231.362	497.074	1496.21	33.2221	22.0299
1974	32.5	142.5	650.333	503.709	343.456	503.709	1497.5	33.6367	22.1129
1974	32.5	147.5	140.581	23.4	294.423	23.4	458.404	5.10467	22.0599
1974	32.5	152.5	79.883	29.642	387.672	29.642	497.197	5.96182	21.8588
1974	32.5	157.5	207.364	29.82	419.466	29.82	656.65	4.54123	21.643
1974	32.5	162.5	95.423	13.697	167.856	13.697	276.976	4.94519	21.2331
1974	32.5	167.5	140.703	7.159	113.11	7.159	260.972	2.74321	21.0742
1974	32.5	172.5	438.06	17.098	235.67	17.098	690.828	2.475	20.9922
1974	32.5	177.5	210.725	18.755	255.182	18.755	484.662	3.86971	20.9813
1974	37.5	142.5	623.004	495.574	219.807	495.574	1338.38	37.0278	19.2691
1974	37.5	147.5	1.648	0.532	15.549	0.532	17.729	3.00073	18.9189
1974	37.5	152.5	38.126	3.846	197.298	3.846	239.27	1.60739	19.0915
1974	37.5	157.5	61.369	13.815	467.157	13.815	542.341	2.54729	18.804
1974	37.5	162.5	51.629	8.165	329.833	8.165	389.627	2.09559	18.5944
1974	37.5	167.5	42.855	5.502	112.282	5.502	160.639	3.42507	18.4145
1974	37.5	172.5	4.474	0.71	14.895	0.71	20.079	3.53603	18.2194
1974	42.5	142.5	623.004	495.396	218.196	495.396	1336.6	37.064	11.567
1974	42.5	147.5	623.004	495.396	218.196	495.396	1336.6	37.064	10.5007
1975	-37.5	152.5	262.357	18.176	15.018	18.176	295.551	6.14987	18.0374
1975	-37.5	157.5	99.572	13.084	40.471	13.084	153.127	8.54454	18.5876
1975	-37.5	177.5	192.624	59.537	179.107	59.537	431.268	13.8051	17.7077
1975	-32.5	-162.5	70.428	0	0.17	0	70.598	0	18.7653
1975	-32.5	-157.5	122.34	0	0.049	0	122.389	0	18.5253
1975	-32.5	152.5	142.128	223.749	27.73	223.749	393.607	56.8458	21.0823
1975	-32.5	157.5	8.187	9.706	10.297	9.706	28.19	34.4306	21.1775
1975	-32.5	162.5	471.435	4.458	16.456	4.458	492.349	0.905455	20.3025
1975	-32.5	167.5	263.958	2.494	4.997	2.494	271.449	0.918773	19.7575
1975	-32.5	172.5	25.508	20.799	64.931	20.799	111.238	18.6977	19.3933
1975	-27.5	-172.5	523.218	42.007	10.167	42.007	575.392	7.30059	22.6883
1975	-27.5	-167.5	347.021	22.173	9.322	22.173	378.516	5.85788	22.0257
1975	-27.5	-162.5	191.402	10.397	2.446	10.397	204.245	5.09046	22.0011
1975	-27.5	-137.5	174.643	2.986	3.731	2.986	181.36	1.64645	22.4831
1975	-27.5	152.5	46.134	83.628	61.493	83.628	191.255	43.7259	23.7392
1975	-27.5	157.5	715.382	132.718	113.882	132.718	961.982	13.7963	23.4321
1975	-27.5	162.5	404.361	141.393	33.238	141.393	578.992	24.4205	22.8249
1975	-27.5	172.5	316.36	11.355	5.969	11.355	333.684	3.40292	22.7506
1975	-27.5	177.5	204.799	20.999	2.596	20.999	228.394	9.1942	22.7743
1975	-22.5	-172.5	61.877	6.676	1.385	6.676	69.938	9.5456	24.8938
1975	-22.5	152.5	9.59	39.788	5.008	39.788	54.386	73.1585	25.1226
1975	-22.5	157.5	211.478	92.701	19.017	92.701	323.196	28.6826	24.8318
1975	-22.5	162.5	162.114	28.499	6.056	28.499	196.669	14.4908	24.5935
1975	-22.5	177.5	186.172	8.163	1.718	8.163	196.053	4.16367	24.975
1975	-17.5	-172.5	72.765	14.013	3.365	14.013	90.143	15.5453	27.3912
1975	-17.5	-132.5	442.59	9.735	21.865	9.735	474.19	2.05297	26.3558
1975	-17.5	152.5	99.051	19.264	2.493	19.264	120.808	15.946	26.7819
1975	-17.5	157.5	197.492	141.75	30.718	141.75	369.96	38.315	26.9942
1975	-17.5	162.5	19.838	2.207	1.357	2.207	23.402	9.43082	27.1115
1975	-17.5	172.5	198.567	75.479	3.887	75.479	277.933	27.1573	27.448
1975	-12.5	-172.5	237.693	16.818	11.163	16.818	265.674	6.33031	28.4654
1975	-12.5	-167.5	552.99	22.394	32.399	22.394	607.783	3.68454	28.3331
1975	-12.5	-162.5	293.937	31.587	109.293	31.587	434.817	7.26444	28.2931
1975	-12.5	-157.5	794.121	95.65	412.776	95.65	1302.55	7.34331	28.0926
1975	-12.5	-152.5	330.72	65.724	133.866	65.724	530.31	12.3935	27.9096
1975	-12.5	-147.5	161.638	122.79	238.126	122.79	522.554	23.498	27.7129
1975	-12.5	-142.5	155.022	77.855	42.143	77.855	275.02	28.3089	27.5047
1975	-12.5	-137.5	135.748	130.011	282.801	130.011	548.56	23.7004	27.0956
1975	-12.5	-132.5	121.816	134.141	836.803	134.141	1092.76	12.2754	26.8465
1975	-12.5	152.5	4.503	25.937	1.843	25.937	32.283	80.3426	27.745
1975	-12.5	157.5	35.027	5.257	3.821	5.257	44.105	11.9193	28.1194
1975	-12.5	162.5	45.621	53.928	1.032	53.928	100.581	53.6165	28.3439
1975	-12.5	167.5	51.266	63.467	7.565	63.467	122.298	51.8954	28.36
1975	-12.5	172.5	62.24	22.372	3.503	22.372	88.115	25.3895	28.4165
1975	-12.5	177.5	16.946	15.305	1.699	15.305	33.95	45.081	28.4533
1975	-7.5	-177.5	252.942	302.446	226.214	302.446	781.602	38.6957	28.6974
1975	-7.5	-172.5	225.606	256.902	319.782	256.902	802.29	32.0211	28.6323
1975	-7.5	-167.5	165.197	289.895	800.497	289.895	1255.59	23.0884	28.6206
1975	-7.5	-162.5	92.155	235.329	688.431	235.329	1015.91	23.1642	28.4232
1975	-7.5	-157.5	132.627	327.014	907.611	327.014	1367.25	23.9176	28.0537
1975	-7.5	-152.5	38.303	212.537	827.502	212.537	1078.34	19.7096	27.8557
1975	-7.5	-147.5	47.619	380.622	1227.16	380.622	1655.4	22.9927	27.5475
1975	-7.5	-142.5	47.968	505.534	1573.86	505.534	2127.37	23.7634	27.3094
1975	-7.5	-137.5	9.467	260.399	959.683	260.399	1229.55	21.1784	26.8744
1975	-7.5	-132.5	1.355	312.167	1279.45	312.167	1592.98	19.5965	26.6546
1975	-7.5	152.5	0	82.519	7.618	82.519	90.137	91.5484	28.8877
1975	-7.5	157.5	43.244	566.389	99.293	566.389	708.926	79.894	29.044
1975	-7.5	162.5	11.343	110.635	56.672	110.635	178.65	61.9284	28.9818
1975	-7.5	167.5	0.747	70.095	96.036	70.095	166.878	42.0037	28.8849
1975	-7.5	172.5	90.27	71.128	96.671	71.128	258.069	27.5616	28.8113
1975	-7.5	177.5	121.537	243.655	234.749	243.655	599.941	40.6132	28.7937
1975	-2.5	-177.5	33.764	226.707	397.215	226.707	657.686	34.4704	28.1214
1975	-2.5	-172.5	37.225	331.279	332.932	331.279	701.436	47.2287	27.9992
1975	-2.5	-167.5	43.541	503.575	1536.55	503.575	2083.66	24.1678	27.4653
1975	-2.5	-162.5	48.635	603.16	2683.09	603.16	3334.88	18.0864	27.2253
1975	-2.5	-157.5	38.504	267.492	1265.99	267.492	1571.99	17.0161	26.7908
1975	-2.5	-152.5	43.153	317.72	1677.08	317.72	2037.95	15.5901	26.6129
1975	-2.5	157.5	4.335	775.094	113.344	775.094	892.773	86.8187	29.1674
1975	-2.5	162.5	9.684	554.747	229.52	554.747	793.951	69.8717	28.9081
1975	-2.5	167.5	2.211	219.922	224.928	219.922	447.061	49.1928	28.6785
1975	-2.5	172.5	3.908	81.603	138.926	81.603	224.437	36.359	28.416
1975	-2.5	177.5	45.665	135.198	58.598	135.198	239.461	56.4593	28.3275
1975	2.5	-177.5	4.38	182.714	271.223	182.714	458.317	39.8663	27.5481
1975	2.5	-172.5	1.128	7.759	108.197	7.759	117.084	6.62687	27.4081
1975	2.5	-167.5	2.707	33.481	356.424	33.481	392.612	8.52776	26.8045
1975	2.5	-162.5	1.579	80.984	86.928	80.984	169.491	47.7807	26.4903
1975	2.5	-157.5	0.53	33.548	97.431	33.548	131.509	25.51	26.0631
1975	2.5	-152.5	20.3	130.726	323.745	130.726	474.771	27.5345	25.9048
1975	2.5	122.5	0.232	1013.22	235.942	1013.22	1249.39	81.0969	28.8944
1975	2.5	127.5	1.746	387.789	117.917	387.789	507.452	76.4189	28.818
1975	2.5	132.5	17.497	1097.44	292.118	1097.44	1407.06	77.9955	29.032
1975	2.5	137.5	3.799	891.444	167.956	891.444	1063.2	83.8455	29.1421
1975	2.5	142.5	2.725	1305.01	346.278	1305.01	1654.01	78.8996	29.27
1975	2.5	147.5	1.24	475.744	202.755	475.744	679.739	69.9892	29.3357
1975	2.5	152.5	0.374	131.081	122.24	131.081	253.695	51.6687	29.2652
1975	2.5	157.5	1.634	263.841	407.508	263.841	672.983	39.2047	29.0513
1975	2.5	162.5	5.263	715.996	1017.91	715.996	1739.17	41.1689	28.6196
1975	2.5	167.5	4.742	481.868	838.804	481.868	1325.41	36.356	28.3209
1975	2.5	172.5	8.002	425.854	385.801	425.854	819.657	51.9551	27.9892
1975	2.5	177.5	11.495	312.168	522.783	312.168	846.446	36.8798	27.9048
1975	7.5	-177.5	41.259	784.824	1407.02	784.824	2233.1	35.145	27.9169
1975	7.5	-172.5	10.602	20.573	116.513	20.573	147.688	13.93	27.8375
1975	7.5	-167.5	2.256	18.101	204.156	18.101	224.513	8.06234	27.3716
1975	7.5	-162.5	6.767	305.073	372.483	305.073	684.323	44.5803	27.1583
1975	7.5	-157.5	2.365	113.556	450.851	113.556	566.772	20.0356	26.8333
1975	7.5	-152.5	0.171	77.5	382.267	77.5	459.938	16.8501	26.6611
1975	7.5	112.5	5.589	389.752	188.191	389.752	583.532	66.7919	28.5993
1975	7.5	122.5	0.593	149.882	19.908	149.882	170.383	87.9677	28.756
1975	7.5	127.5	17.662	1801.66	581.179	1801.66	2400.5	75.0535	28.7648
1975	7.5	132.5	32.129	2029.3	617.792	2029.3	2679.22	75.7421	28.9202
1975	7.5	137.5	3.893	1101.23	267.432	1101.23	1372.55	80.2321	28.9725
1975	7.5	142.5	7.754	1156.56	461.875	1156.56	1626.19	71.1209	29.1182
1975	7.5	147.5	5.177	425.701	368.638	425.701	799.516	53.2448	29.1827
1975	7.5	152.5	5.745	420.818	428.914	420.818	855.477	49.191	29.1156
1975	7.5	157.5	8.035	545.098	570.637	545.098	1123.77	48.5062	28.9792
1975	7.5	162.5	5.308	328.843	558.842	328.843	892.993	36.8248	28.6707
1975	7.5	167.5	4.329	317.202	631.723	317.202	953.254	33.2757	28.4419
1975	7.5	172.5	14.872	221.423	316.709	221.423	553.004	40.04	28.1945
1975	7.5	177.5	13.99	233.664	662.855	233.664	910.509	25.663	28.1144
1975	12.5	-177.5	103.204	207.991	1201.48	207.991	1512.67	13.7499	27.1286
1975	12.5	-172.5	45.791	130.397	826.167	130.397	1002.36	13.0091	27.0656
1975	12.5	-167.5	29.281	75.253	642.697	75.253	747.231	10.0709	26.7157
1975	12.5	-162.5	5.107	40.282	598.379	40.282	643.768	6.25722	26.5295
1975	12.5	-157.5	4.328	29.235	545.32	29.235	578.883	5.05024	26.2033
1975	12.5	112.5	14.203	1226.59	741.565	1226.59	1982.36	61.8753	28.0282
1975	12.5	117.5	25.602	2696.9	1171.82	2696.9	3894.32	69.252	28.4031
1975	12.5	127.5	59.395	3476.36	788.806	3476.36	4324.56	80.3864	28.5486
1975	12.5	132.5	111.404	2895.43	777.849	2895.43	3784.68	76.5039	28.6124
1975	12.5	137.5	75.904	1355.24	326.593	1355.24	1757.74	77.1015	28.5909
1975	12.5	142.5	57.875	718.388	269.969	718.388	1046.23	68.6643	28.6353
1975	12.5	147.5	28.835	360.113	164.497	360.113	553.445	65.0675	28.6452
1975	12.5	152.5	57.578	282.184	185.534	282.184	525.296	53.719	28.4861
1975	12.5	157.5	14.574	53.553	166.285	53.553	234.412	22.8457	28.3544
1975	12.5	162.5	163.591	17.879	52.443	17.879	233.913	7.64344	28.0263
1975	12.5	167.5	69.326	132.601	155.327	132.601	357.254	37.1167	27.8258
1975	12.5	172.5	96.859	384.312	1047.32	384.312	1528.49	25.1432	27.5619
1975	12.5	177.5	109.723	437.087	2236.75	437.087	2783.56	15.7024	27.3597
1975	17.5	-162.5	2.195	47.152	150.704	47.152	200.051	23.57	25.9456
1975	17.5	-157.5	0.358	1.884	117.768	1.884	120.01	1.56987	25.3808
1975	17.5	-152.5	3.799	4.753	22.466	4.753	31.018	15.3234	25.0488
1975	17.5	112.5	9.022	760.645	356.842	760.645	1126.51	67.5223	27.3882
1975	17.5	117.5	27.612	1863.29	726.461	1863.29	2617.36	71.1896	27.7778
1975	17.5	122.5	35.682	1901.95	531.995	1901.95	2469.62	77.0136	28.2288
1975	17.5	127.5	39.021	1557.23	424.336	1557.23	2020.59	77.0682	28.2386
1975	17.5	132.5	62.065	144.462	19.318	144.462	225.845	63.9651	28.2884
1975	22.5	122.5	3.652	193.885	54.895	193.885	252.432	76.8068	26.3936
1975	22.5	127.5	22.646	261.088	90.384	261.088	374.118	69.7876	26.7892
1975	22.5	132.5	17.882	89.659	31.3	89.659	138.841	64.5767	26.7766
1975	22.5	147.5	56.302	18.542	31.927	18.542	106.771	17.3661	27.2726
1975	22.5	152.5	9.902	9.036	34.945	9.036	53.883	16.7697	27.1982
1975	22.5	157.5	78.395	38.959	318.321	38.959	435.675	8.94222	27.0609
1975	22.5	162.5	41.712	21.684	256.916	21.684	320.312	6.76965	26.9056
1975	27.5	-167.5	107.388	22.368	103.782	22.368	233.538	9.57788	24.8127
1975	27.5	-162.5	28.556	5.197	9.246	5.197	42.999	12.0863	24.6323
1975	27.5	-157.5	69.692	20.882	10.44	20.882	101.014	20.6724	24.1289
1975	27.5	-152.5	19.992	29.067	27.427	29.067	76.486	38.003	23.7247
1975	27.5	137.5	167.971	8.696	25.686	8.696	202.353	4.29744	24.9173
1975	27.5	142.5	410.336	68.869	127.943	68.869	607.148	11.343	25.273
1975	27.5	147.5	81.697	29.734	66.759	29.734	178.19	16.6867	25.4118
1975	27.5	152.5	34.503	21.626	103.801	21.626	159.93	13.5222	25.4733
1975	27.5	157.5	55.912	23.095	137.546	23.095	216.553	10.6648	25.4256
1975	27.5	162.5	59.462	20.715	98.444	20.715	178.621	11.5972	25.2847
1975	27.5	167.5	52.097	4.478	47.528	4.478	104.103	4.30151	25.2708
1975	27.5	172.5	30.081	2.038	17.719	2.038	49.838	4.08925	25.1469
1975	32.5	-172.5	115.634	27.105	138.542	27.105	281.281	9.63627	21.0442
1975	32.5	-167.5	181.632	31.444	167.401	31.444	380.477	8.26436	21.2515
1975	32.5	-162.5	86.305	16.758	115.601	16.758	218.664	7.66381	21.3578
1975	32.5	-157.5	61.206	4.57	74.128	4.57	139.904	3.26653	21.5334
1975	32.5	-152.5	105.192	15.592	166.619	15.592	287.403	5.42513	21.6077
1975	32.5	137.5	664.192	1053.31	443.615	1053.31	2161.12	48.7391	22.2872
1975	32.5	142.5	641.677	1057.02	546.592	1057.02	2245.29	47.0772	22.3113
1975	32.5	147.5	95.818	33.044	363.052	33.044	491.914	6.71743	22.2217
1975	32.5	152.5	135.679	38.489	495.197	38.489	669.365	5.75008	22.1625
1975	32.5	157.5	294.152	40.962	863.88	40.962	1198.99	3.41636	22.0332
1975	32.5	162.5	140.178	5.98	116.118	5.98	262.276	2.28004	21.7743
1975	32.5	167.5	469.222	13.432	384.161	13.432	866.815	1.54958	21.5771
1975	32.5	172.5	582.153	20.749	557.054	20.749	1159.96	1.78877	21.3076
1975	32.5	177.5	149.396	6.215	144.232	6.215	299.843	2.07275	21.1733
1975	37.5	142.5	620.004	1047.4	433.404	1047.4	2100.8	49.8569	19.5318
1975	37.5	152.5	21.3	8.853	139.561	8.853	169.714	5.21642	19.313
1975	37.5	157.5	44.952	7.049	455.864	7.049	507.865	1.38797	19.0866
1975	37.5	162.5	21.393	4.744	364.013	4.744	390.15	1.21594	18.9423
1975	37.5	167.5	18.155	1.003	75.138	1.003	94.296	1.06367	18.6587
1975	37.5	172.5	0.747	0	1.648	0	2.395	0	18.3194
1975	42.5	142.5	620.004	1047.4	433.404	1047.4	2100.8	49.8569	11.7407
1975	42.5	147.5	620.035	1047.4	433.404	1047.4	2100.84	49.8562	10.6356
1976	-37.5	152.5	89.211	3.698	8.31	3.698	101.219	3.65346	17.9965
1976	-37.5	157.5	40.091	14.074	34.012	14.074	88.177	15.9611	18.4106
1976	-37.5	177.5	337.667	7.962	50.339	7.962	395.968	2.01077	17.1684
1976	-32.5	-157.5	80.925	0	1.038	0	81.963	0	18.509
1976	-32.5	152.5	35.445	67.433	6.032	67.433	108.91	61.9163	20.8783
1976	-32.5	157.5	258.173	60.826	140.224	60.826	459.223	13.2454	20.9996
1976	-32.5	162.5	219.669	8.511	14.022	8.511	242.202	3.51401	19.9799
1976	-32.5	167.5	4.475	7.33	3.075	7.33	14.88	49.2608	19.3335
1976	-32.5	172.5	23.604	17.891	66.485	17.891	107.98	16.5688	18.9076
1976	-27.5	-172.5	504.707	65.201	25.554	65.201	595.462	10.9496	22.2504
1976	-27.5	-167.5	1176.21	44.435	25.71	44.435	1246.36	3.56519	21.7281
1976	-27.5	-162.5	415.698	23.533	9.888	23.533	449.119	5.23981	21.7854
1976	-27.5	-157.5	61.137	159.26	3.402	159.26	223.799	71.1621	21.877
1976	-27.5	-152.5	467.605	17.105	5.755	17.105	490.465	3.48751	22.0252
1976	-27.5	152.5	118.114	110.245	158.625	110.245	386.984	28.4883	23.4819
1976	-27.5	157.5	738.793	149.773	145.979	149.773	1034.55	14.4772	23.1777
1976	-27.5	162.5	86.805	1.585	1.929	1.585	90.319	1.75489	22.5171
1976	-27.5	172.5	838.877	9.518	30.927	9.518	879.322	1.08242	22.2584
1976	-27.5	177.5	929.197	159.76	99.332	159.76	1188.29	13.4445	22.2996
1976	-22.5	-172.5	198.916	50.096	22.077	50.096	271.089	18.4795	24.5321
1976	-22.5	157.5	40.803	6.41	2.41	6.41	49.623	12.9174	24.5785
1976	-22.5	162.5	158.696	6.037	4.923	6.037	169.656	3.55838	24.3239
1976	-22.5	172.5	179.091	42.44	23.781	42.44	245.312	17.3004	24.4767
1976	-22.5	177.5	181.383	40.158	14.395	40.158	235.936	17.0207	24.5301
1976	-17.5	-177.5	302.536	124.212	165.39	124.212	592.138	20.9769	27.2117
1976	-17.5	-172.5	355.561	59.912	53.838	59.912	469.311	12.7659	27.2446
1976	-17.5	-147.5	259.914	58.301	64.822	58.301	383.037	15.2207	27.0087
1976	-17.5	-132.5	242.123	22.556	33.145	22.556	297.824	7.5736	26.4308
1976	-17.5	152.5	263.228	90.253	9.18	90.253	362.661	24.8863	26.587
1976	-17.5	157.5	277.512	43.858	11.015	43.858	332.385	13.1949	26.8048
1976	-17.5	167.5	120.523	75.669	21.984	75.669	218.176	34.6825	27.0273
1976	-17.5	172.5	384.372	85.377	39.173	85.377	508.922	16.776	27.145
1976	-17.5	177.5	132.281	41.238	22.839	41.238	196.358	21.0014	27.2069
1976	-12.5	-172.5	305.624	32.295	64.12	32.295	402.039	8.0328	28.4779
1976	-12.5	-167.5	186.074	29.797	45.775	29.797	261.646	11.3883	28.2987
1976	-12.5	-162.5	802.923	58.673	80.763	58.673	942.359	6.22618	28.2342
1976	-12.5	-157.5	878.465	111.577	153.098	111.577	1143.14	9.76057	28.1107
1976	-12.5	-152.5	532.82	219.8	344.529	219.8	1097.15	20.0337	28.0633
1976	-12.5	-147.5	453.06	195.324	585.194	195.324	1233.58	15.8339	27.9374
1976	-12.5	-142.5	360.193	427.921	954.692	427.921	1742.81	24.5536	27.7613
1976	-12.5	-137.5	182.322	197.474	529.775	197.474	909.571	21.7107	27.3694
1976	-12.5	-132.5	160.267	109.113	842.261	109.113	1111.64	9.81549	27.176
1976	-12.5	147.5	17.292	106.241	5.757	106.241	129.29	82.1726	27.0547
1976	-12.5	152.5	445.672	301.371	119.207	301.371	866.25	34.7903	27.5629
1976	-12.5	157.5	479.415	248.426	44.723	248.426	772.564	32.156	27.9824
1976	-12.5	162.5	125.661	76.998	8.186	76.998	210.845	36.5188	28.1944
1976	-12.5	167.5	105.097	31.82	4.675	31.82	141.592	22.473	28.2189
1976	-12.5	172.5	179.684	109.086	27.397	109.086	316.167	34.5027	28.3096
1976	-12.5	177.5	35.41	19.811	16.212	19.811	71.433	27.7337	28.391
1976	-7.5	-177.5	250.399	334.21	323.502	334.21	908.111	36.8028	28.8987
1976	-7.5	-172.5	56.849	380.852	329.026	380.852	766.727	49.6724	28.8294
1976	-7.5	-167.5	129.978	218.521	367.445	218.521	715.944	30.5221	28.7535
1976	-7.5	-162.5	91.239	246.161	270.322	246.161	607.722	40.5055	28.6025
1976	-7.5	-157.5	56.618	133.032	308.242	133.032	497.892	26.719	28.4432
1976	-7.5	-152.5	57.949	251.239	505.088	251.239	814.276	30.8543	28.3214
1976	-7.5	-147.5	45.349	196.452	636.879	196.452	878.68	22.3576	28.0458
1976	-7.5	-142.5	5.305	231.996	257.209	231.996	494.51	46.9143	27.8019
1976	-7.5	-137.5	3.746	228.866	987.867	228.866	1220.48	18.7521	27.3459
1976	-7.5	-132.5	3.387	247.598	1359.82	247.598	1610.8	15.3711	27.1224
1976	-7.5	152.5	0.016	83.032	12.035	83.032	95.083	87.3258	28.7731
1976	-7.5	157.5	6.449	199.159	84.657	199.159	290.265	68.6128	28.9638
1976	-7.5	162.5	9.269	498.237	259.157	498.237	766.663	64.9877	29.0133
1976	-7.5	167.5	235.592	729.145	518.721	729.145	1483.46	49.1517	28.9969
1976	-7.5	172.5	289.515	996.196	593.721	996.196	1879.43	53.0052	29.0004
1976	-7.5	177.5	72.038	158.725	116.253	158.725	347.016	45.74	29.0144
1976	-2.5	-177.5	52.794	514.368	267.287	514.368	834.449	61.6416	28.5733
1976	-2.5	-172.5	40.895	913.721	544.78	913.721	1499.4	60.9393	28.455
1976	-2.5	-167.5	13.98	392.07	510.871	392.07	916.921	42.7594	28.1336
1976	-2.5	-162.5	57.59	451.303	663.895	451.303	1172.79	38.4812	27.9747
1976	-2.5	-157.5	19.919	496.008	915.698	496.008	1431.62	34.6465	27.6496
1976	-2.5	-152.5	7.449	568.645	943.98	568.645	1520.07	37.409	27.4194
1976	-2.5	157.5	2.061	841.035	287.578	841.035	1130.67	74.3835	29.1382
1976	-2.5	162.5	19.848	333.719	150.39	333.719	503.957	66.2197	29.0987
1976	-2.5	167.5	37.527	802.815	515.011	802.815	1355.35	59.2329	29.0217
[truncated: 6,392 more rows]
